# Supplementary material for: Adaptive Regulation of Stopover Refueling during Bird Migration: Insights from Whole Blood Transcriptomics
Source: Genome Biol Evol. 2023 Apr 17;15(4):evad061. doi: 10.1093/gbe/evad061 (PMC10139441; doi:10.1093/gbe/evad061)
Supplement: evad061_Supplementary_Data [file evad061_supplementary_data.xlsx]

## Sheet: Table S1
Sample code	individual	cage	date	group	mass	Reads sequenced (millions)	Reads after filtering (millions)	% Uniquely mapped reads
R67	A273813	A3	2022-04-24	lean	14.98	70.46	68.4	17.5
R65	A273817	B3	2022-04-24	lean	15.15	32.53	31.2	21.5
R77	A273919	B1	2022-04-25	lean	14	55.59	53.7	18.8
R20	A298382	A1	2022-04-20	lean	14.3	121.95	118.2	26.9
R24	A298383	A3	2022-04-20	lean	14.19	57.68	56.2	19.3
R26	A298390	A4	2022-04-20	lean	15.21	81.16	80	22.6
R120	A305277	B1	2022-05-03	lean	14.31	79.63	78	18.5
R79	A307140	A4	2022-04-25	lean	14.71	64.4	61.9	19.5
R116	A307746	A1	2022-05-03	lean	14.29	42.85	40.8	23.9
R46	A307915	B4	2022-04-23	lean	14.59	68.06	66.1	24.5
R92	A273813	A3	2022-04-28	fat	18.08	64.56	63.8	25
R94	A273817	B3	2022-04-28	fat	19.32	38.03	37.5	26.4
R104	A273919	B1	2022-04-29	fat	16.78	43.84	42.8	27.5
R55	A298382	A1	2022-04-24	fat	16.14	41.09	39.5	24.1
R59	A298383	A3	2022-04-24	fat	18.82	71.98	68.6	25.5
R61	A298390	A4	2022-04-24	fat	19.15	71.88	71	26.2
R127	A305277	B1	2022-05-07	fat	19.82	83.03	81.9	25.6
R103	A307140	A4	2022-04-29	fat	19.88	53.82	51.8	27.4
R132	A307746	A1	2022-05-07	fat	19.1	61.94	59.5	25.3
R90	A307915	B4	2022-04-27	fat	18.84	79.28	76.7	28.8

## Sheet: Table S2
Gene symbol	baseMean	log2FoldChange	lfcSE	stat	pvalue	padj
GADD45B	9223.52	-2.3327	0.317444	-7.34839	2.00605e-13	1.96693e-09
PDHX	120.74	1.49655	0.221296	6.76268	1.35466e-11	4.42749e-08
EEF1B2	5820.35	1.12145	0.16554	6.77449	1.24844e-11	4.42749e-08
KCTD12	26.8275	-2.84041	0.433709	-6.54911	5.788e-11	1.41878e-07
HSP90AA1	2442.29	1.96139	0.305183	6.42693	1.30204e-10	2.55329e-07
NR4A3	145.965	-3.40593	0.535342	-6.36215	1.98946e-10	3.2511e-07
KTN1	19.1361	-2.45711	0.397142	-6.18697	6.13301e-10	8.5906e-07
CSMD3	14.3476	-3.20007	0.519317	-6.16207	7.17994e-10	8.79992e-07
CEBPB	114.951	-2.07374	0.3388	-6.12086	9.30745e-10	1.01399e-06
MAFF	16.9395	-3.49443	0.577292	-6.05315	1.42043e-09	1.39273e-06
NEFL	2282.32	0.776607	0.130446	5.95346	2.62536e-09	2.34015e-06
HSPH1	374.43	1.65127	0.279067	5.91708	3.27703e-09	2.64504e-06
FAM83H	2156.01	-1.88934	0.320284	-5.89897	3.65769e-09	2.64504e-06
DNAJA4	2789.8	1.04182	0.176768	5.89369	3.7767e-09	2.64504e-06
EIF3E	1662.4	1.07034	0.182352	5.86964	4.36752e-09	2.67647e-06
RPS21	964.904	1.24101	0.21133	5.87237	4.29617e-09	2.67647e-06
DDIT4	550.391	-1.7569	0.30121	-5.83283	5.44948e-09	3.14307e-06
SOX11	22.1102	-3.39007	0.587918	-5.76623	8.10636e-09	4.18331e-06
GPM6A	10.6944	-5.66897	0.98294	-5.76736	8.05217e-09	4.18331e-06
EIF1	7648.16	-1.34186	0.234097	-5.73207	9.92123e-09	4.86388e-06
LOC115497453	1012.12	-1.70729	0.303543	-5.62453	1.86017e-08	8.6852e-06
DLG2	18.0841	-2.99809	0.534387	-5.61033	2.01943e-08	9.00021e-06
BCL6	337.955	-1.50804	0.269758	-5.59034	2.26624e-08	9.66109e-06
LOC115498509	115.756	-2.12685	0.383051	-5.5524	2.81782e-08	1.1512e-05
NR4A2	18.7767	-3.10767	0.565136	-5.49898	3.82003e-08	1.49822e-05
ID1	534.078	-2.29806	0.419097	-5.48335	4.17346e-08	1.57388e-05
RPL7	1558.61	0.976748	0.178401	5.475	4.375e-08	1.58877e-05
OLFML2B	4.77595	-5.6709	1.03998	-5.45289	4.95588e-08	1.73544e-05
SOX6	6858.5	0.794372	0.146953	5.40561	6.45886e-08	2.18376e-05
NR4A1	202.266	-2.84272	0.527922	-5.38474	7.25514e-08	2.37122e-05
AHSA2P	239.706	1.34299	0.250392	5.36355	8.16033e-08	2.58103e-05
ULK2	71.4826	-1.90861	0.357199	-5.34326	9.12887e-08	2.79714e-05
TRPS1	2305.63	-6.80543	1.27545	-5.33569	9.51801e-08	2.828e-05
PROM1	7.31825	-5.68529	1.07229	-5.30199	1.14547e-07	3.17366e-05
INSR	25.2603	-2.39711	0.452013	-5.30318	1.13802e-07	3.17366e-05
CIRBP	320.374	-1.30261	0.245828	-5.29887	1.16524e-07	3.17366e-05
LRP1B	5.79473	-5.65172	1.06901	-5.28688	1.2442e-07	3.29713e-05
RPL5	4416.34	0.827662	0.156943	5.27365	1.33739e-07	3.45081e-05
ACTB	2851.09	-1.30946	0.248861	-5.26183	1.42625e-07	3.58574e-05
LOC101233427	22.4187	-2.96567	0.565178	-5.24732	1.54328e-07	3.78297e-05
CLDN5	36.8376	-1.82863	0.350599	-5.21573	1.83095e-07	4.37865e-05
EEF1A1	20867	0.930572	0.179187	5.19331	2.06587e-07	4.71067e-05
CALR	3949.87	-2.38159	0.458586	-5.19333	2.06568e-07	4.71067e-05
ATP13A3	19.7323	-2.0949	0.405825	-5.16207	2.44237e-07	5.4426e-05
KLF6	410.548	-1.11252	0.21744	-5.11644	3.11353e-07	6.78404e-05
PPM1G	885.938	-1.68711	0.33235	-5.0763	3.84861e-07	8.20339e-05
CCND1	37.1504	-2.76839	0.546925	-5.06173	4.15475e-07	8.58505e-05
KLF9	63.0836	-1.81936	0.35959	-5.05954	4.20278e-07	8.58505e-05
P4HA2	153.815	2.00807	0.398458	5.0396	4.66504e-07	9.33484e-05
FAT1	9.66593	-4.29943	0.853879	-5.03518	4.77408e-07	9.36198e-05
JAG2	13.1389	-4.03199	0.802699	-5.02304	5.0859e-07	9.64061e-05
MMP9	197.74	-1.6087	0.320328	-5.02203	5.11281e-07	9.64061e-05
ENO1	61.0794	-1.14669	0.228621	-5.0157	5.28419e-07	9.77575e-05
UBTF	41.1578	-1.76153	0.35303	-4.98974	6.04595e-07	0.000109779
CADM2	17.5672	-3.00785	0.603382	-4.98498	6.19672e-07	0.000110471
LOC115494755	73.1318	-2.02063	0.405699	-4.9806	6.33865e-07	0.000110983
SH3GL3	1623.56	0.927861	0.186506	4.97496	6.526e-07	0.000112259
DACH1	14.5082	-3.71062	0.751404	-4.93825	7.88258e-07	0.000133256
PLXNC1	49.9642	-2.10611	0.42779	-4.92324	8.5123e-07	0.000141463
DNAJB4	1760.44	1.15562	0.236944	4.87719	1.07607e-06	0.000172965
JUND	126.953	-1.90539	0.390434	-4.8802	1.05979e-06	0.000172965
IRF2BPL	35.5797	-1.98851	0.408417	-4.86883	1.1226e-06	0.000174716
TTN	31.0456	-2.83458	0.582184	-4.86887	1.12239e-06	0.000174716
HBAA	984785	0.641859	0.132416	4.84727	1.2517e-06	0.000191764
LOC100224907	40.2859	-2.4498	0.506621	-4.83555	1.32775e-06	0.000200286
AGPAT3	7.8567	-3.44461	0.713054	-4.83078	1.35997e-06	0.000202038
CCT4	309.624	1.10232	0.228659	4.8208	1.42986e-06	0.000206173
NOVA1	8.22752	-3.61473	0.749395	-4.82354	1.41034e-06	0.000206173
PTPRD	17.4331	-3.11311	0.646726	-4.81365	1.48198e-06	0.000210592
RBM24	4588.34	0.550309	0.114981	4.78608	1.70066e-06	0.000228763
NETO1	4.23848	-4.56594	0.952968	-4.79129	1.65716e-06	0.000228763
KCNMA1	27.6515	-4.32181	0.901731	-4.79279	1.64475e-06	0.000228763
PKM	67.9336	-1.69968	0.355152	-4.78579	1.70318e-06	0.000228763
DST	13.8216	-2.627	0.550318	-4.77361	1.80955e-06	0.000239766
SH3PXD2A	10.2583	-2.51917	0.528398	-4.76756	1.86468e-06	0.000243776
GLDC	31.2721	-2.54117	0.533756	-4.76092	1.92713e-06	0.000248625
PFN2	41.5608	-1.28336	0.269753	-4.75754	1.95965e-06	0.000249537
SKP1	17518	0.678835	0.143118	4.74318	2.10393e-06	0.000261127
ZNF217	109.486	-1.28569	0.270975	-4.74468	2.08838e-06	0.000261127
LOC100223994	19.5997	-2.48091	0.52601	-4.71648	2.3996e-06	0.000294101
ADGRL3	10.4473	-3.4536	0.733364	-4.70925	2.48628e-06	0.000298115
NCF1	21.4354	-2.25615	0.479146	-4.70869	2.49316e-06	0.000298115
CHORDC1	126.18	1.2007	0.255351	4.70213	2.5746e-06	0.000304144
ALCAM	15.6904	-2.91428	0.620771	-4.69462	2.67104e-06	0.000307806
HSPA5	1532.48	-1.35388	0.288452	-4.69362	2.68415e-06	0.000307806
LOC116807408	18.1971	-2.7249	0.580702	-4.69243	2.69978e-06	0.000307806
TFAP2C	5.39604	-4.9409	1.0537	-4.68907	2.74443e-06	0.0003093
GAPDH	217.078	-1.39437	0.297815	-4.682	2.84091e-06	0.000316536
RPS7	4724.82	1.07671	0.230917	4.66276	3.11997e-06	0.000339904
ZFAND2A	1010.51	-1.30292	0.279416	-4.66302	3.11601e-06	0.000339904
LOC115491290	69.1064	-1.70371	0.365866	-4.65666	3.21385e-06	0.000346284
ADAM19	18.2681	-2.75866	0.592969	-4.65228	3.28288e-06	0.000349877
SYTL3	38.0543	-1.67506	0.360278	-4.64936	3.32972e-06	0.000351053
H3F3B	5794.49	-1.26023	0.271684	-4.6386	3.50781e-06	0.000365895
GNAL	12.2622	-2.47584	0.534807	-4.6294	3.66719e-06	0.00037595
LAMA4	7.68122	-3.35578	0.725005	-4.62863	3.68089e-06	0.00037595
RPLP0	4780.74	0.69903	0.151998	4.59896	4.24608e-06	0.000429205
CEBPD	57.8982	-1.88673	0.411374	-4.58641	4.50927e-06	0.000451157
SPTLC3	4.11174	-5.14626	1.12529	-4.57326	4.80183e-06	0.000474437
HSPA8	3496.9	1.25139	0.273728	4.57166	4.83873e-06	0.000474437
NRXN1	27.4	-2.68132	0.587376	-4.56491	4.99697e-06	0.00048295
GRID2	7.60866	-4.17788	0.915444	-4.56378	5.02406e-06	0.00048295
CALU	5.47516	-4.27146	0.937743	-4.55505	5.23735e-06	0.000498565
GOT2	678.038	0.7694	0.169089	4.55026	5.35792e-06	0.000505139
RMDN2	8.8714	-3.79218	0.834544	-4.54401	5.51942e-06	0.000515408
NCL	70.4123	-0.999299	0.220659	-4.5287	5.93474e-06	0.000548963
TWIST1	8.92314	-4.00643	0.885558	-4.52419	6.06275e-06	0.000555563
LOC100220586	25.4331	-2.74354	0.609145	-4.50392	6.67122e-06	0.000597777
PAPOLA	1750.15	0.643937	0.142937	4.50502	6.63659e-06	0.000597777
SSX2IP	4.12438	-5.46015	1.21261	-4.5028	6.70632e-06	0.000597777
TAB3	1709.07	0.709433	0.157928	4.49214	7.05119e-06	0.000617294
CACNA2D3	3.63025	-4.96488	1.10493	-4.49339	7.00967e-06	0.000617294
IREB2	1508.19	0.492113	0.109884	4.47848	7.5176e-06	0.000652301
ZFYVE28	64.7458	0.967071	0.216509	4.46665	7.94544e-06	0.000683377
ERGIC1	703.351	0.743135	0.167012	4.44958	8.60395e-06	0.00073358
RPS3A	2124.57	0.760569	0.171006	4.44761	8.68318e-06	0.000733954
PCDH17	7.99323	-3.54748	0.798528	-4.44253	8.89085e-06	0.000740863
HDAC4	16.8407	-1.77624	0.399882	-4.44192	8.91605e-06	0.000740863
CYFIP1	225.316	-0.955875	0.215975	-4.42587	9.60563e-06	0.000791206
CAP1	305.413	-1.02441	0.231551	-4.42413	9.6833e-06	0.000791206
DMD	10.7565	-3.1596	0.71489	-4.4197	9.88373e-06	0.000800909
H3F3A	10974.3	0.54756	0.124039	4.41441	1.01286e-05	0.000809369
ANXA2	89.4848	-1.77011	0.401031	-4.41388	1.01532e-05	0.000809369
LOC115495681	198.607	1.60033	0.362812	4.41091	1.02939e-05	0.000813963
EEF1D	563.26	1.03132	0.23416	4.40437	1.06094e-05	0.000832201
LOC100225866	7.83326	-2.99874	0.682229	-4.39551	1.10512e-05	0.000853206
WDTC1	465.552	0.684149	0.15561	4.39656	1.0998e-05	0.000853206
ROBO1	6.88582	-2.96641	0.675243	-4.3931	1.11747e-05	0.000854112
MAK16	75.5411	1.15252	0.262521	4.39021	1.13243e-05	0.000854112
RORB	13.9477	-3.04596	0.693543	-4.39188	1.12375e-05	0.000854112
ATP6AP1	14.6213	-2.15224	0.491364	-4.38014	1.18601e-05	0.000878652
KRAS	79.0309	-1.80163	0.411418	-4.37907	1.19185e-05	0.000878652
GNB1	111.888	-1.06879	0.243947	-4.38125	1.18e-05	0.000878652
MEA1	586.074	0.811298	0.185583	4.37163	1.23325e-05	0.000902386
OTUD1	2174.6	0.836324	0.191691	4.36288	1.28363e-05	0.000932298
SNTG1	11.1903	-2.35315	0.540209	-4.35601	1.32457e-05	0.000954958
RPLP2	2589.03	0.757284	0.173931	4.35393	1.33721e-05	0.000957031
EVL	34.928	-1.56497	0.359687	-4.35092	1.35569e-05	0.000963224
PRKCE	23.7614	-2.74334	0.63075	-4.34933	1.36556e-05	0.000963263
ZBTB42	11.101	-3.37844	0.777483	-4.34536	1.39047e-05	0.000973826
KLHL10	26.0791	-2.31695	0.53395	-4.33925	1.42968e-05	0.000994187
RPL27A	1593.48	0.764286	0.176474	4.33087	1.48524e-05	0.00102555
TPT1	5838.38	0.864256	0.199672	4.32838	1.50209e-05	0.00102993
ACLY	53.0269	-1.46554	0.338999	-4.32313	1.5383e-05	0.00104743
OTOGL	9.57022	-3.3256	0.77046	-4.31639	1.58605e-05	0.0010725
ARHGDIB	132.855	-1.0963	0.254337	-4.31041	1.6295e-05	0.00109433
FN1	275.389	-2.08781	0.484791	-4.30662	1.6577e-05	0.0011057
WT1	17.3024	-2.6752	0.623731	-4.28902	1.79464e-05	0.00118895
MYH9	1018.54	-1.08578	0.253492	-4.2833	1.84142e-05	0.00121175
SVIL	144.908	-1.37334	0.321163	-4.27614	1.90165e-05	0.00124305
HPSE	123.096	-1.44927	0.339622	-4.26731	1.97845e-05	0.00127623
BMPR1A	9.05539	-2.87745	0.67422	-4.26782	1.97395e-05	0.00127623
LY86	54.3947	-1.98819	0.466187	-4.26479	2.00088e-05	0.00128227
PARP8	11.4698	-2.93766	0.689882	-4.25821	2.06068e-05	0.00131148
PHAX	185.89	1.03186	0.2424	4.25686	2.07322e-05	0.00131148
F8	86.0585	-1.19828	0.28172	-4.25344	2.1051e-05	0.00131853
HIF1A	25.3324	-1.50367	0.353573	-4.25279	2.11125e-05	0.00131853
GNPAT	9.32803	-2.52311	0.594928	-4.24103	2.225e-05	0.00138077
SBNO2	118.663	-0.765237	0.180798	-4.23256	2.31051e-05	0.00142481
ACSBG2	11.8851	-2.68991	0.636227	-4.22791	2.35873e-05	0.00144546
MAP4K4	49.0886	-1.48309	0.351042	-4.22482	2.39131e-05	0.00145632
SLC43A2	44.9331	-1.29305	0.306379	-4.22044	2.4383e-05	0.00147577
CEP290	144.235	0.775574	0.183965	4.21588	2.48811e-05	0.00149668
MLF2	152.518	1.23284	0.29283	4.21007	2.55291e-05	0.00149888
LOC100228737	48.9177	-1.37079	0.325293	-4.21402	2.50863e-05	0.00149888
ANO1	5.24476	-4.25079	1.00957	-4.21049	2.54821e-05	0.00149888
TBC1D16	46.0661	-1.71231	0.406529	-4.21202	2.53102e-05	0.00149888
LRRC1	10.2426	-2.91562	0.692889	-4.20793	2.57724e-05	0.00150416
GRK3	58.1568	-1.26248	0.300382	-4.2029	2.63516e-05	0.00152886
RYR2	11.201	-2.80325	0.668815	-4.19137	2.77271e-05	0.0015992
PLEKHO2	54.3399	-1.25943	0.300627	-4.18934	2.79763e-05	0.00160414
TFAP2A	8.30057	-3.7341	0.89175	-4.18739	2.82184e-05	0.00160861
STK16	27.7878	-2.31073	0.55245	-4.18269	2.88081e-05	0.00163273
PTPRZ1	5.65209	-3.03827	0.727722	-4.17504	2.97937e-05	0.0016693
LOC100223914	277.957	-0.946355	0.226667	-4.17508	2.9788e-05	0.0016693
ASPH	7.78611	-3.74692	0.899962	-4.16342	3.13512e-05	0.00173671
NRK	23.7372	-1.5398	0.369762	-4.1643	3.12316e-05	0.00173671
RIMS2	5.48196	-2.83581	0.682148	-4.15718	3.22206e-05	0.00177485
SLC39A10	19.8125	-1.94947	0.469844	-4.14919	3.33653e-05	0.00182763
RPL31	214.582	1.17715	0.283919	4.14607	3.38232e-05	0.00182982
DPCD	156.933	0.903094	0.217858	4.14533	3.39322e-05	0.00182982
CORO1C	278.517	-1.10009	0.265394	-4.14511	3.3965e-05	0.00182982
APBB2	3.95726	-4.78384	1.15536	-4.14055	3.4647e-05	0.00185636
LOC116807454	7.99827	-2.98926	0.722378	-4.13809	3.50213e-05	0.00186622
GCH1	35.0596	-1.43816	0.34826	-4.12955	3.63467e-05	0.00192637
RPS24	3826.78	0.812053	0.196859	4.12504	3.70663e-05	0.00195395
AFF2	23.2661	-2.53638	0.61537	-4.12171	3.76067e-05	0.00197184
PITPNC1	107.523	-0.877046	0.212925	-4.11904	3.80462e-05	0.00198427
DYM	228.775	0.69221	0.168196	4.1155	3.86343e-05	0.00200428
CDC42BPB	39.9	-1.29462	0.314825	-4.1122	3.91902e-05	0.00201694
LOC101233989	17.8843	-2.12045	0.515721	-4.11162	3.92898e-05	0.00201694
CCND2	13.6149	-2.48192	0.604653	-4.1047	4.04837e-05	0.00206741
CDH4	3.94308	-3.85127	0.93867	-4.1029	4.08003e-05	0.00207278
KIAA1217	6.87679	-3.53848	0.863265	-4.09895	4.15035e-05	0.00209764
CIB1	4.33462	-3.31717	0.813322	-4.07855	4.5318e-05	0.00227868
NEMF	34.5432	-1.06627	0.262378	-4.06388	4.82644e-05	0.00241445
LOC100224290	22.9723	-1.69901	0.418275	-4.06194	4.86672e-05	0.00242224
ASXL3	6.80514	-3.54094	0.872528	-4.05825	4.94411e-05	0.00244834
CACNA1C	9.27277	-3.87123	0.955929	-4.04971	5.12815e-05	0.00250157
AKIRIN2	1330.06	0.474957	0.117239	4.05118	5.09593e-05	0.00250157
TMEM154	9.19832	-2.07277	0.511716	-4.05063	5.108e-05	0.00250157
SEMA3E	11.1972	-2.29361	0.566846	-4.04627	5.20403e-05	0.00251357
DUSP10	43.6321	-1.09209	0.269866	-4.0468	5.19237e-05	0.00251357
VCL	154.279	-1.04964	0.259585	-4.04355	5.2649e-05	0.00251572
IGF1R	17.4531	-2.29022	0.566518	-4.04263	5.28544e-05	0.00251572
JMJD6	185.541	0.978176	0.24188	4.04406	5.25339e-05	0.00251572
LOC100221408	6.37914	-2.93178	0.725502	-4.04104	5.3214e-05	0.00252059
LOC100219050	5.64526	-3.52876	0.876267	-4.02703	5.64847e-05	0.00264992
ARHGEF10	9.7208	-3.13108	0.777324	-4.02802	5.62494e-05	0.00264992
ZDHHC2	3.62764	-3.71516	0.923171	-4.02434	5.71343e-05	0.00266763
SKI	24.089	-1.45495	0.361989	-4.01933	5.83642e-05	0.00271214
SLC46A3	410.457	0.656879	0.163665	4.01355	5.98129e-05	0.00276634
F13A1	724.733	-0.963869	0.240236	-4.01218	6.01599e-05	0.00276933
LOC115493864	12.518	-2.43691	0.60849	-4.00485	6.2056e-05	0.00282967
YWHAQ	136.685	-0.964	0.240694	-4.00508	6.19963e-05	0.00282967
FXR1	6754.26	0.681748	0.17032	4.00276	6.26078e-05	0.00282967
KIAA1671	5553.79	0.550033	0.137428	4.00233	6.27205e-05	0.00282967
ITGB3	265.853	-1.0212	0.255199	-4.00161	6.29136e-05	0.00282967
FNDC3B	6.4212	-3.78402	0.948734	-3.98849	6.64946e-05	0.00297708
TMSB4X	2581.09	-1.05453	0.265345	-3.97419	7.06195e-05	0.00314738
SREBF2	30.1215	-1.50865	0.380042	-3.96969	7.19671e-05	0.0031787
WNT5A	6.03429	-4.33726	1.0926	-3.96968	7.19705e-05	0.0031787
THOC1	14.9759	-1.75402	0.442615	-3.96286	7.4056e-05	0.00324378
IQGAP1	79.4923	-1.22409	0.308903	-3.9627	7.41056e-05	0.00324378
JCAD	72.0322	-1.31857	0.333202	-3.95726	7.58143e-05	0.00330382
AHSA1	707.894	0.774111	0.195901	3.95154	7.76498e-05	0.00334941
NRXN3	5.78691	-3.89233	0.984747	-3.95262	7.73007e-05	0.00334941
LOC100220728	10.676	-3.27106	0.827946	-3.95082	7.78853e-05	0.00334941
ZFHX4	10.5862	-3.28659	0.832762	-3.94662	7.92617e-05	0.00339372
LOC100229272	358.642	-0.815927	0.206808	-3.94534	7.96872e-05	0.0033971
DCUN1D4	44.9345	0.927391	0.235192	3.94313	8.04254e-05	0.00341373
MYBPC1	6.59127	-4.57467	1.16148	-3.93866	8.19387e-05	0.00345592
LOC100222254	434.89	0.662767	0.168296	3.93811	8.21245e-05	0.00345592
LOC105759009	5.53317	-3.26227	0.829113	-3.93465	8.33184e-05	0.00349118
IGF2BP3	3.28052	-3.91368	0.995713	-3.93053	8.47595e-05	0.00353646
AQP11	147.461	0.902846	0.229849	3.928	8.56558e-05	0.00355871
TFPI2	49.4972	-1.2536	0.319595	-3.92248	8.76436e-05	0.00362593
ILK	221.598	-0.988716	0.252131	-3.92145	8.80189e-05	0.00362616
RPS15	2409.76	0.742459	0.189529	3.9174	8.95103e-05	0.00367217
KLF3	855.142	0.583715	0.149167	3.91315	9.10985e-05	0.00372175
ALOX5AP	6.26368	-3.21023	0.821515	-3.90769	9.3184e-05	0.00379116
CUL2	117.383	-0.973332	0.24917	-3.9063	9.37198e-05	0.0037972
PLXNB2	6.11148	-3.17629	0.814518	-3.89959	9.63541e-05	0.00384274
RPS16	1839.77	0.897989	0.230275	3.89964	9.63361e-05	0.00384274
LOC115495185	26.2138	-1.54205	0.395453	-3.89945	9.64115e-05	0.00384274
CAVIN1	13.3043	-2.46676	0.63242	-3.90051	9.59906e-05	0.00384274
MAPK6	13167.3	0.581623	0.149675	3.8859	0.000101951	0.00404707
ATXN7	972.064	0.711399	0.183438	3.87814	0.00010526	0.0041616
ACTN1	579.327	-0.843828	0.217704	-3.87604	0.00010617	0.00417734
PDK1	415.638	0.651598	0.168143	3.87526	0.00010651	0.00417734
LOC100218635	5.21152	-3.34302	0.86354	-3.8713	0.000108255	0.0042013
EPN2	65.4229	-1.06709	0.275666	-3.87096	0.000108407	0.0042013
PGD	66.1393	-1.22389	0.316051	-3.87242	0.000107758	0.0042013
RASSF2	9.20426	-2.43642	0.630155	-3.86638	0.000110465	0.00426421
EIF3H	1383.85	0.864955	0.223877	3.86352	0.000111763	0.00429741
LOC100225149	28.8567	-1.9905	0.515716	-3.85969	0.000113532	0.00434838
ATP5PF	90.8803	0.985187	0.255581	3.8547	0.000115871	0.00442068
TAOK1	214.602	-0.829048	0.21547	-3.84763	0.000119268	0.00453266
ITGA6	125.717	-0.917307	0.238586	-3.84477	0.000120668	0.00456813
SAMD11	2.40279	-4.36028	1.13517	-3.84109	0.000122487	0.00461916
CSRNP1	21.9489	-1.80705	0.471025	-3.83643	0.000124837	0.00468974
ABI1	271.943	-0.768952	0.200494	-3.83528	0.000125422	0.00469374
PAX2	3.87192	-5.05649	1.31926	-3.83283	0.000126678	0.00470483
THY1	36.924	-1.54752	0.403674	-3.83358	0.000126289	0.00470483
ABCA13	8.34831	-2.53725	0.662308	-3.83093	0.000127662	0.00472349
FUT7	2.96421	-4.01875	1.05079	-3.82449	0.000131044	0.00483041
TPI1	37.1722	-1.16541	0.305144	-3.8192	0.000133886	0.00484247
LOC100190585	2.0962e+06	0.523173	0.137042	3.81762	0.000134747	0.00484247
LOC101233878	2.2917	-4.30373	1.12697	-3.81885	0.000134076	0.00484247
ACTR2	79.7241	-1.17716	0.308048	-3.82136	0.000132718	0.00484247
GSN	47.1982	-1.60375	0.420108	-3.81747	0.000134829	0.00484247
LOC115498300	6.7931	-2.53288	0.663332	-3.81842	0.00013431	0.00484247
CEMIP2	21.9657	-1.50133	0.393113	-3.81907	0.000133955	0.00484247
ZYX	328.793	-0.953517	0.250514	-3.80625	0.00014109	0.00504887
ADIPOR2	3683.89	0.506972	0.133559	3.79587	0.000147129	0.00521651
NSRP1	142.763	-0.825883	0.217598	-3.79546	0.000147371	0.00521651
EEF2	10336	0.624932	0.164582	3.79708	0.000146411	0.00521651
DGKB	6.22233	-2.44463	0.644562	-3.7927	0.000149016	0.00522043
CLCN3	96.5534	-1.03235	0.272109	-3.79388	0.000148314	0.00522043
SUPT4H1	397.032	0.76234	0.201007	3.7926	0.000149079	0.00522043
TPP1	216.37	1.01694	0.26849	3.78764	0.000152084	0.0053067
SEPTIN12	114.785	-1.07747	0.284771	-3.78364	0.00015455	0.00533578
FHL3	112.465	-0.952099	0.251556	-3.78484	0.000153808	0.00533578
F2R	18.2882	-1.73307	0.45797	-3.78424	0.00015418	0.00533578
TPGS1	45.801	-0.881894	0.233203	-3.78166	0.000155784	0.00535951
LOC100220117	399.026	-1.26337	0.334395	-3.77807	0.00015805	0.00541847
TBC1D2B	49.2519	-1.80634	0.478581	-3.77437	0.000160414	0.00548033
NAA30	584.644	0.507449	0.134616	3.76962	0.000163497	0.00556629
ANXA5	38.4719	-1.51824	0.402863	-3.76862	0.00016415	0.00556919
CHST15	6.30283	-4.04639	1.07484	-3.76464	0.000166788	0.00563915
CDK8	20.0547	-1.99831	0.531389	-3.76054	0.000169545	0.00569901
FOSL2	41.1492	-1.44578	0.384661	-3.75858	0.000170883	0.00569901
ANTXR2	33.2623	-1.39166	0.370102	-3.76021	0.00016977	0.00569901
DMXL2	62.2782	-1.06441	0.283138	-3.75935	0.000170357	0.00569901
TKT	87.0658	-1.32291	0.352653	-3.75132	0.000175909	0.00584673
ZBTB20	20.4424	-1.71647	0.458204	-3.74609	0.000179615	0.0059098
LGMN	8.56968	-2.13985	0.5711	-3.7469	0.000179031	0.0059098
SCNN1G	7.47601	-2.31219	0.617141	-3.74662	0.000179234	0.0059098
RNF34	15.9544	-1.42246	0.379977	-3.74354	0.000181445	0.00595006
TUB	22.9349	-1.48459	0.396828	-3.74114	0.000183186	0.00595666
PLA2G4A	35.0986	-1.47158	0.393223	-3.74235	0.000182306	0.00595666
HCN1	13.3217	-2.52955	0.676213	-3.74075	0.000183469	0.00595666
LOC105760897	19.596	-2.12741	0.569505	-3.73555	0.000187307	0.00606119
HACD4	50.7767	-1.21693	0.325854	-3.73457	0.000188037	0.00606483
PCMTD1	2586.92	0.59796	0.160203	3.7325	0.000189586	0.0060748
CHST2	70.0001	-1.16987	0.313361	-3.73331	0.000188981	0.0060748
LOC105759153	284.008	0.800183	0.2146	3.72871	0.000192459	0.00614679
PYGL	41.9031	-1.33828	0.359026	-3.72753	0.000193362	0.00615557
C8H1orf52	9.8994	-1.8454	0.495197	-3.72659	0.000194087	0.00615865
HGF	2.81999	-4.57744	1.23076	-3.7192	0.000199856	0.00632124
PMM1	4.61797	-3.24573	0.87315	-3.71726	0.000201393	0.00632904
PRKAR2A	17.6597	-1.42908	0.384394	-3.71773	0.000201017	0.00632904
SPOCK3	2.70846	-4.85722	1.30861	-3.71175	0.000205833	0.00642736
LOC115496337	145.039	-0.88164	0.237477	-3.71253	0.000205197	0.00642736
RERE	129.456	-1.00626	0.27123	-3.70999	0.000207266	0.00645157
ARRB1	73.4414	-1.13944	0.307304	-3.70787	0.00020901	0.00648526
TNFRSF19	5.55896	-2.84953	0.768733	-3.70678	0.000209911	0.00649266
ZBTB10	12.7212	-2.87965	0.77716	-3.70535	0.0002111	0.00650893
TPH1	41.3184	-1.42335	0.384313	-3.70361	0.000212552	0.00653316
MYT1L	7.0356	-2.9125	0.787168	-3.69997	0.000215626	0.0066069
FOS	8036.5	-0.938889	0.253874	-3.69824	0.000217097	0.00663125
SLC20A2	15.9526	-1.74409	0.472351	-3.69236	0.000222182	0.0067655
RPS4X	1968.15	0.538473	0.145963	3.68911	0.000225042	0.0068314
CUX1	164.36	-0.879533	0.238511	-3.68759	0.000226384	0.00685091
RPL36A	1695.42	0.672306	0.182459	3.68469	0.000228982	0.00688702
LOC115498308	26.2963	-1.92751	0.523032	-3.68527	0.000228464	0.00688702
LOC100218025	67.1351	-1.02945	0.279461	-3.68371	0.000229861	0.00689231
VPS37B	6.47756	-2.31355	0.628224	-3.68269	0.000230788	0.00689902
ST18	6.86106	-3.61068	0.980889	-3.68103	0.000232293	0.00690191
YWHAB	90.5824	-0.742572	0.201718	-3.68123	0.000232109	0.00690191
B4GALT6	4.27038	-3.8583	1.04901	-3.67803	0.000235043	0.00696082
LOC100232386	40.4532	-1.31315	0.357159	-3.67665	0.000236315	0.00696082
LOC100190429	89.9258	2.07036	0.563125	3.67655	0.000236405	0.00696082
MYOM1	3.2634	-4.18202	1.13778	-3.67559	0.000237304	0.00696638
IL1RAP	4.39484	-3.2204	0.876547	-3.67396	0.000238823	0.00699002
UBE2D3	2981.97	0.447635	0.121929	3.67127	0.000241346	0.00702453
LOC100223864	587.13	0.605918	0.165047	3.67118	0.000241435	0.00702453
CELF2	26.0003	-2.25817	0.615269	-3.67021	0.000242347	0.00703021
LOC100225270	20.1528	-1.41258	0.38556	-3.6637	0.000248601	0.00716922
TLN1	863.136	-0.870732	0.237655	-3.66384	0.000248458	0.00716922
UST	7.30741	-2.36666	0.648181	-3.65123	0.000260983	0.00750422
HIP1	13.7649	-2.10758	0.577564	-3.64908	0.00026318	0.00754525
DENND4A	375.283	-0.911381	0.249808	-3.64833	0.00026395	0.00754526
ARHGEF18	24.5257	-1.48277	0.406831	-3.64469	0.000267719	0.00763076
ANO5	37.24	-1.22407	0.335925	-3.64388	0.000268557	0.00763245
AKAP13	30.5123	-1.47762	0.406147	-3.63813	0.000274628	0.00778107
LOC115497456	12.6264	-1.89961	0.522239	-3.63743	0.000275373	0.00778107
TMPRSS2	5.38776	-2.83786	0.78151	-3.63125	0.000282055	0.00793989
GTF2A1	647.748	0.534253	0.147147	3.63074	0.000282613	0.00793989
KIF5C	7.9912	-3.21182	0.884822	-3.62991	0.000283523	0.0079427
EIF4A2	3890.34	0.563346	0.155269	3.62818	0.000285425	0.00797321
RBM47	6.37612	-2.59286	0.715016	-3.62629	0.00028752	0.0080089
PTPN6	38.7881	-1.3232	0.365128	-3.62393	0.000290166	0.0080597
PTPRO	5.09813	-3.26256	0.900859	-3.62161	0.000292774	0.00809693
NUP214	37.7812	-1.08895	0.300708	-3.62127	0.000293158	0.00809693
LOC116807872	3.00807	-3.76434	1.04012	-3.61915	0.000295577	0.00814083
KLHL8	2.77058	-3.63931	1.00617	-3.617	0.000298043	0.00818574
RIPOR2	45.261	-1.38584	0.383387	-3.61473	0.000300661	0.00821166
MTIF2	18.5714	1.30832	0.361902	3.61512	0.000300206	0.00821166
SYNE1	405.555	-0.806618	0.223278	-3.61262	0.000303118	0.00825575
TRA2B	463.411	-0.71943	0.199259	-3.61053	0.000305574	0.00826974
ATP2B2	10.5267	-2.79443	0.774206	-3.60941	0.00030689	0.00826974
RPS6KA1	23.2572	-1.53898	0.426392	-3.60932	0.000307005	0.00826974
SESN2	2186.9	0.539657	0.149487	3.61006	0.000306127	0.00826974
BZW1	636.445	0.48657	0.135071	3.60233	0.000315372	0.00844869
YWHAE	250.547	-0.511335	0.141941	-3.60244	0.000315246	0.00844869
FIGN	11.4829	-2.67854	0.743823	-3.60104	0.000316943	0.00846499
FAU	14490.7	-0.806811	0.224088	-3.60042	0.000317707	0.00846499
GTPBP4	185.147	0.897474	0.24935	3.59926	0.00031913	0.0084658
LOC100226809	31.5293	-1.39559	0.387849	-3.59828	0.000320327	0.0084658
GMEB2	107.494	-0.884969	0.245895	-3.59897	0.000319485	0.0084658
JUN	39.4646	-1.4089	0.39178	-3.59616	0.000322945	0.00850851
TCF7	159.195	0.896952	0.24946	3.59557	0.000323679	0.00850851
TEK	53.9641	-1.41234	0.392917	-3.59449	0.000325029	0.00851174
LRP1	60.8184	-1.64394	0.457402	-3.59408	0.000325538	0.00851174
PITPNM2	52.2777	-1.11923	0.311552	-3.59243	0.000327609	0.00854311
CHST11	5.33519	-4.21667	1.17441	-3.59045	0.000330108	0.00856556
RPL15	634.429	0.760843	0.211953	3.58968	0.000331088	0.00856556
TAFA1	5.96205	-2.61539	0.728588	-3.58967	0.000331091	0.00856556
CDH13	2.92057	-4.03233	1.12398	-3.58755	0.000333796	0.00861281
RASA3	652.924	-0.761008	0.212392	-3.58303	0.00033963	0.00869067
ITSN1	148.794	0.974782	0.272174	3.58146	0.000341678	0.00869067
FGL2	29.9898	-1.68544	0.470576	-3.58166	0.000341423	0.00869067
HMBOX1	24.0653	-1.39126	0.388481	-3.58129	0.000341902	0.00869067
LRPAP1	48.0593	-1.06306	0.296851	-3.58111	0.000342131	0.00869067
BIN2	100.545	-0.911272	0.254456	-3.58126	0.000341941	0.00869067
LCP1	63.6666	-1.472	0.411354	-3.57843	0.000345659	0.00875759
EED	5.59099	-2.81227	0.786359	-3.57632	0.000348458	0.0087606
HSD11B2	2.9548	-4.04962	1.13202	-3.57733	0.000347122	0.0087606
CRISPLD2	3.7825	-3.48896	0.975529	-3.57648	0.00034825	0.0087606
LOC100218848	18.2578	-1.7501	0.489865	-3.57262	0.000353422	0.00886266
LOC115497825	78.2638	-1.52738	0.4279	-3.56947	0.000357705	0.00886467
DNAL4	178.58	0.64786	0.181499	3.56951	0.000357654	0.00886467
PPP1R9A	7.23034	-2.92003	0.818112	-3.56924	0.000358022	0.00886467
QSOX1	9.47442	-1.96324	0.549782	-3.57094	0.0003557	0.00886467
ZMAT2	572.793	0.537596	0.150521	3.57157	0.000354849	0.00886467
PDLIM1	293.801	-0.865776	0.242655	-3.56793	0.000359817	0.00888667
HCN3	5.40343	-3.20279	0.898181	-3.56587	0.000362655	0.00893424
LOC115495529	5.62658	-2.6913	0.754968	-3.56479	0.000364149	0.00894857
TRIL	2.70637	-4.19552	1.17738	-3.56343	0.000366043	0.00897264
LOC100190718	2.58738	-3.84332	1.07876	-3.56273	0.000367023	0.00897422
AFG1L	2.67175	-4.18832	1.17737	-3.55734	0.000374632	0.00913748
CABLES2	643.571	0.501837	0.141102	3.55656	0.000375738	0.00914172
STX11	43.1707	-1.39348	0.392253	-3.55249	0.000381598	0.00926132
LOC115492712	2.03467	-4.43261	1.24947	-3.5476	0.000388759	0.00936556
SYNCRIP	79.0746	-1.03356	0.291294	-3.54817	0.000387912	0.00936556
MYO18A	54.2467	-1.30456	0.367637	-3.54851	0.000387424	0.00936556
NFATC1	3.71186	-3.19739	0.901564	-3.54649	0.000390394	0.00937807
LOC105759305	7.47543	-2.61416	0.737357	-3.54531	0.000392148	0.00937807
MPV17L	4.68473	-4.03827	1.13888	-3.54582	0.000391391	0.00937807
NCKAP5L	6.73463	-2.38507	0.672885	-3.54454	0.000393303	0.00938282
RP9	894.591	0.664202	0.1875	3.54241	0.00039649	0.00941056
BASP1	40.8859	-1.76598	0.498427	-3.54311	0.000395439	0.00941056
MYOF	11.8809	-1.96038	0.553591	-3.5412	0.000398305	0.00941056
LOC116809334	10.6941	-1.93653	0.546839	-3.54132	0.000398133	0.00941056
ABLIM1	8.17421	-2.49068	0.703881	-3.5385	0.000402413	0.00948477
KCNJ15	3.64192	-3.03144	0.857308	-3.536	0.000406237	0.00952909
PPP4R1	61.8954	-1.0625	0.300461	-3.53624	0.000405865	0.00952909
SPI1	44.5186	-1.69014	0.478407	-3.53284	0.000411123	0.00959777
SIMC1	24.6468	1.23588	0.349827	3.53284	0.000411123	0.00959777
SAP30	272.562	0.697773	0.19759	3.53142	0.000413331	0.00960357
PSMG3	27.2214	-1.58205	0.447962	-3.53166	0.000412959	0.00960357
PID1	4.82053	-3.37798	0.9571	-3.52939	0.000416517	0.00965472
EFCAB14	40.1729	-1.19648	0.339129	-3.52809	0.000418571	0.00967945
PCDH19	5.54018	-3.98885	1.13109	-3.52655	0.000421014	0.00971303
LOC115495261	10.3034	-2.61377	0.741901	-3.52307	0.000426575	0.00979524
PTPRS	2.06935	-3.8341	1.08816	-3.52348	0.000425917	0.00979524
DCUN1D2	5390.54	0.561547	0.159471	3.52131	0.000429421	0.00983756
MED26	2048.42	0.606452	0.172458	3.51651	0.000437257	0.00999371
COPS4	476.281	0.564122	0.160461	3.51563	0.000438704	0.0100035
NEK6	27.5764	-1.17677	0.33484	-3.51441	0.000440727	0.0100091
LOC115498229	32.8604	-1.76227	0.501463	-3.51425	0.000440993	0.0100091
ABR	29.1703	-1.48466	0.422727	-3.51211	0.000444566	0.0100669
PTPRM	3.53253	-4.60335	1.31124	-3.51068	0.000446964	0.0100747
LOC100219265	52.7924	1.05	0.299073	3.51086	0.000446654	0.0100747
LOC115496391	3.36562	-3.06255	0.873144	-3.50749	0.000452352	0.0101727
TLCD2	2.73585	-4.20815	1.20029	-3.50595	0.000454979	0.0102084
MIPOL1	6.38849	-2.46016	0.7019	-3.505	0.000456615	0.0102217
RFC1	3.89827	-3.20924	0.916288	-3.50243	0.00046103	0.0102857
HIPK3	51.5591	-1.48207	0.423192	-3.50212	0.000461572	0.0102857
TENM3	3.96776	-3.41997	0.977137	-3.49999	0.000465278	0.0103214
KCNH7	2.29059	-3.9596	1.13131	-3.50001	0.000465247	0.0103214
RPL36	449.302	0.772104	0.220723	3.49807	0.000468645	0.0103726
TNIP3	6.99732	-2.21263	0.633227	-3.49421	0.000475463	0.0104078
SRGAP3	49.4904	-0.973637	0.278468	-3.4964	0.000471573	0.0104078
DNAH3	3.87474	-3.65418	1.04553	-3.49504	0.000473996	0.0104078
SERINC5	4.49337	-2.22472	0.636695	-3.49417	0.000475543	0.0104078
CHD3	468.799	-1.50577	0.430935	-3.4942	0.000475487	0.0104078
LOC100229701	2.51122	-3.45805	0.990013	-3.49294	0.000477742	0.0104327
CEP162	9.18327	-2.31518	0.66319	-3.49098	0.000481252	0.0104859
PLAU	2.23281	-4.20887	1.20646	-3.48862	0.000485513	0.0105045
ECE2	87.5484	-1.44791	0.415258	-3.48677	0.000488888	0.0105045
TUBB3	9.71169	-2.29738	0.658959	-3.48638	0.000489601	0.0105045
SEPTIN5	47.755	-0.999652	0.286489	-3.48932	0.000484245	0.0105045
LOC115497597	12.6513	-1.90674	0.546613	-3.48828	0.000486143	0.0105045
PLEKHO1	7.021	-2.4559	0.704351	-3.48676	0.000488905	0.0105045
TLE5	255.452	-0.856935	0.245784	-3.48655	0.000489302	0.0105045
ATP2A3	381.586	-0.820983	0.23553	-3.48568	0.000490881	0.0105089
CSGALNACT1	3.63538	-4.05343	1.16368	-3.48329	0.0004953	0.0105574
NFIL3	172.874	-1.06609	0.306015	-3.48379	0.000494362	0.0105574
TENT5A	14.3818	-1.66869	0.479383	-3.48091	0.000499705	0.0105723
PCDH11X	2.41141	-4.34484	1.24781	-3.48196	0.000497761	0.0105723
NDUFS8	280.266	0.560315	0.160983	3.48059	0.00050031	0.0105723
ARPC1B	171.553	-0.974094	0.279849	-3.48078	0.000499948	0.0105723
NDUFS3	101.409	0.794986	0.22865	3.47686	0.000507313	0.0106972
KMT5B	710.094	0.531959	0.153081	3.47502	0.000510807	0.0107478
ARID5B	7.13452	-2.33932	0.673556	-3.47309	0.00051451	0.0108025
WEE1	10.3226	-1.47928	0.426013	-3.47239	0.000515852	0.0108075
SYT14	5.29153	-2.40496	0.693062	-3.47004	0.000520376	0.0108791
NACC2	11.1735	-2.39165	0.689928	-3.46652	0.000527248	0.0109993
TMX2	23.7458	-1.31332	0.379035	-3.4649	0.000530428	0.0110031
ENG	103.738	-0.891079	0.257106	-3.4658	0.000528662	0.0110031
ALDOC	155.808	-1.11774	0.322606	-3.46471	0.000530799	0.0110031
ADCY8	8.37739	-3.13938	0.906406	-3.46355	0.00053309	0.0110049
CDYL2	93.7897	-0.921787	0.266141	-3.46353	0.000533128	0.0110049
JARID2	1032.75	0.596673	0.172368	3.46162	0.00053693	0.0110601
TBC1D4	53.1972	-0.919936	0.266094	-3.45719	0.000545845	0.0112202
RNF44	45.6072	-1.01147	0.29292	-3.45307	0.000554251	0.0113691
GLRX3	83.391	-1.39703	0.404836	-3.45086	0.000558804	0.0114185
P2RY1	68.8659	-1.2767	0.369976	-3.45077	0.00055899	0.0114185
MLKL	3.69895	-3.32997	0.965209	-3.45	0.000560582	0.0114272
LRIG3	4.29097	-3.61751	1.04916	-3.448	0.000564757	0.011441
KIF2A	14.0592	-1.84687	0.535618	-3.44811	0.000564518	0.011441
F2RL1	36.9538	-1.27921	0.371001	-3.44801	0.000564738	0.011441
LOC115490557	156.58	-0.821003	0.238237	-3.44617	0.000568603	0.0114952
HOXD4	2.34751	-4.31433	1.25271	-3.444	0.000573171	0.0115637
ARPC3	78.1073	-0.875847	0.254385	-3.44299	0.00057531	0.011583
LOC100229500	14.3462	-1.54149	0.447884	-3.44173	0.000578013	0.0116136
ANKRD28	69.015	-1.13224	0.329181	-3.43958	0.000582614	0.0116821
MEX3B	26.4628	1.25932	0.36649	3.43616	0.000590028	0.0118066
PTCHD1	3.84208	-4.4458	1.29432	-3.43486	0.00059286	0.0118391
ADK	1946.22	0.768746	0.224057	3.43103	0.000601295	0.0119831
RBMS3	8.0756	-3.05919	0.892842	-3.42635	0.000611755	0.0121177
PKD1	3.05822	-3.39382	0.990251	-3.42724	0.000609758	0.0121177
PRKCB	44.0552	-1.06925	0.312038	-3.42667	0.000611023	0.0121177
LSP1	28.4613	-1.24398	0.363161	-3.42541	0.000613861	0.0121349
GNAI2	129.839	-0.911233	0.266171	-3.42349	0.000618233	0.0121967
HMGA1	19.5755	-1.53403	0.448207	-3.42259	0.000620268	0.0122123
ABCE1	718.006	0.526641	0.15413	3.41687	0.00063346	0.0124222
ARHGAP15	30.1282	-1.34821	0.394544	-3.41714	0.000632827	0.0124222
PGR	2.79078	-4.23617	1.2417	-3.41158	0.000645872	0.0126028
NR1H3	369.916	0.538684	0.157891	3.41175	0.000645468	0.0126028
LOC115497551	1.73178	-3.86914	1.13421	-3.41131	0.000646526	0.0126028
SLK	32.6986	-1.08745	0.318856	-3.41048	0.000648483	0.0126158
BRD3OS	634.685	0.657686	0.192884	3.40976	0.000650206	0.0126243
EXOC6	65.1715	-1.1905	0.3494	-3.40727	0.000656151	0.0127145
PANX2	5.63872	-2.56341	0.753481	-3.40208	0.00066874	0.0129291
LOC115494152	18.1208	-1.34275	0.394737	-3.40163	0.00066986	0.0129291
LOC100223925	1.9014	-3.68909	1.0855	-3.39852	0.000677509	0.013051
KCNC2	3.01672	-4.06163	1.19559	-3.39719	0.000680815	0.0130533
INPP4B	2.71758	-3.91636	1.15366	-3.39474	0.000686948	0.0130533
LOC100225801	6.01193	-2.85447	0.840845	-3.39476	0.000686882	0.0130533
LOC115495293	17.3601	-1.65934	0.48878	-3.39486	0.000686633	0.0130533
CNOT9	23.1214	-1.27363	0.375038	-3.39599	0.000683812	0.0130533
SCAPER	3.21781	-3.81898	1.12494	-3.39483	0.000686719	0.0130533
CRBN	411.919	0.633398	0.186456	3.39703	0.000681216	0.0130533
FUBP1	230.406	0.801377	0.236127	3.39384	0.000689188	0.0130706
RPS27A	1163	0.607246	0.179037	3.39173	0.00069453	0.0131465
NUMB	102.666	-0.927302	0.273488	-3.39064	0.000697289	0.0131543
SEMA4C	1.74074	-4.19806	1.23818	-3.39051	0.000697629	0.0131543
FGF9	4.48117	-3.75633	1.10876	-3.38786	0.000704393	0.0132057
C1QTNF6	6.12133	-2.35217	0.694197	-3.38833	0.000703187	0.0132057
MOCS2	417.554	0.841988	0.248475	3.38863	0.000702434	0.0132057
SLC12A9	5.28629	-2.99935	0.885524	-3.38709	0.000706393	0.0132179
LOC100222342	69.6509	-1.01982	0.301185	-3.38603	0.00070912	0.0132437
RPS29	906.255	0.777527	0.229727	3.38457	0.000712889	0.0132787
AGPAT2	4.34655	-3.54803	1.04839	-3.38426	0.000713707	0.0132787
LTA4H	33.5694	-1.57735	0.466259	-3.38299	0.000717016	0.013315
CHL1	2.6509	-3.28717	0.972223	-3.38108	0.00072201	0.0133824
LOC100219865	63.1372	-0.92957	0.275151	-3.37839	0.000729105	0.0134884
RYR3	8.91521	-1.63064	0.482851	-3.37711	0.000732516	0.0135006
C17H9orf78	1540.8	0.500044	0.148054	3.37746	0.000731595	0.0135006
SMARCC2	336.863	-0.595696	0.176563	-3.37385	0.000741244	0.0135848
LOC116807372	2.15377	-4.52252	1.34032	-3.37422	0.000740257	0.0135848
ZNF740	331.442	0.665287	0.197131	3.37485	0.000738565	0.0135848
SH3KBP1	35.7287	-1.2278	0.364411	-3.36927	0.000753664	0.0137867
PYGB	43.0664	-1.12	0.332828	-3.36511	0.000765144	0.0139707
ITPKA	854.987	0.505655	0.150436	3.36127	0.000775851	0.0141398
RPL24	1201.16	0.675273	0.201019	3.35926	0.000781524	0.0141904
SSBP4	17.3705	-1.73582	0.516697	-3.35946	0.000780957	0.0141904
ING3	562.935	-0.590616	0.175865	-3.35834	0.000784112	0.0142111
OLFM1	7.95731	-2.94573	0.877503	-3.35694	0.00078809	0.0142569
ARFGAP2	48.5637	-0.911529	0.271667	-3.35532	0.000792736	0.0143145
CHD7	20.6842	-1.87354	0.558586	-3.35407	0.000796321	0.0143528
LOC115495564	3.04362	-4.05809	1.21009	-3.35354	0.000797846	0.0143539
SLC25A30	2.26473	-3.93522	1.1741	-3.35169	0.000803211	0.014378
VSTM2A	4.11461	-3.33399	0.994759	-3.35156	0.000803583	0.014378
EHBP1	25.2793	-1.46175	0.436051	-3.35226	0.000801556	0.014378
HHIP	2.13761	-3.8463	1.14798	-3.35051	0.000806637	0.0144063
ELOVL4	2.35169	-4.3187	1.28918	-3.34996	0.000808227	0.0144085
CACNA2D1	11.6873	-2.06159	0.615857	-3.34752	0.000815387	0.0144641
CAMK2G	1266.52	0.480057	0.143374	3.34828	0.000813139	0.0144641
ZBTB16	12.4399	-1.97444	0.589844	-3.34739	0.000815775	0.0144641
CXCL12	5.21417	-3.56622	1.06582	-3.346	0.000819869	0.0145105
KMT2A	42.8556	-0.935628	0.279757	-3.34443	0.00082452	0.0145665
TF	26.5844	-1.45377	0.434784	-3.34366	0.000826795	0.0145804
OLA1	377.81	0.661306	0.197926	3.34117	0.000834261	0.0146857
RAB22A	28.2362	-1.18729	0.355453	-3.3402	0.000837166	0.0147104
OXR1	2038.36	0.703483	0.210842	3.33655	0.000848263	0.0148788
OXSM	27.6813	1.37264	0.411476	3.33589	0.000850283	0.0148875
LOC116807712	5.75325	-3.49335	1.04772	-3.33425	0.000855294	0.0148955
MINDY3	3815.57	0.691713	0.207431	3.33467	0.000853999	0.0148955
TARDBP	629.576	0.537985	0.161326	3.33477	0.00085369	0.0148955
TPM1	63.9291	-1.06089	0.31836	-3.33235	0.000861145	0.0149479
LPCAT2	14.4019	-1.71947	0.516002	-3.33229	0.000861352	0.0149479
MGAT5	8.01961	-2.20089	0.660821	-3.33054	0.000866784	0.0150156
CSGALNACT2	26.3554	-1.46013	0.438474	-3.33002	0.000868394	0.0150169
CYTH4	34.2688	-1.33295	0.401059	-3.32357	0.000888745	0.015288
DOCK3	5.71744	-2.14528	0.645427	-3.32381	0.000887967	0.015288
MN1	87.4222	-0.950652	0.285951	-3.32453	0.00088568	0.015288
ITGA2B	225.478	-0.872952	0.262737	-3.32254	0.000892026	0.0153175
MFAP3L	34.6189	-1.08004	0.325196	-3.32119	0.000896332	0.0153646
KLF7	13.4548	-2.56017	0.771111	-3.3201	0.000899855	0.015398
MARCKS	6.58177	-2.71707	0.81893	-3.31783	0.000907184	0.0154912
SLC6A4	201.951	-0.923754	0.278454	-3.31744	0.000908456	0.0154912
PCCA	4.01488	-3.52893	1.06495	-3.31372	0.000920652	0.0155022
SEC61G	493.657	0.875343	0.264196	3.31323	0.000922243	0.0155022
SGK1	3572.35	0.527774	0.159176	3.31567	0.000914233	0.0155022
PPARGC1A	7.00693	-3.14613	0.949661	-3.3129	0.000923333	0.0155022
DOCK7	15.4395	-1.592	0.479993	-3.31671	0.000910834	0.0155022
LOC100219950	254.459	0.688234	0.207679	3.31393	0.000919952	0.0155022
TRNAM-CAU_7	9.97896	-2.23839	0.675076	-3.31575	0.000913962	0.0155022
GRAMD1B	2.88025	-3.6377	1.09787	-3.31343	0.000921599	0.0155022
CREB3	18.3416	-1.48877	0.449233	-3.31403	0.000919616	0.0155022
ARGLU1	1112.93	0.592565	0.178938	3.31156	0.000927777	0.0155502
ARHGAP10	13.6125	-1.52043	0.459485	-3.309	0.0009363	0.0156663
ARG2	4.09371	-2.6562	0.803351	-3.3064	0.000945045	0.0157705
LOC100228347	32.6706	-1.2032	0.363923	-3.30619	0.000945747	0.0157705
SLC45A4	1249.39	0.613155	0.185526	3.30496	0.000949898	0.0158128
RPS27	1953.79	0.718765	0.217546	3.30396	0.000953278	0.0158422
ABHD13	141.416	0.632353	0.191421	3.30347	0.000954965	0.0158434
NAA40	10.2878	-2.27562	0.689539	-3.3002	0.000966147	0.0160018
SLIT2	10.4733	-2.49782	0.757027	-3.29951	0.000968553	0.0160146
AKAP6	4.6398	-3.33992	1.01254	-3.29857	0.000971799	0.0160412
JAG1	6.56552	-2.96455	0.899382	-3.2962	0.000980009	0.0161455
SPTLC2	39.1453	-1.02047	0.309626	-3.2958	0.000981411	0.0161455
MIR7644	7.93168	-1.80893	0.54909	-3.29442	0.000986246	0.0161559
LOC100220775	2.43504	-4.03825	1.22586	-3.29421	0.000986983	0.0161559
KIFAP3	9.92414	-1.8722	0.568307	-3.29435	0.000986493	0.0161559
LOC115497806	4.44875	-2.84615	0.864833	-3.29098	0.000998388	0.0163153
TGIF2	15.5137	-1.40597	0.427592	-3.2881	0.00100866	0.0164557
DENND2A	116.537	-0.911548	0.277528	-3.28453	0.00102153	0.0166104
ANXA6	97.4319	-1.08396	0.330003	-3.28469	0.00102095	0.0166104
HEATR5A	52.1888	-1.06457	0.324232	-3.28335	0.00102581	0.0166524
LOC115492903	5.40704	-3.3762	1.02937	-3.27987	0.00103855	0.0168314
CITED2	3.67798	-3.71387	1.13255	-3.27921	0.00104097	0.0168427
PTPN12	51.635	-1.0072	0.307281	-3.27778	0.00104627	0.0169006
KEL	790.748	0.458759	0.140137	3.27364	0.00106171	0.0169606
SP8	5.06337	-3.39259	1.03569	-3.27567	0.00105411	0.0169606
CDH2	9.03843	-3.15562	0.963978	-3.27354	0.00106209	0.0169606
URB2	8.62269	1.59512	0.487104	3.27471	0.00105772	0.0169606
MRPL28	560.67	0.615635	0.188048	3.27382	0.00106105	0.0169606
DNAJA1	664.59	0.790877	0.241548	3.27421	0.00105959	0.0169606
LOC100230245	30.8901	-1.15325	0.352257	-3.27387	0.00106085	0.0169606
RPL30	903.391	0.574153	0.175421	3.273	0.00106414	0.0169657
LOC100224313	81.5371	0.668312	0.204243	3.27215	0.00106734	0.0169891
SREBF1	21.9998	-1.60072	0.4896	-3.26944	0.0010776	0.0171246
PRKG2	3.37904	-2.4329	0.744451	-3.26805	0.00108293	0.0171814
RNF6	177.46	0.616423	0.188828	3.26447	0.0010967	0.0173056
LOC115496714	3.93963	-4.11844	1.26132	-3.26517	0.00109397	0.0173056
RBSN	23.6555	-0.976492	0.299127	-3.26447	0.00109668	0.0173056
MYO1F	76.0004	-1.25235	0.383665	-3.26418	0.00109782	0.0173056
SEPTIN11	84.0536	-1.2058	0.369688	-3.26167	0.00110757	0.0173973
UNC79	3.07634	-3.23571	0.991979	-3.26187	0.00110678	0.0173973
PLD4	19.1427	-1.95442	0.59944	-3.26041	0.0011125	0.0173973
LDB1	2495.05	0.552559	0.169432	3.26124	0.00110927	0.0173973
STK25	523.004	0.465186	0.142666	3.26066	0.00111154	0.0173973
CHAT	5.16729	-3.73696	1.14671	-3.25886	0.00111862	0.0174651
GADL1	4.10403	-3.99387	1.22603	-3.25755	0.00112377	0.0175057
L3MBTL3	13.2043	-1.91403	0.587615	-3.2573	0.00112479	0.0175057
PTBP2	270.568	0.560897	0.172221	3.25685	0.00112658	0.0175057
CSNK1E	21.717	-1.52128	0.467171	-3.25636	0.00112852	0.0175081
FAM53B	20.9557	-1.32154	0.406151	-3.25381	0.00113869	0.0176103
RGS2	9.84434	-1.99289	0.612426	-3.2541	0.00113754	0.0176103
MTMR8	4.62409	-2.53437	0.77911	-3.2529	0.00114232	0.0176108
MYL9	94.303	-1.00041	0.307502	-3.25333	0.0011406	0.0176108
GFRA1	3.80058	-3.35467	1.0319	-3.25095	0.00115021	0.0177046
CC2D1B	93.6103	-1.12558	0.346427	-3.2491	0.00115771	0.0177716
RBM38	5293.69	0.459818	0.141527	3.24898	0.00115819	0.0177716
TRAM1	287.383	0.819005	0.252229	3.24707	0.00116598	0.0178354
PRKAA2	2.67982	-4.21951	1.29943	-3.2472	0.00116546	0.0178354
NAT10	22.2424	-1.18226	0.364202	-3.24618	0.00116965	0.0178636
SLC35C2	44.5288	0.881349	0.271601	3.24502	0.00117443	0.0179088
RPL39	1708.24	0.649647	0.200333	3.24283	0.00118348	0.0180186
RGS14	23.1523	-1.23095	0.379681	-3.24207	0.00118664	0.0180387
LRATD2	1.83622	-3.92793	1.21219	-3.24036	0.00119377	0.0181191
SC5D	51.77	-1.31477	0.406037	-3.23806	0.00120347	0.0182381
PIEZO2	3.98849	-2.94829	0.910834	-3.23692	0.00120828	0.0182545
ROCK2	61.986	-1.14734	0.354408	-3.23734	0.0012065	0.0182545
SYT12	11.388	1.63291	0.504734	3.23519	0.0012156	0.0182566
DAB1	3.10896	-4.11117	1.2706	-3.2356	0.00121386	0.0182566
PTPN9	29.9564	-1.00997	0.312193	-3.23508	0.00121608	0.0182566
AXIN1	1468.41	0.508406	0.157173	3.23469	0.00121773	0.0182566
TMEM38A	210.218	0.696102	0.215169	3.23513	0.00121586	0.0182566
SOX5	6.0419	-2.35828	0.72945	-3.23295	0.00122519	0.0183404
CNIH1	15.7315	-1.54095	0.476734	-3.23231	0.00122796	0.0183538
RBMS1	64.6078	-1.13944	0.352751	-3.23014	0.0012373	0.0184654
NKTR	9.23147	-1.98697	0.616308	-3.22399	0.00126416	0.0188375
SAMD4A	3.97832	-2.9812	0.924956	-3.22308	0.00126822	0.0188407
DNAH10	2.35841	-4.00336	1.24202	-3.22325	0.00126743	0.0188407
RPL21	1601.73	0.780237	0.24221	3.22133	0.00127598	0.0189273
GABRA2	6.44633	-2.71563	0.843333	-3.22012	0.00128138	0.0189683
PLXND1	2.96947	-3.44203	1.069	-3.21984	0.00128261	0.0189683
NRCAM	7.36572	-2.29195	0.712074	-3.21869	0.00128775	0.0190157
TSC22D1	5017.64	0.570168	0.177174	3.21813	0.00129029	0.0190167
SERPINE2	22.652	-1.57246	0.488673	-3.21782	0.0012917	0.0190167
SYNGR1	62.6408	-1.00136	0.311556	-3.21405	0.00130877	0.0192392
TNIP1	78.1683	-0.859792	0.267553	-3.21354	0.00131111	0.0192447
SLC25A1	86.9649	-1.05415	0.328136	-3.21255	0.00131563	0.0192534
CAMK2N1	2.10466	-3.81226	1.18653	-3.21294	0.00131383	0.0192534
LOC115497699	9.97883	-1.99796	0.622361	-3.21029	0.00132599	0.019376
BTBD6	26.7247	-1.51093	0.470723	-3.2098	0.00132828	0.0193806
IPPK	9.83613	-1.94858	0.608085	-3.20446	0.00135316	0.0196971
CNPY2	31.3791	1.00071	0.312305	3.20428	0.00135399	0.0196971
CCNY	10.4643	-2.19881	0.686572	-3.20259	0.00136195	0.0197544
ANKRD9	814.52	-0.824586	0.257467	-3.20268	0.00136154	0.0197544
MBOAT2	5.98749	-2.54069	0.793579	-3.20156	0.00136686	0.0197963
LOC100228408	1.43654	-3.58976	1.12173	-3.2002	0.00137334	0.0198607
QKI	909.827	0.444866	0.139077	3.19871	0.00138045	0.0199342
TBR1	3.78575	-3.16877	0.991052	-3.19738	0.0013868	0.0199965
ADGRL2	8.14558	-2.63279	0.823694	-3.19632	0.00139195	0.0200412
GP1BB	59.6247	-0.986119	0.308698	-3.19444	0.00140102	0.0201422
ACTG2	67.0026	-1.3135	0.411385	-3.19287	0.00140865	0.0202223
SBNO1	3567.35	0.411718	0.129026	3.19096	0.00141801	0.0203269
USH2A	14.4575	-1.99295	0.624672	-3.19039	0.00142081	0.0203373
HIVEP3	5.34548	-2.90847	0.912028	-3.18901	0.00142759	0.0204046
GDAP2	13.4126	-1.75055	0.549106	-3.188	0.00143262	0.0204315
TTC7A	6.52639	-2.07757	0.651788	-3.1875	0.00143508	0.0204315
ARAP2	6.88954	-2.53349	0.794958	-3.18695	0.00143781	0.0204315
PLK4	2.62006	-3.85556	1.20967	-3.18727	0.00143621	0.0204315
ALDH7A1	19.5482	-1.69932	0.533344	-3.18615	0.00144178	0.0204582
MAP7D1	12.9317	-1.8335	0.575813	-3.1842	0.00145157	0.0205674
TIMP2	16.8706	-1.70351	0.535118	-3.18344	0.00145539	0.0205917
PRKCZ	1754.94	0.580114	0.182299	3.18222	0.00146151	0.0206486
SSBP1	13.5227	-1.36409	0.429074	-3.17916	0.00147702	0.0208369
CYTH1	182.416	-0.67565	0.212552	-3.17876	0.00147909	0.0208369
SRSF5	1372.7	-0.46445	0.146139	-3.17814	0.00148221	0.0208508
ADGRG3	11.8251	-1.59512	0.50221	-3.1762	0.00149218	0.0209611
SH2D3C	17.4642	-1.48882	0.468805	-3.17578	0.00149434	0.0209614
MTSS1	11.4799	-1.70092	0.53659	-3.16986	0.00152512	0.0213625
SLC4A7	6.10849	-2.40236	0.758226	-3.16839	0.00153285	0.0214348
PHACTR2	5.49708	-2.25822	0.712828	-3.16798	0.00153502	0.0214348
LOC115496608	499.964	-0.710236	0.224216	-3.16764	0.00153683	0.0214348
EML1	292.056	-0.755106	0.238554	-3.16534	0.00154901	0.0215739
NCOA2	40.4002	-0.986303	0.31192	-3.16204	0.00156668	0.021789
FOXO1	12.9718	-2.19577	0.694761	-3.16047	0.00157515	0.0218141
CDKN1B	813.15	0.531343	0.168117	3.16056	0.00157468	0.0218141
SNRNP27	215.101	0.51639	0.163372	3.16083	0.00157322	0.0218141
PPDPF	47.9906	-1.42822	0.452276	-3.15785	0.00158937	0.0219799
LOC100222446	14.0402	1.35615	0.429646	3.15644	0.0015971	0.0220227
TWISTNB	101.729	1.08715	0.344444	3.15626	0.00159806	0.0220227
RPL37A	914.54	0.537962	0.170454	3.15605	0.0015992	0.0220227
CHAC2	1815.85	0.616923	0.195584	3.15425	0.0016091	0.0221279
KSR1	155.917	-0.791493	0.25103	-3.15298	0.00161614	0.0221936
CRACR2A	3.58154	-2.60589	0.826729	-3.15204	0.00162132	0.0222124
SHANK2	6.03037	-3.19809	1.01489	-3.15117	0.0016262	0.0222124
HMG20A	63.6115	0.814139	0.258367	3.1511	0.00162657	0.0222124
ACSS2	25.192	-1.3006	0.412704	-3.15141	0.00162484	0.0222124
MAP3K7	846.02	0.555889	0.176502	3.14948	0.00163562	0.0223049
SLC18A2	96.6218	-0.898719	0.285432	-3.14863	0.00164037	0.0223171
MECR	4.83731	-2.93892	0.933434	-3.14851	0.00164106	0.0223171
FKBP10	6.31036	-2.82511	0.897449	-3.14793	0.0016443	0.0223301
SMG5	35.6144	-1.04081	0.330704	-3.14725	0.00164815	0.0223347
LOC115491092	13.8191	-1.42309	0.452196	-3.14706	0.00164919	0.0223347
IL1RAPL1	3.88536	-3.44159	1.09417	-3.1454	0.00165862	0.0224005
TESC	6.57625	-2.01754	0.641368	-3.14568	0.001657	0.0224005
ITPRID2	240.997	-0.718536	0.228489	-3.14472	0.00166244	0.0224213
SAP130	216.514	-0.664749	0.211461	-3.1436	0.00166882	0.022427
CACNA2D2	24.7761	-1.11957	0.356132	-3.14369	0.0016683	0.022427
HEMGN	2009.36	0.741276	0.235817	3.14344	0.00166973	0.022427
CNPY1	2.92447	-3.33295	1.06067	-3.1423	0.00167623	0.0224836
LOC101234123	4.09106	-2.3885	0.760277	-3.14162	0.00168017	0.0225056
EXOC7	496.111	0.36849	0.117312	3.1411	0.00168312	0.0225143
RFC5	2.99174	-3.67344	1.16964	-3.14066	0.00168566	0.0225175
CTDSP1	19.7758	-1.46324	0.466145	-3.13903	0.00169511	0.0225822
FABP3	22.9538	-1.53574	0.489204	-3.13927	0.00169371	0.0225822
ZFR	269.759	0.501443	0.159778	3.13837	0.00169889	0.0226019
SDHD	16.6321	1.43859	0.458481	3.13774	0.00170258	0.0226203
TNFAIP3	49.3798	-1.01522	0.323628	-3.13699	0.00170692	0.0226472
MRPL2	168.767	0.855518	0.272789	3.13619	0.00171156	0.0226781
LOC115496936	2.53061	3.22999	1.03057	3.13417	0.00172343	0.0227828
NDUFS7	647.987	0.506285	0.161543	3.13405	0.00172411	0.0227828
CACNA1I	3.00457	-3.22458	1.02977	-3.13137	0.00173993	0.0229609
P2RY12	4.79693	-2.75317	0.879456	-3.13054	0.00174487	0.0229953
LOC115493790	5.62796	-2.0811	0.665354	-3.12782	0.0017611	0.023178
RAB31	4.55893	-3.35043	1.07136	-3.12727	0.00176438	0.0231901
RCAN2	4.39669	-3.06602	0.980638	-3.12656	0.00176865	0.023215
PPM1D	730.375	0.459997	0.147211	3.12475	0.00177958	0.0233272
SMARCA5	142.953	-0.512664	0.164105	-3.124	0.00178412	0.0233555
TPM2	1474.82	-0.709674	0.227267	-3.12264	0.00179237	0.0234323
APBA1	4.19797	-2.66862	0.854851	-3.12174	0.00179784	0.0234724
PPP1R14C	5.28533	-5.8188	1.86473	-3.12046	0.00180571	0.0235439
RAP1B	1725.75	-0.774336	0.248448	-3.1167	0.00182889	0.0238145
PIK3CA	3592.74	0.431341	0.138445	3.11561	0.00183564	0.0238706
SLA	90.8362	-0.894973	0.287367	-3.11439	0.00184324	0.0238835
RRAS2	50.0843	-1.08611	0.348752	-3.11428	0.00184394	0.0238835
TSC1	1195.84	0.481576	0.154623	3.11451	0.0018425	0.0238835
TRABD	8.74647	-1.93111	0.620183	-3.11377	0.00184712	0.0238931
LFNG	10.5847	-1.67132	0.536834	-3.1133	0.00185009	0.0239001
RPS20	419.935	0.643522	0.2068	3.11181	0.00185942	0.023989
PLBD1	42.1038	-1.43359	0.460943	-3.11012	0.00187013	0.0240573
SUN2	20.8686	-1.44932	0.466147	-3.10914	0.00187631	0.0240573
MOCS1	634.233	0.567912	0.182665	3.10904	0.00187698	0.0240573
BMF	36.2207	-1.10088	0.354055	-3.10936	0.00187492	0.0240573
CADPS	4.25734	-2.95886	0.951329	-3.11023	0.00186939	0.0240573
AASS	6.46815	-2.85207	0.917829	-3.10741	0.00188737	0.0241588
PDE4B	408.423	-1.05021	0.338095	-3.10627	0.00189461	0.0242198
DGCR2	109.108	-0.682179	0.219671	-3.10545	0.00189989	0.0242557
RTN4	3745.79	0.547211	0.176274	3.10433	0.00190713	0.0243166
OTULIN	11.6025	-1.80421	0.581341	-3.10354	0.00191222	0.0243498
DDX3X	13144.8	0.419438	0.135277	3.10058	0.00193144	0.0245626
CNST	161.887	-0.872708	0.281572	-3.09942	0.00193901	0.0246269
DOCK11	20.3993	-1.17022	0.378032	-3.09556	0.00196439	0.0248849
HSD17B7	8.58019	-2.10374	0.679527	-3.09589	0.00196224	0.0248849
LOC100228819	5.7226	-2.20122	0.711515	-3.09371	0.00197669	0.0250083
SHB	8.74173	-2.02336	0.654278	-3.09251	0.00198474	0.0250778
ATP8A2	4.51852	-3.44213	1.1135	-3.09126	0.00199308	0.0251508
SATB2	2.5678	-3.14317	1.01709	-3.09035	0.00199918	0.0251953
UBASH3B	15.2587	-1.52922	0.495038	-3.08909	0.0020077	0.0252702
SIK1	56.5125	-1.29633	0.42024	-3.08474	0.00203733	0.0255469
ADSL	128.775	0.687028	0.22271	3.08486	0.00203649	0.0255469
TPM4	33.4961	-1.28159	0.415464	-3.08471	0.0020375	0.0255469
FLVCR2	2.27408	-3.93814	1.27794	-3.08163	0.00205869	0.0257797
NFYB	30.8175	-1.15439	0.374788	-3.08013	0.00206913	0.0258443
LOC100230361	178.175	0.633774	0.205751	3.08029	0.00206798	0.0258443
NR2C1	63.5229	0.8384	0.272339	3.07851	0.00208038	0.0258698
FASTK	412.555	0.585588	0.190291	3.07732	0.00208869	0.0258698
VIM	6419.51	0.574642	0.186702	3.07786	0.00208494	0.0258698
LOC100227542	3.85989	-2.58833	0.841109	-3.07728	0.00208896	0.0258698
ARHGAP22	1.97	-4.38036	1.42336	-3.07748	0.00208761	0.0258698
ELAVL4	2.60692	-4.79735	1.55913	-3.07694	0.00209138	0.0258698
UBE2D2	1305.95	0.398834	0.129582	3.07784	0.00208506	0.0258698
SUGP1	11.7688	-1.65302	0.537251	-3.07681	0.00209227	0.0258698
FLT4	14.372	-1.93506	0.629423	-3.07434	0.00210966	0.0260191
RAB11FIP4	7.28835	-1.7441	0.567304	-3.07436	0.00210953	0.0260191
YWHAZ	526.33	-0.569425	0.185309	-3.07283	0.00212038	0.0260888
KIF25	4.06158	-2.14633	0.698495	-3.0728	0.00212063	0.0260888
POFUT2	25.533	1.09488	0.356534	3.0709	0.00213417	0.0262225
NT5C2	15.0219	-1.79311	0.584052	-3.07013	0.00213967	0.0262517
RIMBP2	2.9102	-4.33129	1.41093	-3.06982	0.0021419	0.0262517
LOC100219014	2.8916	-4.32608	1.40952	-3.06919	0.0021464	0.0262739
TRNAD-GUC	5.13087	-3.69042	1.20321	-3.06716	0.00216105	0.0264203
LOC115496993	31.5195	-1.11655	0.364141	-3.06625	0.00216762	0.0264347
GFI1B	642.979	0.526194	0.171598	3.06643	0.00216632	0.0264347
LOC115493543	26.2955	-1.34797	0.439768	-3.06518	0.00217536	0.0264961
MSANTD1	2.31106	-4.30042	1.40346	-3.06414	0.00218293	0.0265225
CCNL1	245.925	-0.86376	0.28187	-3.06439	0.00218116	0.0265225
ANKRD13D	19.6734	-1.42303	0.464522	-3.06343	0.00218815	0.026553
MARCHF8	6.9122	-2.12829	0.695257	-3.06116	0.00220479	0.0267218
ROBO2	4.6345	-2.64237	0.864126	-3.05785	0.00222934	0.0269083
GALNT11	1.52963	-3.34084	1.09274	-3.05731	0.00223331	0.0269083
EPHX1	13.8353	-1.40842	0.460691	-3.05719	0.0022342	0.0269083
LOC115495682	122.904	0.887974	0.29052	3.0565	0.00223938	0.0269083
NTRK3	7.9915	-2.84593	0.931028	-3.05676	0.00223744	0.0269083
LOC100217786	4.07365	-2.98738	0.977108	-3.05737	0.00223286	0.0269083
SALL4	1.83629	-3.62971	1.18747	-3.05667	0.00223814	0.0269083
LHFPL2	11.4754	-1.90452	0.623277	-3.05566	0.00224568	0.0269509
MYCBP2	1674.67	0.469636	0.153757	3.05441	0.00225503	0.0270301
SIRT7	84.8962	-0.595567	0.195026	-3.05379	0.00225973	0.0270533
JPH3	5.82497	-3.17065	1.0397	-3.04958	0.00229159	0.0274013
ADCY6	207.147	-0.836527	0.274364	-3.04897	0.00229626	0.0274237
DIP2C	9.18996	-2.1791	0.71512	-3.04718	0.00230996	0.0274869
WASHC5	45.3975	-0.830552	0.272535	-3.04751	0.00230745	0.0274869
HNRNPU	311.286	-0.52578	0.172528	-3.0475	0.00230757	0.0274869
TCP1	48.7645	1.19567	0.39254	3.04597	0.00231931	0.027555
CAVIN2	5.01803	-2.88082	0.945861	-3.04571	0.00232131	0.027555
ETS2	42.8469	-0.821655	0.269942	-3.04382	0.00233595	0.0276953
HMGB1	169.905	-0.896655	0.294665	-3.04296	0.00234261	0.0277073
PLCH2	2.42742	-4.05422	1.33227	-3.04309	0.00234166	0.0277073
RELN	4.28573	-2.18971	0.720004	-3.04125	0.00235596	0.0278316
AARS1	64.9558	-0.984896	0.323893	-3.0408	0.00235948	0.0278396
PRKCA	2.67588	-3.87765	1.27537	-3.04042	0.00236247	0.0278414
SEMA5B	3.07219	-3.39945	1.11871	-3.03873	0.00237575	0.0279643
SH3BP5	25.6069	-1.36957	0.450842	-3.0378	0.0023831	0.0280171
LOC116807022	7.8631	-2.32684	0.766305	-3.03644	0.00239389	0.0281102
LOC115497281	2.41281	-4.04782	1.3335	-3.03549	0.00240148	0.0281657
LOC115491176	3.08986	-3.03392	0.9998	-3.03452	0.00240915	0.0282219
BCKDHB	2.86911	-3.02987	0.998885	-3.03325	0.00241932	0.0283072
TMEM168	5.15841	-2.15477	0.710602	-3.03232	0.00242681	0.028361
TNRC6A	194.234	-0.659736	0.217844	-3.02848	0.00245787	0.0286259
NOL4L	6.69223	-1.92769	0.636531	-3.02844	0.00245824	0.0286259
SLC25A37	649.427	0.454386	0.150027	3.0287	0.00245608	0.0286259
ESCO1	73.1024	0.662434	0.218934	3.02572	0.00248045	0.0288161
ADGRV1	6.07026	-2.6039	0.860529	-3.02593	0.0024787	0.0288161
ERGIC2	96.6033	0.915714	0.302704	3.02511	0.00248539	0.0288267
STUB1	968.316	0.538804	0.178124	3.02489	0.00248724	0.0288267
GRIA4	15.204	-1.76988	0.585206	-3.02436	0.00249156	0.0288427
LOC100221095	1.89195	-3.99049	1.31972	-3.02375	0.00249663	0.0288673
LOC116808486	6.16827	-2.98235	0.987148	-3.02118	0.00251789	0.0289926
TRIP12	8000.38	0.463408	0.153395	3.02102	0.00251927	0.0289926
TPST2	66.8158	-1.06785	0.353475	-3.02101	0.0025193	0.0289926
SIK2	2.10289	-3.5089	1.16149	-3.02104	0.00251908	0.0289926
GLRA3	2.43191	-4.70798	1.55868	-3.02049	0.00252367	0.0290089
PIGV	2.90433	-2.72815	0.903353	-3.02002	0.00252756	0.0290196
LOC100226305	7.38192	-1.87475	0.620937	-3.01922	0.00253428	0.0290627
EGR2	5.65705	-2.38718	0.791516	-3.01595	0.00256171	0.0293087
SORL1	17.7048	-1.65875	0.549968	-3.01608	0.00256065	0.0293087
NKAIN3	6.87535	-2.94921	0.978137	-3.01513	0.00256866	0.0293344
AFDN	7.36439	-2.82981	0.938581	-3.01498	0.00256994	0.0293344
DCTN6	726.826	0.477793	0.158514	3.0142	0.00257658	0.029376
RUNX1T1	447.341	0.832497	0.276305	3.01296	0.00258713	0.029462
MRPS17	189.633	0.603286	0.200288	3.01209	0.00259458	0.0295126
CANX	142.976	-0.606057	0.201242	-3.01159	0.00259886	0.029527
SLC9A3R2	854.994	0.434127	0.144217	3.01024	0.00261043	0.0296242
LOC100227296	23.2924	-1.38846	0.461574	-3.0081	0.00262888	0.0297768
OCRL	146.969	-0.593776	0.197424	-3.00762	0.00263299	0.0297768
MCTP2	4.45522	-2.50978	0.834405	-3.00787	0.00263083	0.0297768
LCP2	58.8213	-0.917119	0.305051	-3.00645	0.00264319	0.0298577
PDSS1	5.69794	-1.72255	0.573313	-3.00455	0.00265976	0.0299825
CMTM4	41.1806	-0.842514	0.280419	-3.00448	0.00266035	0.0299825
AP4B1	11.186	-1.86268	0.620304	-3.00286	0.00267457	0.0301081
FAM222A	2.00401	-3.02494	1.00766	-3.00195	0.0026826	0.0301639
CHSY1	31.0894	-1.0563	0.352001	-3.00083	0.00269241	0.0302252
LOC100224823	28.5487	-0.780911	0.260249	-3.00063	0.00269422	0.0302252
SFMBT2	1.69203	-3.5085	1.16975	-2.99937	0.0027054	0.0303159
DSE	75.6757	-0.941656	0.31403	-2.99861	0.00271211	0.0303565
FRMPD2	1.58533	-3.73112	1.24465	-2.99772	0.00272005	0.030378
RPL35	520.482	0.649667	0.216722	2.9977	0.00272024	0.030378
CACNB2	5.90655	-3.51096	1.17163	-2.99664	0.00272971	0.0304492
FBRSL1	69.0947	-0.760389	0.253804	-2.99597	0.00273576	0.030482
DPP6	7.46221	-2.25286	0.754179	-2.98716	0.0028158	0.0313026
LOC116807840	2.52466	-4.43293	1.48393	-2.98729	0.00281465	0.0313026
DUSP22	3396.59	0.480936	0.16106	2.98607	0.00282588	0.0313791
TET3	14.8614	-1.59697	0.535341	-2.98309	0.00285356	0.0316506
OSBP2	2878.26	0.541074	0.181623	2.97911	0.0028909	0.0320286
ADAMTSL2	2.74675	-3.58368	1.20362	-2.97743	0.00290673	0.0321676
CRMP1	16.4505	-1.2947	0.434915	-2.9769	0.0029118	0.0321874
PTPRJ	116.811	-0.922348	0.309963	-2.97567	0.00292352	0.0322805
PTMA	167.173	-0.885768	0.297894	-2.97343	0.00294492	0.0324803
APBB1IP	24.8243	-1.32116	0.444751	-2.97057	0.00297252	0.0327379
CLOCK	418.431	0.445988	0.150149	2.97031	0.00297496	0.0327379
IFI30	19.2216	-1.32388	0.445952	-2.96867	0.00299095	0.0328401
HMGCR	185.217	0.546834	0.1842	2.96869	0.00299072	0.0328401
UBR3	121.39	0.623882	0.210215	2.96782	0.00299919	0.0328938
PTPN3	2.0407	-3.76503	1.2688	-2.96739	0.00300339	0.0329031
RPS13	1817.08	0.479954	0.161821	2.96595	0.00301753	0.0329842
CS	726.264	0.581296	0.195971	2.96623	0.00301472	0.0329842
CNIH3	3.97604	-3.35539	1.13196	-2.96424	0.00303433	0.0330941
SLF1	5.44988	-2.02923	0.68452	-2.96446	0.00303212	0.0330941
KIF21A	3.41064	-2.61911	0.883714	-2.96375	0.0030391	0.0331093
PRKAG2	16.1828	-1.55924	0.526179	-2.96333	0.00304328	0.0331181
AMFR	2610.8	0.353935	0.119517	2.96138	0.00306263	0.0332917
C2H6orf62	1348	0.366154	0.123725	2.95942	0.00308219	0.0333644
PPP1R3E	3.46579	-3.03846	1.02639	-2.96034	0.00307298	0.0333644
FOXC2	1.54734	-4.03456	1.36333	-2.95935	0.00308293	0.0333644
MEF2C	116.367	-0.908086	0.306819	-2.95968	0.00307957	0.0333644
SLC4A11	83.721	-0.879831	0.297575	-2.95667	0.00310979	0.0336179
RBFOX2	6.38134	-1.75586	0.594037	-2.95581	0.00311853	0.0336753
SEMA3A	10.92	-1.67765	0.567897	-2.95415	0.00313531	0.033791
PSAP	387.796	-0.459133	0.155424	-2.95407	0.00313614	0.033791
NLGN4X	2.04632	-3.41296	1.15578	-2.95294	0.00314759	0.0337965
LOC100220752	118.17	-0.711754	0.241024	-2.95304	0.0031466	0.0337965
EDRF1	738.151	0.601896	0.203867	2.95239	0.00315323	0.0337965
COTL1	108.085	-0.891154	0.301848	-2.95233	0.00315388	0.0337965
CREBRF	4062.18	0.483722	0.163786	2.95338	0.00314312	0.0337965
RSF1	2160.68	0.4605	0.155998	2.95196	0.00315761	0.0337995
COL21A1	2.79847	-3.61161	1.22444	-2.94961	0.0031818	0.0339103
TRAF3IP1	4.8755	-2.63539	0.893381	-2.9499	0.00317875	0.0339103
IQSEC1	5.03684	-2.88108	0.976683	-2.94986	0.00317919	0.0339103
transcript_id	8355.21	0.64709	0.219351	2.95002	0.00317756	0.0339103
DDR2	13.2888	-2.06243	0.699426	-2.94874	0.00319069	0.0339599
TRPM7	17.0645	-1.56826	0.531887	-2.94848	0.00319338	0.0339599
WLS	8.06004	-2.58884	0.878182	-2.94796	0.0031988	0.0339807
ITGB4	22.1161	-1.13727	0.385876	-2.94724	0.00320629	0.0340234
KIAA1191	2176.3	0.513455	0.174305	2.94572	0.00322204	0.0341536
RPS6KA2	1.80583	-3.9428	1.33879	-2.94505	0.00322905	0.034191
MAPK1	120.114	-0.824604	0.280244	-2.94245	0.00325622	0.0344414
SPON1	3.00906	-2.77954	0.945205	-2.94068	0.00327497	0.034528
ARRDC4	22.6283	-1.44471	0.491222	-2.94105	0.00327097	0.034528
ZNF710	17.9094	-1.73738	0.590782	-2.94082	0.00327347	0.034528
DMXL1	307.668	0.582573	0.19816	2.93991	0.00328309	0.0345764
LOC100230025	1.58302	-4.06558	1.38384	-2.93789	0.00330457	0.0347653
TGFB2	7.15773	-2.14601	0.730697	-2.93693	0.00331474	0.0347977
LOC100228682	8.13521	-1.86515	0.635017	-2.93716	0.00331231	0.0347977
LOC115495310	5.01627	-2.65483	0.904148	-2.93628	0.00332179	0.0348343
KNDC1	4.64426	-5.63246	1.91917	-2.93483	0.00333726	0.0349592
GRPR	3.21674	-3.03927	1.0362	-2.93308	0.00335612	0.0351193
DENND5B	3.20256	-2.90221	0.990184	-2.93098	0.00337895	0.0352942
DNAJB5	13.5982	1.50751	0.514353	2.93088	0.00338003	0.0352942
TSHZ2	3.71031	-3.02029	1.03123	-2.92883	0.00340238	0.0354897
EXOC3	379.547	0.58483	0.199708	2.92842	0.00340688	0.0354909
PIGT	144.488	-0.669836	0.228756	-2.92816	0.00340973	0.0354909
STAT3	552.052	-0.3466	0.118398	-2.92741	0.00341799	0.0355391
LOC115495115	36.715	-1.114	0.38067	-2.92643	0.00342875	0.0356133
OCIAD1	684.97	0.434456	0.148515	2.92534	0.0034408	0.0357005
LOC115496199	5.82349	-2.21832	0.758645	-2.92405	0.00345505	0.0358105
MSN	110.733	-0.961672	0.329024	-2.9228	0.00346898	0.0358791
PTPN21	4.44522	-2.81534	0.963223	-2.92283	0.00346868	0.0358791
ANKRD54	307.161	0.633981	0.216949	2.92226	0.00347504	0.0359038
PATJ	3.70847	-3.04816	1.04337	-2.92144	0.00348415	0.0359601
TTK	1.70402	-3.81097	1.30491	-2.92048	0.00349492	0.0360333
PTK2	71.8721	-0.878997	0.301014	-2.92012	0.00349893	0.0360368
TACC2	3.76926	-2.63532	0.902832	-2.91895	0.00351217	0.0360966
LOC115496830	5.539	-2.24673	0.769792	-2.91863	0.00351579	0.0360966
THAP11	304.593	0.573441	0.196469	2.91874	0.00351452	0.0360966
C4AHXorf56	989.426	0.461346	0.158146	2.91721	0.00353174	0.0361981
GABARAPL2	910.577	0.40374	0.138405	2.9171	0.00353305	0.0361981
ZNF276	10.2148	-2.03167	0.696621	-2.91646	0.00354031	0.0362346
RNF152	26.3446	-1.23271	0.422909	-2.91483	0.00355881	0.0363797
ARL6IP1	1497.76	-0.850336	0.291787	-2.91423	0.00356562	0.0363797
RPL38	380.919	0.539429	0.185099	2.91426	0.00356527	0.0363797
ATP11A	7.57235	-2.05034	0.703762	-2.9134	0.00357516	0.0364323
VAV3	112.148	-0.778854	0.26736	-2.91313	0.00357821	0.0364323
ATP6V1G1	2162.03	0.497438	0.170786	2.91264	0.00358385	0.0364519
FGFR2	1.91868	-4.35557	1.49564	-2.91217	0.00358929	0.0364694
ANKRD12	1604.8	0.637368	0.218914	2.9115	0.003597	0.0365099
STRIP2	34.6106	-1.11928	0.385077	-2.90664	0.00365329	0.036755
GPR85	1.62448	-3.80105	1.30741	-2.90731	0.00364551	0.036755
ITPKB	23.2718	-1.13533	0.39035	-2.90849	0.00363176	0.036755
SEPTIN6	25.7477	-1.14928	0.395345	-2.90704	0.00364865	0.036755
CLP1	230.653	-0.699131	0.240452	-2.90757	0.00364249	0.036755
CELF1	844.247	0.402781	0.138579	2.90651	0.00365488	0.036755
PATZ1	2.04739	-3.47628	1.19509	-2.9088	0.00362823	0.036755
DHX40	61.742	0.692888	0.238378	2.90667	0.00365294	0.036755
EIF4B	497.531	0.537578	0.184924	2.90702	0.00364894	0.036755
ZC3H18	39.938	-0.898671	0.309227	-2.90618	0.00365867	0.0367553
CCDC40	4.40639	-2.42363	0.834687	-2.90364	0.00368854	0.0370176
LOC115497789	5.53652	-1.82637	0.630165	-2.89825	0.00375256	0.0374302
LOC100230755	5.74201	-2.553	0.880836	-2.89838	0.00375091	0.0374302
CALCRL	2.85877	-2.86283	0.987492	-2.89909	0.0037425	0.0374302
TENM2	2.28166	-3.96653	1.36813	-2.89924	0.00374072	0.0374302
TNRC18	14.9429	-1.52506	0.526174	-2.89839	0.00375083	0.0374302
C25H1orf43	292.808	-0.64534	0.222559	-2.89964	0.00373594	0.0374302
GAS1	5.2956	-1.87704	0.648124	-2.89611	0.00377825	0.0376099
FBXO4	10.495	1.31047	0.452487	2.89615	0.00377776	0.0376099
HIP1R	7.55436	-2.15145	0.743087	-2.89528	0.00378821	0.0376708
CAB39L	214.293	0.665072	0.229908	2.89278	0.00381849	0.0378567
FRY	28.5977	-1.10744	0.38281	-2.89292	0.00381678	0.0378567
SLC25A24	550.205	0.519377	0.179517	2.89318	0.00381358	0.0378567
MRPS28	125.863	0.586305	0.202755	2.89169	0.00383177	0.03795
LEKR1	1.77303	-3.8725	1.33955	-2.8909	0.00384139	0.0380068
SELENOK	141.39	0.671726	0.232403	2.89034	0.0038482	0.0380359
RBFOX1	2.38638	-3.72261	1.28836	-2.88942	0.00385949	0.038109
PMS1	14.1636	-1.84212	0.637679	-2.8888	0.00386719	0.0381466
LPAR1	5.01949	-2.88257	0.998177	-2.88783	0.00387907	0.0382254
NUP107	257.904	-0.577946	0.20032	-2.88512	0.00391266	0.0384116
THSD7B	4.14012	-2.49554	0.864802	-2.88568	0.00390566	0.0384116
RNF111	824.423	0.44263	0.153408	2.88532	0.00391019	0.0384116
ERC2	4.78336	-2.92454	1.01369	-2.88504	0.00391364	0.0384116
RDH10	6.93951	-2.31373	0.802122	-2.88451	0.00392027	0.0384382
LOC100228774	464.303	0.45306	0.157094	2.88401	0.00392646	0.0384605
HPS1	10.0655	-1.4371	0.498632	-2.8821	0.0039504	0.0386563
ZDHHC8	10.0271	-2.09093	0.725738	-2.88112	0.00396271	0.0387381
GRN	13.3155	-1.57964	0.54837	-2.88062	0.00396899	0.0387609
CRYGS	2.70493	-3.54384	1.23078	-2.87934	0.00398511	0.038841
ANAPC7	22.8464	-1.20946	0.420035	-2.87943	0.003984	0.038841
GNA13	54.1678	-0.769242	0.267227	-2.87861	0.00399429	0.0388917
TMEM182	5.85259	-2.00423	0.696424	-2.87788	0.00400358	0.0389435
RALGAPA2	35.0293	-1.18256	0.411068	-2.8768	0.00401735	0.0390388
LOC101234170	69.3092	0.985215	0.342516	2.87641	0.0040223	0.0390482
SLAIN2	748.616	0.368433	0.128119	2.8757	0.00403129	0.0390967
RCSD1	30.1008	-1.18146	0.41104	-2.87433	0.0040489	0.0392287
FAM177A1	30.6978	-1.03103	0.358881	-2.87291	0.00406713	0.0393665
KDM5B	1954.96	0.363371	0.126516	2.87214	0.00407701	0.0394231
GSKIP	186.057	0.558411	0.194465	2.87153	0.00408493	0.0394608
HMGB2	9.12053	-1.48212	0.516265	-2.87086	0.00409362	0.0395059
REEP5	60.2319	-1.05297	0.36688	-2.87008	0.00410372	0.0395644
ZDHHC14	17.6073	-1.29949	0.452885	-2.86936	0.004113	0.039596
TOLLIP	530.867	0.499762	0.174181	2.8692	0.00411508	0.039596
TOMM22	586.653	0.534042	0.186228	2.86767	0.00413503	0.039749
TRPC6	2.21835	-4.226	1.47441	-2.86624	0.00415382	0.0398715
ITGB8	6.79217	-2.33456	0.814549	-2.86608	0.0041559	0.0398715
LOC100220330	111.244	0.842549	0.294205	2.86382	0.00418572	0.0401182
GIT1	13.2585	-1.20629	0.42153	-2.8617	0.00421373	0.0403473
CMIP	810.325	-0.632099	0.220925	-2.86114	0.00422115	0.0403789
SHROOM2	24.1869	-1.28314	0.4488	-2.85904	0.00424922	0.0405736
MEF2D	30.8481	-1.16683	0.408125	-2.859	0.00424978	0.0405736
GCLC	2331.09	0.51271	0.179502	2.85628	0.00428633	0.0408827
VPS72	76.8341	-0.901858	0.315839	-2.85544	0.00429778	0.0409169
RAB11B	706.494	0.333409	0.116764	2.8554	0.00429826	0.0409169
SASH1	3.74561	-3.08075	1.07929	-2.85441	0.00431162	0.0410043
ADAM22	1.8796	-3.99865	1.40103	-2.85409	0.00431607	0.0410069
EXOC8	67.198	0.576659	0.2021	2.85334	0.00432627	0.0410243
PDE10A	2.13996	-2.91597	1.02193	-2.85339	0.00432556	0.0410243
FOXD1	2.43956	-4.3887	1.53844	-2.85269	0.00433503	0.0410676
PTCD2	7.95377	1.56444	0.548564	2.85189	0.00434604	0.0411322
TRAM2	19.2358	-1.44376	0.506398	-2.85103	0.00435776	0.0412033
ORC5	2.08	-3.13248	1.09953	-2.84892	0.00438678	0.0413581
PALLD	57.5664	-0.965151	0.338735	-2.84928	0.00438181	0.0413581
FLI1	1205.17	-0.676828	0.237573	-2.84893	0.00438666	0.0413581
LATS1	210.299	-0.700007	0.245785	-2.84805	0.00439884	0.0414319
SLC37A3	29.557	1.097	0.385356	2.84672	0.00441721	0.041565
SMU1	155.351	0.549731	0.193141	2.84627	0.00442348	0.0415841
RPP25L	233.005	0.605709	0.21293	2.84464	0.00444617	0.0417573
BFAR	108.315	0.843135	0.296588	2.84278	0.00447218	0.0419615
TMED5	80.4595	0.613848	0.216078	2.84086	0.00449918	0.0421744
CALM2	588.47	0.677558	0.238621	2.83947	0.00451881	0.0422776
WDR1	138.555	-0.619499	0.218154	-2.83973	0.00451515	0.0422776
SYT1	1.56951	-3.364	1.18506	-2.83866	0.00453032	0.0423449
TBC1D32	4.03597	-2.35479	0.829751	-2.83795	0.00454041	0.0423987
PPM1H	7.32882	-2.17659	0.767436	-2.83619	0.0045655	0.0425772
TMEM203	491.292	0.486342	0.171488	2.836	0.0045682	0.0425772
AQP1	2.84924	-3.00632	1.06023	-2.83554	0.00457476	0.0425979
USP44	40.4449	-1.15075	0.405964	-2.83463	0.00458794	0.0426541
PRR18	2.71853	-3.51447	1.23988	-2.83452	0.0045895	0.0426541
NPHP4	1.88705	-4.31221	1.5216	-2.83401	0.00459683	0.0426817
TOB1	438.207	-1.31164	0.463047	-2.83263	0.00461666	0.0428253
LOC100229630	2.76329	-3.25255	1.14851	-2.83197	0.00462623	0.0428735
DDI2	1487.93	0.511036	0.180538	2.83063	0.00464571	0.0430134
RPIA	24.6369	-1.28855	0.455582	-2.82835	0.00467885	0.0432793
SLC23A2	50.0806	-0.584268	0.206706	-2.82656	0.00470502	0.0434804
LOC115495045	2.72972	-3.6272	1.28341	-2.82621	0.00471025	0.0434877
LOC116808648	1.95761	-4.38459	1.55162	-2.8258	0.00471621	0.0435018
LOC100223684	30.2242	-1.06063	0.375444	-2.825	0.00472812	0.0435298
ABHD2	499.218	-0.722041	0.25557	-2.82521	0.00472492	0.0435298
LOC115494703	2.27892	-3.91061	1.38508	-2.82338	0.00475205	0.0436471
PHF3	1928.48	0.590411	0.209108	2.82348	0.00475061	0.0436471
DLGAP3	1.61032	-4.10047	1.4524	-2.82323	0.00475422	0.0436471
XKR4	3.91999	-2.7094	0.96008	-2.82206	0.00477163	0.043766
AGAP2	5.2128	-2.24693	0.796454	-2.82116	0.00478499	0.0438475
ATP5PO	1029.5	0.551546	0.195725	2.81797	0.00483288	0.0442038
RBPMS2	196.206	-0.744432	0.264157	-2.81815	0.0048302	0.0442038
NRP1	111.028	-1.07838	0.382901	-2.81633	0.0048576	0.044298
ANKRD29	3.56923	-2.939	1.0434	-2.81677	0.00485098	0.044298
SUDS3	3019.5	0.598459	0.212476	2.81659	0.00485359	0.044298
AK2	22677.5	0.414523	0.147207	2.81592	0.00486381	0.044298
LOC115498500	7.45671	-2.03235	0.721768	-2.81579	0.00486578	0.044298
LRRFIP1	28.7745	-1.03455	0.367511	-2.81503	0.0048773	0.0443529
SERP1	881.221	0.544487	0.193437	2.81479	0.00488086	0.0443529
CEP83	2.33434	-3.32832	1.18307	-2.8133	0.00490359	0.0444755
SNX9	32.6684	-0.885413	0.314702	-2.8135	0.00490058	0.0444755
CAMK2N2	7.72475	-2.18092	0.775297	-2.81301	0.00490795	0.0444755
IST1	52.7805	-0.78124	0.277873	-2.8115	0.00493114	0.0446031
LOC100190467	52.4261	-0.912679	0.324616	-2.81156	0.00493018	0.0446031
ZNF507	164.161	0.665531	0.236784	2.81071	0.0049433	0.0446719
MYC	8.81285	-1.39001	0.494659	-2.81003	0.00495376	0.0447253
HSPA2	8989.71	0.860469	0.306371	2.80859	0.00497593	0.0448841
RFX7	137.784	-0.625352	0.222683	-2.80826	0.00498107	0.0448892
SOX12	2.92361	-3.67739	1.31012	-2.80692	0.00500183	0.0450323
SLC27A6	2.07027	-3.09377	1.1023	-2.80664	0.00500614	0.0450323
MPLKIP	37.3763	-1.03452	0.368666	-2.80612	0.00501428	0.0450642
LOC116808591	3.32436	-3.01081	1.0732	-2.80544	0.00502478	0.0451172
ITGB1	200.385	-0.641082	0.228608	-2.80429	0.00504273	0.0451543
COL9A1	2.24326	-3.58903	1.27964	-2.80473	0.00503592	0.0451543
NR2F2	4.36811	-2.33164	0.831371	-2.80458	0.00503828	0.0451543
PXDC1	76.973	-0.844238	0.301178	-2.80312	0.00506107	0.0452772
NOX4	4.29861	-2.89957	1.03499	-2.80156	0.00508566	0.0453078
IFRD1	590.012	-0.583948	0.208371	-2.80245	0.00507165	0.0453078
COL25A1	1.74798	-3.9188	1.39886	-2.80143	0.00508759	0.0453078
PCYT2	353.659	0.45577	0.162688	2.8015	0.00508661	0.0453078
TENT5B	5.23985	-2.00213	0.714676	-2.80145	0.00508739	0.0453078
CAMKMT	9.60101	-2.03429	0.726885	-2.79864	0.0051318	0.04566
PLCB4	67.8843	-1.04277	0.372823	-2.79696	0.00515853	0.045798
TTC21B	2.16445	-3.82428	1.36774	-2.79606	0.00517294	0.045798
RPS8	3545.07	0.538954	0.19277	2.79584	0.00517647	0.045798
SEC62	1023.39	0.370376	0.132479	2.79573	0.00517826	0.045798
SLC9A5	119.159	-0.793048	0.283648	-2.79589	0.00517574	0.045798
GOLGA2	48.0379	-0.716031	0.256126	-2.79562	0.00518001	0.045798
MXRA8	1.82378	-3.59475	1.2856	-2.79615	0.00517148	0.045798
DNER	3.33159	-3.4907	1.24917	-2.79442	0.00519924	0.0458552
NRG1	8.26656	-1.94321	0.69541	-2.79434	0.00520051	0.0458552
LOC115491650	704.734	0.518031	0.185373	2.79454	0.00519743	0.0458552
MYCT1	94.7853	-0.889403	0.318408	-2.79328	0.0052177	0.0459654
COL11A1	1.5229	-3.68534	1.31958	-2.79281	0.00522526	0.0459908
USP25	22.8462	-1.20571	0.431952	-2.79131	0.0052495	0.04608
API5	2413.63	0.425292	0.152348	2.79158	0.00524519	0.04608
CCDC62	6.26411	-2.37954	0.852413	-2.79154	0.00524579	0.04608
MGLL	68.8638	-1.17703	0.422259	-2.78746	0.00531229	0.046556
CLTB	977.076	0.365164	0.131005	2.7874	0.00531323	0.046556
LOC115496095	10.9344	-1.33909	0.480626	-2.78613	0.00533409	0.0466971
TBC1D9	5.09569	-2.47904	0.889895	-2.78577	0.00534007	0.0467077
ITGB5	4.16257	-2.89017	1.03773	-2.78508	0.00535144	0.0467655
PTPRC	45.084	-0.989336	0.355369	-2.78397	0.00536979	0.046884
MKLN1	423.855	0.325432	0.116964	2.78233	0.00539695	0.047044
TGIF1	4.38487	-2.41922	0.869507	-2.78229	0.00539771	0.047044
LOC115496654	1.5992	-3.74362	1.34625	-2.78079	0.00542276	0.0472204
LOC100224972	34.4671	-1.20529	0.433576	-2.77988	0.00543797	0.0472689
GTF2IRD1	1.63988	-3.43283	1.23488	-2.7799	0.00543751	0.0472689
UNC50	468.163	0.472773	0.170149	2.77858	0.00545967	0.0474154
PABPC1	20185.2	0.388647	0.139933	2.77739	0.0054798	0.0474642
NFXL1	46.5789	0.85373	0.307334	2.77785	0.00547195	0.0474642
LOC115496039	2.63796	-4.17242	1.50223	-2.77748	0.00547825	0.0474642
NUP205	28.9981	-0.795157	0.286488	-2.77554	0.00551109	0.0476345
MRPL15	20.2594	-1.03037	0.371213	-2.77568	0.00550871	0.0476345
DCAKD	5.16181	1.84071	0.663231	2.77536	0.00551404	0.0476345
SPRY1	5.16011	-2.83112	1.02023	-2.77499	0.00552027	0.0476464
WBP2	909.865	0.430827	0.155271	2.77468	0.00552561	0.0476505
LOC115492207	3.24721	-2.66179	0.959646	-2.77372	0.00554198	0.0477497
FAM32A	1168.58	0.362726	0.130787	2.77341	0.00554722	0.0477528
ENOPH1	155.711	0.774422	0.279469	2.77105	0.00558767	0.0480589
PDIK1L	584.914	0.471646	0.170226	2.7707	0.0055936	0.0480677
MGAT2	10.481	-1.60762	0.580798	-2.76795	0.0056411	0.0482416
TFPI	19.1181	-1.05816	0.382162	-2.76888	0.00562501	0.0482416
ARPC5	44.3384	-1.0679	0.385826	-2.76781	0.00564335	0.0482416
PMP22	157.948	-0.774042	0.279626	-2.76814	0.00563777	0.0482416
KCTD2	435.643	0.388652	0.140406	2.76806	0.00563903	0.0482416
MDH2	504.789	0.476194	0.171991	2.76872	0.00562776	0.0482416
RNF126	346.39	-0.451588	0.163187	-2.7673	0.00565219	0.048275
SUMO2	108.952	-0.584189	0.21114	-2.76684	0.00566029	0.0483021
DHX30	373.495	-0.556573	0.201209	-2.76614	0.00567235	0.0483134
BORCS6	1039.22	0.504211	0.182281	2.76612	0.00567282	0.0483134
SMC4	5.8538	-1.8577	0.671641	-2.76591	0.00567639	0.0483134
DEF6	41.6353	-1.07342	0.388552	-2.76262	0.00573393	0.0487608
TSPAN2	29.4016	-1.15886	0.419681	-2.7613	0.00575722	0.0489164
CDH22	1.74236	-4.19551	1.52006	-2.7601	0.00577843	0.0490117
CDK5R1	256.227	0.721612	0.261437	2.76018	0.00577691	0.0490117
STXBP5	46.9306	-0.852006	0.308856	-2.75858	0.00580528	0.0491969
LOC100223640	16.1971	-1.45388	0.527342	-2.75699	0.00583357	0.0493874
RIPOR1	444.8	-0.620827	0.225202	-2.75675	0.00583783	0.0493874
LOC100227828	30.2415	-1.04101	0.377786	-2.75555	0.00585941	0.0495271
SLC35C1	1.72459	-3.20693	1.16435	-2.75428	0.00588221	0.049677
LOC116806625	4.18787	-2.91047	1.05739	-2.75251	0.00591405	0.0499004
KPNA4	5410.03	0.489897	0.177999	2.75224	0.00591884	0.0499004
TGFBI	11.1524	-2.35233	0.854819	-2.75184	0.00592608	0.0499186
RMND1	777.167	0.382063	0.138886	2.75091	0.00594306	0.0499523
NLGN3	3.72504	-2.34831	0.853687	-2.75078	0.00594537	0.0499523
ANXA7	12.718	-1.13055	0.410964	-2.75097	0.00594184	0.0499523
RAP2A	16.5443	-1.30124	0.473307	-2.74926	0.00597293	0.0501409
TMEM39A	29.4646	-1.09425	0.398248	-2.74766	0.00600219	0.0503047
LOC100224630	19.0139	1.44006	0.524215	2.74707	0.00601296	0.0503047
INPP5A	228.882	-0.582397	0.211971	-2.74753	0.00600462	0.0503047
CITED4	291.568	-0.662247	0.241055	-2.74729	0.00600906	0.0503047
ZMYND8	449.166	-0.468553	0.170594	-2.74659	0.00602179	0.0503356
NKIRAS1	8.58762	-1.47394	0.536904	-2.74527	0.00604617	0.050417
LOC115495659	1.77331	-3.57912	1.30368	-2.74539	0.00604398	0.050417
SST	8.62969	-2.06121	0.750836	-2.74522	0.00604696	0.050417
LOC101234180	27.7677	-1.04428	0.380638	-2.7435	0.00607878	0.0506393
SPATS2L	22.4233	-1.09696	0.399914	-2.74298	0.00608836	0.0506761
SLC35A2	14.1017	-1.19497	0.435833	-2.74181	0.00611026	0.0508151
ANXA1	35.5106	-1.41646	0.517089	-2.7393	0.00615697	0.0511602
MYO1C	65.3388	-0.792675	0.289466	-2.73841	0.00617374	0.0512562
MYO16	6.2256	-2.07679	0.758499	-2.73803	0.00618082	0.0512715
RIMKLB	1.37832	-3.85944	1.41028	-2.73664	0.00620697	0.0513653
LOC116808119	2.38415	-4.03126	1.47309	-2.7366	0.00620784	0.0513653
CEBPA	12.5186	-1.52575	0.557497	-2.73679	0.0062042	0.0513653
CAMTA1	52.7183	-0.733945	0.268247	-2.73608	0.00621754	0.0514022
TCF7L2	46.4863	-0.921022	0.336863	-2.73412	0.00625481	0.0516668
LOC116809170	1.6964	-3.15131	1.15274	-2.73376	0.00626163	0.0516796
NIPA1	5.24285	-1.91798	0.701696	-2.73334	0.00626952	0.0517011
CRIP1	154.441	-1.08499	0.397022	-2.73281	0.00627958	0.0517346
GRIN2A	4.99695	-1.79468	0.656772	-2.73258	0.00628413	0.0517346
WIPF1	15.3685	-1.40165	0.513056	-2.73196	0.00629582	0.0517873
NT5C3A	5778.33	0.689901	0.252571	2.73151	0.00630446	0.051815
LOC115494757	9.11621	-1.4689	0.537843	-2.7311	0.00631242	0.0518193
ENTPD1	28.556	-0.982461	0.359753	-2.73093	0.00631556	0.0518193
NECTIN1	4.49672	-1.99924	0.732198	-2.73047	0.00632444	0.0518488
SQSTM1	1656.2	-0.537527	0.197013	-2.72838	0.00636463	0.0521346
LACTB	5.38594	-2.03153	0.745018	-2.72681	0.00639489	0.0522516
MAT2B	125.283	0.745042	0.273207	2.72702	0.00639083	0.0522516
BNIP3L	1742.04	0.434524	0.159324	2.7273	0.00638544	0.0522516
RAB9B	5.84694	-2.05389	0.753647	-2.72526	0.00642506	0.0524544
POLA1	5.53188	-2.66802	0.979393	-2.72415	0.00644664	0.0525868
CTNNB1	42.9188	-1.04789	0.384945	-2.72219	0.006485	0.0528557
ZNF706	705.67	0.468025	0.171986	2.7213	0.00650248	0.0529541
ATP5F1B	904.256	-0.531327	0.195287	-2.72075	0.00651333	0.0529985
TPD52	4.41346	-2.74805	1.01019	-2.72034	0.00652145	0.0530206
DAGLA	1.39484	-3.51741	1.29407	-2.71809	0.00656598	0.0533384
ANP32A	609.139	0.441694	0.162544	2.71739	0.00658	0.0533638
PLEKHG5	3.9689	-2.54567	0.936749	-2.71756	0.00657662	0.0533638
FGF10	6.5273	-2.25134	0.828588	-2.71708	0.00658616	0.0533697
IDH2	6.55542	-1.90545	0.701378	-2.71672	0.00659322	0.0533828
MSI2	4.80527	-2.68735	0.989515	-2.71583	0.00661101	0.0534826
PPT1	41.4423	-0.720427	0.265299	-2.71553	0.00661696	0.0534866
LOC115491228	3.33585	-3.11744	1.14814	-2.71521	0.00662333	0.053494
HM13	368.088	-0.545177	0.20085	-2.71435	0.00664054	0.0535889
VEGFC	15.3667	-1.02234	0.376777	-2.7134	0.00665975	0.0536556
TCF7L1	1.4883	-3.65471	1.34681	-2.71361	0.00665546	0.0536556
LOC115495402	103.132	-0.832577	0.306993	-2.71204	0.00668712	0.0538319
HOPX	39.2981	-0.990875	0.365581	-2.71041	0.00672005	0.0539505
GM2A	9.73942	-1.92391	0.70977	-2.7106	0.00671607	0.0539505
DPYSL2	4.66213	-2.39249	0.88259	-2.71076	0.00671297	0.0539505
ITPR3	80.3818	-0.90958	0.335611	-2.71022	0.00672387	0.0539505
BSDC1	346.991	0.462133	0.170613	2.70867	0.0067554	0.0541592
ATP9B	12.3251	-1.65988	0.61296	-2.70797	0.00676957	0.0542284
LOC115497602	2.65357	-2.40795	0.889459	-2.7072	0.00678524	0.0543096
NFIC	124.56	-0.667418	0.246618	-2.70629	0.00680397	0.0544151
CUL4A	1264.55	0.435364	0.160922	2.70543	0.00682168	0.0544728
CIR1	112.947	0.52242	0.193103	2.7054	0.0068223	0.0544728
COPS7A	969.111	0.41987	0.155329	2.70311	0.0068694	0.0546303
GPHN	18.0602	-1.44479	0.534453	-2.70331	0.00686533	0.0546303
FAM214A	2685.7	0.417056	0.154279	2.70325	0.00686656	0.0546303
RBM15B	91.5275	-0.614606	0.22731	-2.70382	0.00685468	0.0546303
MED22	431.569	0.483134	0.178734	2.70309	0.00686988	0.0546303
CCK	2.92643	-3.27073	1.21013	-2.70279	0.00687611	0.0546355
SKIDA1	10.8327	-1.99597	0.738672	-2.7021	0.00689025	0.0547036
SDC1	5.95473	-2.60005	0.96237	-2.70171	0.00689832	0.0547233
LMO2	2394.2	-0.638274	0.236295	-2.70117	0.00690951	0.0547513
METTL5	53.4879	1.12353	0.416024	2.70064	0.00692055	0.0547513
USP8	1016.79	0.357677	0.132444	2.70058	0.0069218	0.0547513
DDX5	12009.9	0.288298	0.106758	2.70047	0.00692418	0.0547513
SNRK	129.216	-0.473071	0.175204	-2.70011	0.00693161	0.0547658
ARID1B	43.7558	-0.932147	0.345578	-2.69735	0.00698933	0.0551774
DNAJB6	2440.59	0.459486	0.170456	2.69563	0.00702564	0.05536
NOP56	25.3994	-1.11686	0.414349	-2.69545	0.0070294	0.05536
LOC100219825	88.3527	-0.852584	0.316304	-2.69545	0.00702928	0.05536
QSOX2	7.09712	-1.7717	0.657372	-2.69512	0.0070363	0.05537
CCDC85C	1.76216	-3.18158	1.18149	-2.69284	0.00708461	0.0556917
KDM4C	13.991	1.39419	0.517773	2.69266	0.00708856	0.0556917
LRRK2	17.6048	-1.61499	0.600391	-2.6899	0.00714742	0.0561093
ETV6	85.9036	-0.647533	0.240809	-2.68899	0.00716678	0.0562162
FHOD1	85.5923	-0.847234	0.315255	-2.68746	0.00719982	0.0564303
LYN	178.903	-0.790821	0.294468	-2.68559	0.00724013	0.0567009
TRPV1	2.80355	-2.92679	1.09025	-2.68451	0.0072637	0.05684
NPR1	3.62728	-2.73518	1.01903	-2.6841	0.00727243	0.056863
STON1	2.44505	-3.71921	1.38609	-2.68324	0.00729135	0.0569554
PLEKHA7	4.89925	-2.73162	1.01816	-2.68289	0.00729898	0.0569554
PPP3CB	34.9947	-0.860702	0.320827	-2.68276	0.00730168	0.0569554
RIMS1	2.41805	-4.05068	1.51058	-2.68154	0.00732847	0.0570604
ZC3H14	19.8909	-0.905411	0.33764	-2.68159	0.00732742	0.0570604
GPSM1	23.6277	-1.25391	0.46764	-2.68135	0.00733259	0.0570604
CSMD1	5.4231	-1.63347	0.609446	-2.68025	0.00735673	0.0572028
CREG1	8039.16	0.445567	0.166287	2.67952	0.00737288	0.0572196
FDFT1	11.5299	-1.82079	0.679487	-2.67966	0.00736978	0.0572196
TRPC3	90.3117	-0.84188	0.31421	-2.67936	0.00737639	0.0572196
TDP1	11.305	-1.51639	0.56625	-2.67795	0.0074075	0.0574154
HS2ST1	11.8838	-1.6339	0.610333	-2.67706	0.00742709	0.0574795
DAZAP1	425.16	-0.563393	0.210454	-2.67704	0.00742749	0.0574795
NAA20	767.639	0.406353	0.151865	2.67576	0.00745611	0.0576555
PCNA	1006.9	-0.721035	0.269693	-2.67354	0.00750558	0.0579923
SORBS1	12.7982	-1.53778	0.575474	-2.67219	0.00753581	0.05818
RGS19	107.588	-0.741723	0.27763	-2.67163	0.00754845	0.0582318
GPATCH11	289.47	0.814547	0.304929	2.67127	0.00755653	0.0582482
SEH1L	259.876	0.533366	0.199706	2.67076	0.00756795	0.0582904
NDUFA12	492.826	0.515212	0.192934	2.6704	0.00757601	0.0583068
LOC100227341	8.71671	-1.5533	0.581903	-2.66934	0.00760003	0.058373
PTPN13	3.98114	-2.51753	0.943232	-2.66905	0.00760669	0.058373
ZNF592	160.415	0.429133	0.160785	2.66899	0.00760793	0.058373
PSTPIP2	5.02811	-2.0532	0.769285	-2.66897	0.00760843	0.058373
RARB	4.16411	-2.48209	0.930147	-2.66849	0.0076192	0.0584099
RHCE	37.176	0.803637	0.301229	2.66786	0.00763365	0.0584749
NAV3	6.83499	-1.85391	0.694979	-2.66757	0.0076401	0.0584787
DNAJC5	27.2963	-1.05263	0.394811	-2.66617	0.0076722	0.0586786
CHPT1	4.06503	-2.36902	0.890196	-2.66124	0.00778536	0.0594513
MBD5	311.524	0.452774	0.170129	2.66136	0.00778268	0.0594513
LIMS1	374.45	-0.518363	0.194822	-2.66069	0.00779801	0.0594553
FRMD6	1.63504	-3.41836	1.28476	-2.6607	0.00779788	0.0594553
MAPRE2	483.658	-0.613227	0.230517	-2.66023	0.00780878	0.0594911
DOP1B	66.7076	-0.868148	0.326546	-2.65858	0.00784709	0.0597366
LOC115494021	2.97591	-2.72832	1.02641	-2.65813	0.00785767	0.0597707
FRMD4A	39.6064	-1.2307	0.463176	-2.65709	0.00788189	0.0598067
CDK17	1556.39	0.376323	0.141669	2.65636	0.007899	0.0598067
MTCL1	40.9298	-1.14033	0.429245	-2.65658	0.00789367	0.0598067
TSC22D3	851.676	-0.626496	0.235824	-2.65662	0.00789283	0.0598067
RALGAPA1	70.8134	-1.14183	0.429696	-2.6573	0.00787703	0.0598067
AK8	6.37258	-1.74133	0.655287	-2.65736	0.00787557	0.0598067
LOC100190505	15.3743	-1.29644	0.488488	-2.654	0.00795447	0.059995
ZNF407	76.4468	0.560802	0.211299	2.65407	0.00795278	0.059995
SOCS6	20.6252	-0.962786	0.362745	-2.65417	0.00795038	0.059995
SNTB1	2.60683	-3.0799	1.16029	-2.65443	0.00794433	0.059995
TRAF4	13.4551	-1.69113	0.63713	-2.6543	0.00794739	0.059995
SURF4	54.2107	-0.761168	0.286838	-2.65366	0.00796252	0.0600096
RAPGEF2	20.8136	-1.24015	0.467418	-2.65318	0.00797368	0.0600475
GINM1	14.2849	-1.24506	0.469429	-2.65228	0.00799496	0.0601616
BCOR	63.5096	-0.663749	0.250323	-2.65157	0.00801182	0.0602123
NET1	2.9575	-2.59035	0.976976	-2.65139	0.00801601	0.0602123
PLCB2	11.766	-1.55905	0.588051	-2.65122	0.00802012	0.0602123
ITM2C	92.0611	-0.715477	0.2699	-2.6509	0.00802783	0.060224
MRPL57	55.7076	0.66928	0.252851	2.64693	0.00812252	0.0604718
MDFIC	5716.09	0.511981	0.193417	2.64703	0.00812026	0.0604718
USP15	2047.23	0.448799	0.169519	2.64748	0.00810948	0.0604718
HOXA13	3.46202	-2.87107	1.08464	-2.64702	0.00812035	0.0604718
SNTG2	1.42874	-3.93012	1.48472	-2.64704	0.00812006	0.0604718
PRKD3	26.0416	-0.967863	0.365536	-2.64779	0.00810197	0.0604718
IDH3B	180.893	0.599262	0.226282	2.6483	0.00808985	0.0604718
DACH2	4.6979	-2.39367	0.904022	-2.6478	0.00810167	0.0604718
SH2B2	1.61754	-3.44789	1.30152	-2.64912	0.00807013	0.0604718
FMNL1	91.7504	-0.824555	0.311365	-2.64819	0.00809235	0.0604718
CCSER1	1.80226	-2.91163	1.10038	-2.64603	0.00814419	0.0605412
ZBTB5	12.2153	-1.31458	0.496775	-2.64623	0.00813942	0.0605412
RAP1GDS1	26.0064	-1.24503	0.470899	-2.64394	0.0081948	0.0608712
KPNA5	195.63	0.477582	0.180899	2.64005	0.00828932	0.0613599
COMMD9	6.87402	-1.78016	0.674234	-2.64027	0.00828398	0.0613599
DUS2	3.76568	-2.79932	1.06024	-2.64027	0.00828408	0.0613599
LOC115497321	1.90493	-3.37821	1.27918	-2.64091	0.0082684	0.0613599
TTPAL	526.652	0.636736	0.241192	2.63995	0.00829188	0.0613599
KIF6	2.14289	-2.82793	1.07164	-2.63888	0.00831798	0.0615067
GABRA4	4.72591	-1.87757	0.711577	-2.63861	0.00832478	0.0615105
FADS2	1.44356	-3.96543	1.50324	-2.63792	0.00834155	0.0615881
TBXAS1	43.2294	-0.717577	0.272164	-2.63656	0.00837507	0.0617867
LOC100232025	26.0099	-1.49731	0.567953	-2.63632	0.00838106	0.0617867
PIK3AP1	27.9628	-1.00586	0.381615	-2.6358	0.00839402	0.0618244
GNA11	534.162	-0.414951	0.157441	-2.6356	0.00839879	0.0618244
EGR3	2.76901	-2.4023	0.911993	-2.63413	0.00843542	0.0620475
PDLIM7	100.622	-0.866841	0.329189	-2.63326	0.00845694	0.0621513
HAP1	1.28496	-3.76794	1.43102	-2.63305	0.00846221	0.0621513
CBX2	2.19996	-2.59763	0.986675	-2.63271	0.00847069	0.062167
ADD3	47.6687	-1.00695	0.382591	-2.63193	0.00849002	0.0622623
CDK10	233.465	-0.896539	0.340852	-2.63029	0.00853123	0.0623779
ABTB1	1218.04	0.437863	0.166432	2.63089	0.00851619	0.0623779
BRI3	1559.33	0.499756	0.189966	2.63076	0.0085194	0.0623779
G6PD	20.4148	-1.23932	0.471148	-2.63043	0.00852774	0.0623779
VCPIP1	1481.87	0.422158	0.160541	2.62959	0.00854868	0.06238
KDM4A	1509.28	0.440654	0.167596	2.62926	0.00855697	0.06238
RNF170	299.197	0.51325	0.195184	2.62957	0.00854928	0.06238
LOC115493164	3.47961	-2.12643	0.808698	-2.62945	0.00855224	0.06238
VWA3B	1.604	-3.10198	1.18012	-2.62853	0.00857556	0.0624227
ARHGEF4	3.72103	-2.34013	0.89028	-2.62854	0.00857534	0.0624227
VPS13B	360.992	0.695329	0.264714	2.62672	0.00862121	0.062662
SLC20A1	774.644	0.366534	0.13953	2.62692	0.00861618	0.062662
MYLK4	1.93806	-3.35976	1.27927	-2.6263	0.00863184	0.0626927
BIN1	16.1802	-1.15653	0.440562	-2.62512	0.00866194	0.0628183
BCL2L10	6.73629	-1.72084	0.655499	-2.62523	0.00865895	0.0628183
ITPR2	131.256	-0.721249	0.274897	-2.62371	0.0086978	0.0630317
MBTPS1	722.043	0.351004	0.133817	2.62302	0.00871533	0.0631121
TRIB1	4.91252	-2.49173	0.950364	-2.62187	0.00874486	0.0632792
KIF15	1.66207	-3.10795	1.18565	-2.6213	0.00875947	0.0633382
MYLIP	146.589	-0.913325	0.348505	-2.6207	0.008775	0.063357
PCSK2	2.44018	-3.0312	1.15661	-2.62076	0.00877351	0.063357
LOC115495869	2.98311	-3.70399	1.41417	-2.61919	0.00881388	0.0635698
NAV2	5.84927	-2.68862	1.02656	-2.61905	0.00881744	0.0635698
LOC100224987	1.39973	-3.87719	1.48082	-2.61827	0.0088377	0.0636269
LOC105758723	58.2561	-1.02601	0.39187	-2.61825	0.00883833	0.0636269
LOC115496765	185.504	0.76408	0.291927	2.61737	0.00886108	0.0636971
PAIP2	5673.22	0.425724	0.162644	2.61752	0.00885706	0.0636971
NKAIN2	6.36063	-2.35803	0.901382	-2.61601	0.00889638	0.063904
SIX4	2.20535	-3.19345	1.22086	-2.61573	0.00890368	0.0639096
LOC100221337	1.4619	-3.60943	1.38006	-2.61542	0.00891181	0.0639212
PLS3	50.1969	-0.997477	0.381443	-2.61501	0.00892251	0.0639512
TRDMT1	48.2297	0.684716	0.262158	2.61184	0.00900558	0.0644994
KCNK12	2.76023	-3.91476	1.49909	-2.61142	0.00901662	0.0645314
LOC100227924	1.5272	-4.0122	1.53754	-2.60949	0.00906779	0.0648502
HIBADH	2.35296	-2.64204	1.01303	-2.60807	0.00910537	0.0649768
RASGEF1A	29.0183	-0.97694	0.374581	-2.60808	0.00910504	0.0649768
SHLD3	32.7123	0.91806	0.351992	2.60819	0.00910228	0.0649768
ATP2A2	68.1491	-0.860243	0.329875	-2.60779	0.00911295	0.0649836
DLGAP4	86.4858	-0.955446	0.366523	-2.60679	0.00913966	0.0651267
DPF3	12.6403	-1.96147	0.752533	-2.60649	0.00914767	0.0651364
CSE1L	20.9323	-1.12057	0.429959	-2.60622	0.0091548	0.0651399
ARHGAP29	7.1608	-1.81586	0.69729	-2.60416	0.00920984	0.0654841
R3HDM4	3427.69	0.487393	0.187219	2.60334	0.00923208	0.0655946
ACSS3	1.82423	-4.27384	1.64274	-2.60166	0.00927749	0.0658219
LOC100229375	388.15	-0.39993	0.153717	-2.60172	0.00927576	0.0658219
IPCEF1	5.34488	-1.80411	0.694089	-2.59924	0.009343	0.0662267
SLC35B2	77.3112	-0.826273	0.317913	-2.59906	0.00934807	0.0662267
PELI2	5.23865	-2.05769	0.791897	-2.59843	0.00936502	0.0662989
CSF3R	15.5757	-1.4114	0.543621	-2.59629	0.00942361	0.0666656
MIB2	8.97322	-1.46315	0.563673	-2.59574	0.00943866	0.0666758
FKBP8	377.801	0.408222	0.15726	2.59584	0.00943599	0.0666758
PHF10	127.083	0.536299	0.206633	2.59542	0.00944741	0.0666896
TRIM29	3.80387	-2.48727	0.958447	-2.59511	0.00945617	0.0667034
LRCH3	10.9899	-1.21953	0.470007	-2.5947	0.00946722	0.0667333
LOC115493148	50.9289	0.604751	0.233216	2.5931	0.00951156	0.0669977
AFG3L2	1039.42	-0.460661	0.177706	-2.59227	0.00953453	0.0670981
TNPO2	149.686	0.600388	0.231623	2.59209	0.0095395	0.0670981
TMEM131L	1715.4	0.36981	0.142729	2.59099	0.00957014	0.0672325
COL8A2	1.55027	-3.72793	1.43885	-2.59091	0.00957231	0.0672325
PNISR	690.087	-0.276532	0.106767	-2.59005	0.0095963	0.0673527
TXN2	705.497	0.525714	0.203067	2.58888	0.00962893	0.0675023
CEP170	10.197	-1.90421	0.735559	-2.58879	0.00963138	0.0675023
SQLE	6.87143	-2.29125	0.885284	-2.58815	0.0096492	0.0675306
RLF	427.871	-0.723549	0.27955	-2.58826	0.0096461	0.0675306
GPR137B	39.2506	-0.770713	0.298112	-2.58532	0.00972901	0.0680406
NUP98	2985.62	-0.611895	0.236785	-2.58418	0.00976119	0.0681684
FLNB	526.115	-0.699533	0.270692	-2.58425	0.00975924	0.0681684
ALDH1A2	7.83361	-2.21184	0.856229	-2.58323	0.00978805	0.0683074
DTX4	3.31423	-2.45352	0.950027	-2.58258	0.00980644	0.068387
RHBDF1	6.06697	-1.98607	0.769352	-2.58148	0.00983771	0.0685563
LRRC59	12.2247	-1.35211	0.523937	-2.58067	0.00986092	0.0686692
ANKFY1	114.77	-0.437361	0.169592	-2.5789	0.00991163	0.0689734
CLASP2	71.9755	-0.663803	0.257725	-2.57562	0.010006	0.0695315
LAMA3	2.7121	-3.28518	1.27545	-2.5757	0.0100038	0.0695315
NBEA	4.76635	-2.71459	1.05415	-2.57515	0.0100197	0.0695776
MPL	133.924	-0.77097	0.299469	-2.57445	0.0100398	0.0696677
DDX49	15.1514	-1.05982	0.411825	-2.57347	0.0100686	0.0698178
LOC100223410	8.58196	-2.39169	0.929585	-2.57286	0.0100862	0.0698579
CCDC88A	12.6259	-1.40126	0.544664	-2.57271	0.0100907	0.0698579
ZFP36L2	663.11	0.609036	0.236746	2.57253	0.0100957	0.0698579
LOC100222802	1.79802	-3.91397	1.5217	-2.5721	0.0101084	0.0698961
REV3L	12.9651	-1.50121	0.58389	-2.57105	0.0101392	0.0700102
SLC25A36	327.078	0.470755	0.183116	2.5708	0.0101463	0.0700102
TM6SF1	11.9903	-1.8	0.700097	-2.57107	0.0101384	0.0700102
LOC115495699	23.8021	-1.03258	0.401712	-2.57044	0.0101569	0.0700343
STK11	854.506	0.394034	0.153351	2.56949	0.010185	0.0701782
RBM12B	151.216	0.418516	0.162915	2.56892	0.0102015	0.0701935
NCAPD3	2.10785	-3.14957	1.22595	-2.56908	0.0101968	0.0701935
PDIA4	30.3659	-1.04061	0.40512	-2.56863	0.01021	0.0702028
LOC100220543	86.4345	-0.670504	0.261292	-2.56611	0.0102846	0.0706659
VSIR	9.89529	-1.62047	0.631668	-2.56538	0.0103063	0.0707657
IKZF2	8.90199	-1.66873	0.650563	-2.56506	0.0103157	0.0707809
STEAP2	2.29109	-3.97958	1.55185	-2.56441	0.010335	0.0708141
LOC100218634	1.83336	-2.72834	1.06382	-2.56466	0.0103278	0.0708141
LMAN2L	16.409	-0.929369	0.362514	-2.56367	0.010357	0.0708659
ZBTB7C	2.85314	-3.61814	1.41119	-2.56389	0.0103506	0.0708659
PLCG2	64.8509	-0.853399	0.332946	-2.56317	0.010372	0.070919
CHN2	78.1987	-0.869385	0.339283	-2.56242	0.0103945	0.0710232
ABCD2	49.7949	-0.771813	0.30127	-2.56187	0.0104111	0.0710376
EXOG	46.7072	1.20808	0.471526	2.56207	0.010405	0.0710376
GREB1	4.95928	-2.12722	0.831412	-2.55857	0.0105105	0.0715585
UBR2	2993.75	0.451162	0.176365	2.55812	0.0105239	0.0715585
RBKS	9.79985	-1.43726	0.561656	-2.55896	0.0104986	0.0715585
CENPI	2.22232	-2.84999	1.11406	-2.5582	0.0105216	0.0715585
APIP	162.126	0.507891	0.198529	2.55827	0.0105195	0.0715585
ATP5MPL	66.374	0.600522	0.234811	2.55747	0.0105436	0.0716423
BCL7A	39.457	-0.901918	0.352707	-2.55713	0.010554	0.0716632
DGLUCY	1.4142	-3.19774	1.25084	-2.55646	0.0105742	0.071751
XPO4	10.6712	-1.45405	0.569302	-2.5541	0.0106464	0.0718705
SLITRK5	4.74575	-2.60892	1.02088	-2.55556	0.0106018	0.0718705
OSBPL8	108.645	-0.541464	0.212003	-2.55404	0.010648	0.0718705
LOC116808714	15.3412	-1.62425	0.635649	-2.55526	0.0106108	0.0718705
PPP2CA	976.147	0.456124	0.178562	2.55443	0.0106363	0.0718705
LOC115497335	23.6747	0.829836	0.324777	2.55509	0.0106159	0.0718705
RAPGEF1	4.09712	-2.06892	0.810036	-2.55411	0.010646	0.0718705
B4GALT5	4.84288	-2.15132	0.842345	-2.55396	0.0106505	0.0718705
LOC100228523	6357.46	0.517504	0.202669	2.55345	0.0106662	0.071878
DOCK1	27.3505	-0.878799	0.344142	-2.55359	0.0106618	0.071878
SNX20	6.56033	-1.70803	0.669264	-2.5521	0.0107076	0.0720578
C5	1.69185	-3.16623	1.24062	-2.55215	0.0107062	0.0720578
STXBP5L	2.95469	-2.95028	1.15616	-2.55179	0.0107172	0.0720727
CDC14B	101.318	0.714175	0.279983	2.55078	0.0107482	0.072232
LOC115494019	2.83479	-3.6697	1.43885	-2.55044	0.0107587	0.0722527
COL4A1	1.61599	-3.4434	1.3508	-2.54916	0.0107984	0.0724697
NCAM2	8.71399	-1.77365	0.696672	-2.54589	0.0109	0.0730019
BCL9	2.13813	-3.13989	1.23311	-2.54632	0.0108866	0.0730019
LOC100190229	24.7376	1.39882	0.549396	2.54611	0.010893	0.0730019
CDKL5	3.95832	-2.72209	1.06943	-2.54538	0.010916	0.0730589
HTR1B	101.949	-0.703591	0.276465	-2.54496	0.0109292	0.0730971
LOC105758977	5.88705	-2.03052	0.797944	-2.54469	0.0109373	0.073102
UBE2H	4961.29	0.428936	0.168585	2.54434	0.0109486	0.0731272
FMNL3	5.33044	-2.48393	0.976485	-2.54375	0.0109671	0.073201
RALYL	1.4755	-3.98235	1.56617	-2.54273	0.0109989	0.0733269
TNFAIP8	14.8209	-1.45478	0.572149	-2.54267	0.0110009	0.0733269
SRP14	319.127	0.595901	0.234433	2.54188	0.0110258	0.0734429
SNIP1	388.131	0.468184	0.184209	2.54159	0.0110349	0.0734538
NLK	488.175	0.612295	0.241129	2.53928	0.0111081	0.0738907
SLC8B1	6.87386	-1.79316	0.706447	-2.53828	0.0111398	0.0740512
BTBD11	4.06318	-2.1108	0.831818	-2.53757	0.0111624	0.0741125
ZFPM1	115.366	-0.65997	0.260085	-2.53752	0.0111641	0.0741125
LOC105758733	6.03472	-2.389	0.941589	-2.5372	0.0111743	0.0741301
WWP1	3459.21	0.412966	0.162872	2.53552	0.0112279	0.074385
TMEM199	3.62953	-2.08607	0.822686	-2.53568	0.011223	0.074385
NAXE	36.5774	1.36921	0.54021	2.53459	0.011258	0.0745341
RAC2	64.2167	-0.783187	0.309137	-2.53346	0.0112943	0.0747235
LOC100220976	4.76474	-2.05679	0.812548	-2.53129	0.0113644	0.0749741
WTAP	994.266	0.395827	0.156337	2.53189	0.0113449	0.0749741
PGRMC1	10.1628	-1.3649	0.539203	-2.53133	0.0113632	0.0749741
LOC115496740	5.00036	-1.91725	0.757366	-2.53147	0.0113585	0.0749741
UPF1	4271.75	0.473466	0.187059	2.53111	0.0113704	0.0749741
PRDM11	4.98335	-1.79632	0.710574	-2.52798	0.011472	0.0755146
TP53INP2	8.96911	-1.3389	0.529641	-2.52794	0.0114733	0.0755146
RPS6	1871.07	0.356297	0.140947	2.52788	0.0114755	0.0755146
WDFY3	9.98472	-1.56875	0.620914	-2.52652	0.0115199	0.0757562
TIMP3	43.451	-0.71084	0.281399	-2.5261	0.0115338	0.0757896
BBS7	29.5927	-1.19072	0.471404	-2.52589	0.0115404	0.0757896
AP2A2	1656.85	0.272144	0.107764	2.52537	0.0115577	0.0758525
LOC100224455	15.8517	-1.16427	0.461111	-2.52492	0.0115726	0.0758993
LVRN	2.41184	-3.12421	1.23768	-2.52426	0.0115942	0.0759901
CDC16	20.3928	-0.890762	0.352972	-2.5236	0.011616	0.0760819
PLK2	5.3888	-1.96016	0.776806	-2.52336	0.0116239	0.0760831
DNASE2B	14.7018	-1.10302	0.437218	-2.52281	0.0116422	0.0761522
LOC115497190	266.267	0.666922	0.264383	2.52256	0.0116505	0.0761551
ESR1	3.13197	-3.17228	1.25817	-2.52134	0.011691	0.0762231
INTS7	2.63436	-3.02724	1.20066	-2.52131	0.011692	0.0762231
HOOK3	761.179	0.41621	0.165046	2.52179	0.0116761	0.0762231
SEPSECS	5.12349	-1.71266	0.679179	-2.52166	0.0116804	0.0762231
RPRD1A	262.91	0.400533	0.158942	2.51999	0.0117359	0.0762564
PRKCD	9.8439	-1.63793	0.649898	-2.52029	0.0117258	0.0762564
LOC115497697	29.7479	-0.880239	0.349298	-2.52002	0.0117348	0.0762564
GID8	802.855	0.338486	0.134297	2.52044	0.0117209	0.0762564
LOC100226571	20.7542	-1.0486	0.416087	-2.52014	0.0117308	0.0762564
SIPA1L2	2.0586	-3.09971	1.23054	-2.51898	0.0117695	0.076424
SUN1	3422.07	0.327056	0.129853	2.51867	0.0117799	0.0764409
DENND1B	6.0562	-1.94646	0.772978	-2.51813	0.0117981	0.0765082
SLC39A14	1.57825	-3.42018	1.35841	-2.51778	0.0118097	0.0765325
PDIA6	110.278	-0.588939	0.234042	-2.51639	0.0118565	0.0767855
PLEK	493.407	-0.504883	0.200732	-2.5152	0.0118964	0.0769928
DNAJB2	3617.39	0.341079	0.135657	2.51428	0.0119277	0.0771
CARMIL2	6.23315	-1.86289	0.740934	-2.51425	0.0119287	0.0771
VXN	7.16873	-2.46045	0.979	-2.51322	0.0119634	0.0772402
MAP3K1	42.8449	-0.853131	0.339468	-2.51314	0.0119661	0.0772402
CSK	102.355	-0.581161	0.231384	-2.51167	0.0120161	0.0775121
LOC100190699	4945.46	0.49623	0.197598	2.51131	0.0120283	0.0775395
LOC115497799	7.44277	-1.56532	0.62344	-2.51077	0.0120467	0.0775631
MANF	34.6333	-0.829065	0.330207	-2.51074	0.0120478	0.0775631
DSCAM	6.45721	-2.15571	0.858693	-2.51045	0.0120576	0.077564
LOC100229925	262.981	0.451807	0.179983	2.51027	0.0120638	0.077564
LOC115498164	2.44068	-2.31949	0.92452	-2.50886	0.0121121	0.0778236
FBXW9	35.5373	0.816353	0.325525	2.5078	0.0121484	0.0780059
RPL23	863.551	-0.549833	0.219319	-2.507	0.0121759	0.0781315
EXD2	334.802	0.547688	0.218569	2.50579	0.012218	0.0783499
GATD3A	150.749	0.63898	0.255044	2.50537	0.0122323	0.0783906
SIAH1	435.135	0.415234	0.165792	2.50454	0.012261	0.0785231
AKAP10	20.9938	-0.956885	0.382218	-2.5035	0.012297	0.0786736
HNRNPR	189.969	-0.600989	0.240069	-2.5034	0.0123005	0.0786736
IKZF1	96.0982	-0.730441	0.291839	-2.50289	0.0123183	0.0786936
SSU72	1239.09	0.447104	0.178638	2.50285	0.0123197	0.0786936
YPEL5	2814.13	0.507363	0.202737	2.50257	0.0123296	0.0786955
ODF2	3.35424	-2.2253	0.889271	-2.50238	0.012336	0.0786955
SF3B4	64.2396	-0.782824	0.312874	-2.50204	0.012348	0.0787204
RGS6	1.33402	-3.46205	1.384	-2.50148	0.0123674	0.0787932
RINT1	72.909	0.711583	0.284536	2.50086	0.0123893	0.0788814
WBP4	4807.79	0.386725	0.154671	2.50031	0.0124083	0.0789252
TXNIP	1749.49	-0.483746	0.193483	-2.5002	0.0124123	0.0789252
RPL11	5472.12	0.541312	0.216552	2.49969	0.0124301	0.0789872
LOC116808926	80.6816	0.732843	0.293232	2.49919	0.0124477	0.0790477
MAP2K1	59.2837	-0.858276	0.343499	-2.49863	0.0124675	0.0791219
FAM78A	195.697	-0.549983	0.22026	-2.49697	0.0125259	0.0794411
COL5A1	4.34344	-2.5067	1.00401	-2.49667	0.0125364	0.0794566
G3BP1	234.434	0.344189	0.137914	2.49568	0.0125717	0.0796289
PDAP1	676.144	0.36094	0.144665	2.49501	0.0125955	0.0796768
DRAP1	162.795	0.564959	0.226424	2.49514	0.0125909	0.0796768
MPHOSPH8	146.656	0.421083	0.168846	2.4939	0.012635	0.0797161
PDK3	756.315	0.513082	0.20575	2.49372	0.0126413	0.0797161
TWIST2	3.02858	-2.71949	1.09018	-2.49452	0.0126127	0.0797161
XRCC5	2.54366	-3.02423	1.21246	-2.49429	0.012621	0.0797161
AMT	4.13395	-2.5131	1.00778	-2.49369	0.0126424	0.0797161
PACSIN2	269.41	-0.796319	0.31946	-2.49271	0.0126774	0.0797318
LOC115493770	6.39941	1.46738	0.588625	2.4929	0.0126705	0.0797318
TNFRSF21	23.3988	-1.06358	0.426653	-2.49284	0.0126725	0.0797318
PTGS2	3.49556	-3.28948	1.31933	-2.49329	0.0126566	0.0797318
AKT3	41.0164	-0.770654	0.30925	-2.49201	0.0127022	0.0798103
TMEM129	16.3108	-1.15483	0.463434	-2.4919	0.0127062	0.0798103
RCBTB2	3.11271	-2.71439	1.08984	-2.49062	0.012752	0.0799683
INVS	19.7026	-0.937557	0.376451	-2.49052	0.0127558	0.0799683
HMCES	10.6209	1.06022	0.42568	2.49064	0.0127514	0.0799683
HPCAL1	23.1504	-0.878412	0.352785	-2.48994	0.0127766	0.0799964
COMMD1	26.9823	1.04926	0.421383	2.49004	0.0127727	0.0799964
MET	3.37353	-1.89077	0.759572	-2.48926	0.0128011	0.0800986
KLHL33	15.6295	1.23801	0.497493	2.4885	0.0128284	0.0802187
LOC100219675	3.32743	-2.16234	0.869608	-2.48657	0.0128982	0.0805054
CDK2AP1	47.8732	-0.681519	0.274064	-2.48672	0.0128927	0.0805054
MAPKAP1	108.838	0.474986	0.191022	2.48655	0.0128989	0.0805054
ADA2	3.47192	-3.0165	1.21369	-2.4854	0.0129406	0.0806719
RECQL5	29.5745	-0.764026	0.307411	-2.48536	0.0129421	0.0806719
MXRA7	7.24989	-1.8695	0.752518	-2.48432	0.01298	0.0808568
AFTPH	507.009	0.294126	0.118474	2.48263	0.0130417	0.08119
LOC100226503	12.4523	-1.38419	0.557724	-2.48185	0.0130704	0.0813165
ZFYVE1	1044.53	0.359575	0.144946	2.48076	0.0131102	0.0815126
DIAPH2	64.8671	-0.752116	0.303375	-2.47917	0.013169	0.0817229
FOXS1	1.86897	-2.91977	1.17771	-2.47919	0.0131681	0.0817229
MIR2188	3.79878	-2.02124	0.815251	-2.47928	0.0131648	0.0817229
TEC	21.0601	-0.953855	0.384858	-2.47846	0.0131951	0.081833
ZNF589	4.37402	-2.06989	0.835241	-2.4782	0.0132047	0.0818409
AKT1	32.8079	-0.993143	0.401015	-2.47657	0.0132652	0.082046
FOXP1	66.4869	-0.731965	0.295564	-2.4765	0.0132676	0.082046
ERAL1	231.64	0.571708	0.230862	2.47641	0.0132713	0.082046
RAB13	79.4418	0.85532	0.345333	2.4768	0.0132567	0.082046
NTMT1	318.024	0.521271	0.210539	2.47589	0.0132903	0.0821118
CBX7	6.02649	-1.8915	0.764316	-2.47476	0.0133326	0.082321
RPP38	9.69859	1.25392	0.506749	2.47444	0.0133447	0.082344
TANC1	7.14772	-1.63385	0.661225	-2.47094	0.0134758	0.0831008
LOC115493859	3.07038	-3.3822	1.36968	-2.46933	0.0135366	0.0833942
KCNJ2	4.27522	-2.04583	0.828539	-2.46921	0.0135413	0.0833942
SHMT2	82.9791	1.01474	0.410991	2.46901	0.0135489	0.0833942
SNU13	225.964	0.492805	0.199723	2.46744	0.0136083	0.0836906
CBX6	7.18055	-1.47529	0.59794	-2.46729	0.0136141	0.0836906
GAN	6.55956	-1.56712	0.635478	-2.46605	0.0136611	0.0839265
ANOS1	6.24193	-1.95054	0.791121	-2.46554	0.0136808	0.0839954
AMPD3	57.4757	-0.891249	0.36156	-2.46501	0.013701	0.0840137
CSRP1	102.107	-0.790789	0.320784	-2.46518	0.0136944	0.0840137
ECM2	1.49868	-3.31382	1.34448	-2.46476	0.0137103	0.0840186
CAV1	1.32622	-3.12281	1.268	-2.46278	0.0137865	0.0844329
TMEM273	1.57563	-3.02196	1.22724	-2.4624	0.0138012	0.0844697
PTHLH	7.86215	-2.44009	0.991122	-2.46195	0.0138185	0.084523
RMC1	1497.18	0.400406	0.162672	2.46143	0.0138384	0.0845674
DR1	261.588	0.461035	0.187313	2.46131	0.013843	0.0845674
PLSCR1	32.5646	1.07555	0.43703	2.46103	0.0138537	0.0845803
WDR91	91.1528	-0.721645	0.293292	-2.4605	0.0138743	0.0846529
LHFPL6	1.93877	-3.37798	1.37322	-2.45989	0.013898	0.0847448
SPATA13	3.88585	-2.74328	1.1157	-2.4588	0.0139401	0.0849056
PSMA5	39.158	-0.973669	0.395999	-2.45876	0.0139417	0.0849056
TRAF7	54.4144	-0.513926	0.209049	-2.4584	0.0139557	0.0849386
ZNF608	4.52852	-2.07771	0.845263	-2.45806	0.0139688	0.0849654
ZMIZ1	17.5283	-1.21197	0.493241	-2.45715	0.0140045	0.0851298
NOL4	2.87363	-2.56376	1.04355	-2.45677	0.0140193	0.0851668
ABHD18	21.5619	-0.990102	0.403091	-2.45627	0.0140387	0.085179
ATP9A	1.7082	-3.48648	1.41929	-2.45649	0.01403	0.085179
ELAC2	2.31756	-2.58175	1.05124	-2.45591	0.0140528	0.0852119
LOC100224567	5.92989	-1.94499	0.792401	-2.45456	0.0141059	0.085428
PAM	7.52223	-1.51201	0.615999	-2.45457	0.0141052	0.085428
REL	3.82138	-2.16335	0.881586	-2.45393	0.0141306	0.085484
XPR1	46.4261	-0.975006	0.397365	-2.45368	0.0141402	0.085484
HCK	17.0047	-1.22693	0.500041	-2.45365	0.0141413	0.085484
PRELID1	292.244	0.457547	0.186507	2.45324	0.0141576	0.0855298
NADK2	543.814	0.505116	0.206026	2.45171	0.014218	0.085842
MSH2	6.90292	-1.66968	0.681223	-2.451	0.014246	0.0859359
SEC13	26.6091	-0.799235	0.326102	-2.45087	0.0142511	0.0859359
FBXO7	946.401	0.387247	0.15808	2.44969	0.0142979	0.086165
OIT3	44.4552	-0.733812	0.299642	-2.44896	0.0143269	0.0862803
SHLD2	10.728	1.8447	0.75338	2.44856	0.0143428	0.0862803
TRNAU1AP	155.668	0.594309	0.242719	2.44855	0.0143434	0.0862803
B4GALT2	817.499	0.407994	0.166663	2.44802	0.0143643	0.0863529
SP3	1625.96	0.391345	0.159944	2.44676	0.0144148	0.0866038
LOC100217844	2.07894	-2.78635	1.13903	-2.44624	0.0144354	0.0866215
USP21	65.2753	0.623852	0.255022	2.44627	0.0144343	0.0866215
NCF4	9.72717	-1.87701	0.768349	-2.44291	0.0145693	0.0873067
NT5DC1	16.7501	-1.10337	0.451661	-2.44292	0.0145691	0.0873067
PTGER2	21.1752	-1.08055	0.442379	-2.44258	0.0145826	0.0873067
RPL35A	618.766	0.639778	0.261934	2.44252	0.0145852	0.0873067
FOXL2	5.0182	-1.66318	0.68111	-2.44186	0.0146116	0.0874112
SPTBN1	44.0401	-0.786192	0.322081	-2.44097	0.0146478	0.0875742
CTDSPL	22.4765	-1.24031	0.508248	-2.44037	0.0146723	0.0876674
LOC115497562	5.76841	1.99941	0.819413	2.44005	0.0146852	0.0876909
SDR39U1	1.95115	3.47486	1.42436	2.43959	0.0147041	0.0877504
GABPA	187.018	0.442011	0.181263	2.43852	0.0147477	0.0879036
INPP5F	18.1313	-1.394	0.571627	-2.43864	0.0147424	0.0879036
BCR	4.49162	-2.01665	0.827128	-2.43814	0.0147632	0.0879424
PMS2	5.22664	-1.58625	0.651428	-2.43503	0.0148904	0.0886463
LOC115497838	2.93558	-2.25848	0.927935	-2.43387	0.0149382	0.0888766
RAB29	1.91807	-3.32001	1.36421	-2.43365	0.0149476	0.0888787
CCNG2	106.395	-0.54453	0.223805	-2.43306	0.0149717	0.0889579
CTPS1	77.0613	0.736514	0.302733	2.43289	0.014979	0.0889579
GPAT4	99.0099	-0.500017	0.205676	-2.43109	0.0150533	0.089331
LOC116807670	123.675	-1.6926	0.696275	-2.43093	0.0150601	0.089331
LOC115497830	44.167	-1.02193	0.42058	-2.42982	0.0151064	0.0894975
INPP5D	39.0635	-0.928519	0.382107	-2.43	0.0150989	0.0894975
MMGT1	37.8239	-0.635898	0.26176	-2.42932	0.0151271	0.089512
ADGRA2	9.70972	-1.65059	0.679411	-2.42945	0.0151219	0.089512
LOC100220956	6.37426	-1.70043	0.700182	-2.42856	0.0151589	0.0896459
LOC115498214	123.427	0.412355	0.169817	2.42824	0.0151725	0.0896721
CNNM4	101.592	-0.734377	0.302466	-2.42797	0.0151838	0.0896848
FOXG1	2.01958	-2.69649	1.11099	-2.4271	0.0152201	0.0898456
ZHX3	3.82333	-2.3156	0.954229	-2.42667	0.0152381	0.0898972
MYLK	105.334	-0.768442	0.316752	-2.42601	0.015266	0.0900081
P2RX1	71.0396	-0.700311	0.288779	-2.42508	0.0153052	0.0901849
TIMM22	109.423	0.535281	0.220783	2.42447	0.0153308	0.0902694
PIK3R1	1952.67	0.583926	0.240864	2.4243	0.015338	0.0902694
CLSTN1	30.253	-1.01339	0.418139	-2.42356	0.0153692	0.090399
ETNPPL	6.46439	-1.53386	0.633009	-2.42312	0.0153879	0.0904004
KIAA2013	67.733	-0.522375	0.215576	-2.42316	0.0153861	0.0904004
NOTCH1	14.5947	-1.32075	0.545337	-2.4219	0.0154395	0.0906493
UNC80	2.01039	-3.12134	1.28963	-2.42034	0.0155062	0.0908775
PLPBP	481.713	0.49836	0.205903	2.42037	0.0155047	0.0908775
PCSK1	1.28243	-3.1223	1.28994	-2.4205	0.0154993	0.0908775
SEC14L5	48.1073	-0.898416	0.371457	-2.41863	0.0155791	0.0912453
LOC100226213	2.07406	-3.45603	1.42904	-2.41843	0.0155875	0.0912453
POU3F2	2.16256	-2.29537	0.949554	-2.41732	0.0156354	0.0914708
ACTL6A	2.49004	-3.01372	1.24719	-2.41642	0.0156741	0.0916427
CDC42EP1	6.11075	-1.77403	0.734304	-2.41594	0.0156948	0.0916542
GPR155	222.934	0.57338	0.237331	2.41595	0.0156941	0.0916542
HSPA4	363.96	0.376349	0.155817	2.41532	0.0157212	0.0917537
C1AH12orf75	2.673	-3.47337	1.43901	-2.41372	0.0157907	0.0919995
EIF2AK3	22.4467	-1.02304	0.423835	-2.41376	0.0157887	0.0919995
TANC2	5.958	-1.74424	0.722643	-2.4137	0.0157915	0.0919995
SLC7A6OS	68.0286	0.846767	0.350924	2.41296	0.0158234	0.0921307
SCAF4	783.512	0.525696	0.21791	2.41245	0.0158457	0.0922059
MYO5A	9.59283	-1.23594	0.512469	-2.41174	0.0158765	0.0923303
ANO10	11.6559	-1.188	0.492797	-2.41072	0.0159209	0.092424
AGA	5.32082	-1.76837	0.73349	-2.4109	0.0159132	0.092424
GOLGA7	164.604	0.421707	0.174901	2.41112	0.0159037	0.092424
LOC100227271	1.43406	-3.598	1.49266	-2.41046	0.0159324	0.0924323
ADGRG6	2.37876	-3.34612	1.38841	-2.41004	0.015951	0.0924323
FBXO33	818.631	0.458159	0.190121	2.40983	0.01596	0.0924323
RND3	2.13961	-2.67662	1.11054	-2.4102	0.0159439	0.0924323
TMEM263	15.5976	-1.19665	0.496692	-2.40925	0.0159855	0.0925255
RHOG	19.676	-1.16871	0.485162	-2.40891	0.0160001	0.0925554
FBN3	1.29492	-3.0633	1.2725	-2.40732	0.0160702	0.092906
YJU2	83.3661	-0.758962	0.315332	-2.40686	0.0160902	0.0929667
FSTL3	2.27311	-2.68786	1.11701	-2.4063	0.016115	0.0930551
RTCA	5.4596	-1.64537	0.684183	-2.40487	0.0161784	0.0933664
TMEM119	2.09337	-3.79248	1.5773	-2.40441	0.0161984	0.0934267
PIM3	32.6594	-0.947039	0.393985	-2.40374	0.0162282	0.0935438
SAMD3	1.95148	-2.71666	1.13079	-2.40245	0.0162856	0.093654
PROX1	4.24914	-2.15721	0.897782	-2.40282	0.0162692	0.093654
EHHADH	2.53424	-3.38015	1.40677	-2.40276	0.0162716	0.093654
CDC23	1.92068	-3.35533	1.39659	-2.40252	0.0162824	0.093654
CCNJ	17.5221	-1.24855	0.519918	-2.40144	0.0163308	0.0938588
GLS	1955.97	0.301592	0.125612	2.40099	0.0163509	0.0939006
ABCC3	9.02824	-1.9039	0.793013	-2.40085	0.0163572	0.0939006
ADGRG1	56.5544	-0.89223	0.371779	-2.3999	0.0163997	0.0940028
ARSI	4.40126	-2.37055	0.987725	-2.40001	0.0163948	0.0940028
CLIC4	104.472	-0.771858	0.321634	-2.39981	0.0164038	0.0940028
MLLT1	6.69349	-1.60805	0.670501	-2.39828	0.0164722	0.0943397
RAD54L2	14.1139	-1.30612	0.545116	-2.39604	0.0165735	0.0948645
SYNE2	6.05768	-2.09003	0.872488	-2.39548	0.0165984	0.0949519
PPP1R3G	2.80719	-2.61346	1.09127	-2.39487	0.0166261	0.094984
COIL	3.2959	-1.96452	0.820355	-2.39472	0.0166332	0.094984
CCT3	275.716	0.412988	0.172429	2.39512	0.0166151	0.094984
DAPK1	16.1083	-1.28996	0.538718	-2.39451	0.0166428	0.094984
LOC101233818	157.593	-0.731519	0.305604	-2.39368	0.0166802	0.0951424
ATP1B1	17.5069	-1.08889	0.455079	-2.39275	0.0167225	0.0952452
DGKH	8.50488	-1.48817	0.621978	-2.39265	0.0167274	0.0952452
USE1	61.0323	-0.681756	0.284898	-2.39298	0.0167123	0.0952452
EHD3	97.9183	-0.485372	0.203003	-2.39096	0.0168042	0.0956271
UBE2L3	753.13	0.315716	0.132065	2.39061	0.0168202	0.0956625
ARFGEF1	24.1557	-1.01623	0.425153	-2.39027	0.016836	0.0956728
UNG	2.11116	-2.9385	1.22942	-2.39015	0.0168415	0.0956728
SH3BGRL	237.716	-0.625006	0.261541	-2.38971	0.0168619	0.0957329
TMEM258	33.4116	0.891978	0.374098	2.38434	0.0171098	0.097084
RHOF	342.727	-0.486424	0.204121	-2.38302	0.0171713	0.0973767
ACBD6	9.95314	1.10027	0.461867	2.38223	0.0172082	0.097434
STARD4	7.55122	1.35541	0.568898	2.38252	0.0171946	0.097434
MAP1B	7.02848	-2.04824	0.859825	-2.38216	0.0172112	0.097434
UGGT2	4.15466	-1.77154	0.743882	-2.38148	0.0172434	0.097526
EML5	2.60793	-2.49716	1.04872	-2.38116	0.0172583	0.097526
ADRB1	585.954	0.547033	0.229741	2.38109	0.0172617	0.097526
GRIK3	1.40754	-2.88025	1.2097	-2.38097	0.0172672	0.097526
CSF1R	7.9847	-1.65806	0.696457	-2.38071	0.0172792	0.0975373
SLC26A3	1.57908	-4.07208	1.71083	-2.38018	0.0173042	0.0976226
HECTD4	44.9959	-0.78802	0.331198	-2.3793	0.0173454	0.0977696
SAMHD1	3.94873	-1.95321	0.820951	-2.3792	0.0173502	0.0977696
LOC100218870	48.5816	-0.68425	0.287688	-2.37844	0.017386	0.0979146
LOC105759311	1.89283	-3.3547	1.41196	-2.37592	0.0175054	0.0984058
GLRX5	3431.79	0.528809	0.222527	2.37638	0.0174836	0.0984058
STAG1	33.9364	-0.953994	0.401555	-2.37575	0.0175133	0.0984058
LOC100220010	663.757	0.262054	0.110303	2.37576	0.0175129	0.0984058
HIF1AN	281.314	0.317838	0.133812	2.37525	0.017537	0.0984823
SH3YL1	1.70349	-3.1778	1.33882	-2.37359	0.0176162	0.0985321
LOC100190416	77.415	-0.577287	0.243107	-2.37462	0.0175669	0.0985321
LOC115495690	3.75085	-1.9796	0.833813	-2.37415	0.0175893	0.0985321
HSPA12A	5.72896	-1.76398	0.743109	-2.37379	0.0176067	0.0985321
LSM14A	1140.93	0.37003	0.155849	2.37429	0.0175829	0.0985321
SOGA1	13.4765	-1.37438	0.578954	-2.37389	0.0176017	0.0985321
PINK1	164.163	0.482153	0.203131	2.3736	0.0176155	0.0985321
TRIM3	28.8828	-0.820577	0.345877	-2.37245	0.0176705	0.0987793
LOC100220760	1.31661	-3.81482	1.60834	-2.3719	0.0176969	0.0988144
LOC116808984	106.345	0.505968	0.213299	2.3721	0.0176872	0.0988144
LRRTM1	3.24834	-2.85271	1.20303	-2.37126	0.0177273	0.0989279
CDC42EP3	2.85149	-2.12199	0.89537	-2.36996	0.01779	0.0991651
DAAM2	1.91373	-2.70914	1.14306	-2.37007	0.0177847	0.0991651
ORAI1	84.577	-0.598137	0.252461	-2.36922	0.0178254	0.099306
SS18L2	46.0004	0.798108	0.336941	2.36869	0.0178514	0.0993377
VPREB3	4.30005	-2.30366	0.9725	-2.3688	0.0178457	0.0993377
MORN5	1.77374	-2.96444	1.25186	-2.36803	0.017883	0.099457
EVPL	3.38657	-2.79465	1.18058	-2.36718	0.0179243	0.0996302
OARD1	136.583	0.568701	0.240324	2.3664	0.0179622	0.0997846
GLCE	1.52321	-3.3029	1.39606	-2.36588	0.0179874	0.0998676
MYCN	3.76363	-1.72986	0.731349	-2.3653	0.0180156	0.0999114
TFRC	6700.43	0.583971	0.246878	2.36542	0.0180094	0.0999114
CAPN11	18.5027	-1.22416	0.517663	-2.36478	0.0180409	0.0999394
CAD	3.38431	-2.33391	0.986947	-2.36477	0.0180411	0.0999394
FREM2	1.65757	-3.81016	1.61172	-2.36403	0.0180773	0.100062
GALNT17	2.50021	-2.63029	1.11269	-2.3639	0.0180836	0.100062
SALL3	6.2539	-1.80897	0.765364	-2.36355	0.0181009	0.100088
ATP6V1C1	76.2267	-0.605561	0.256271	-2.36297	0.0181292	0.100088
U2SURP	76.4688	-0.795529	0.336641	-2.36314	0.018121	0.100088
DHRS3	3.24257	-2.38419	1.00889	-2.36319	0.0181185	0.100088
BMP2K	39.6613	-0.652519	0.276199	-2.3625	0.0181523	0.100153
STK10	23.8795	-1.12046	0.474305	-2.36231	0.0181614	0.100153
TEX11	8.49871	-1.82253	0.771724	-2.36163	0.0181946	0.10028
LOC115495887	1.93433	-2.66337	1.12787	-2.36141	0.0182054	0.100283
FA2H	8.90091	-1.42972	0.605505	-2.3612	0.0182161	0.100286
PLD5	2.65384	-2.80278	1.18732	-2.36059	0.018246	0.100394
LOC100218703	1.35928	-3.15097	1.33507	-2.36016	0.0182671	0.100421
DUSP8	4.07766	-2.28271	0.96722	-2.36007	0.0182714	0.100421
TRAPPC12	40.8828	0.720689	0.3055	2.35905	0.0183219	0.100489
NEXMIF	4.96959	-2.66407	1.12933	-2.35899	0.0183247	0.100489
LYRM1	195.127	0.756706	0.320698	2.35956	0.0182966	0.100489
ITGA2	268.131	-0.528492	0.223999	-2.35935	0.0183071	0.100489
GRB10	6.56812	-2.13025	0.903169	-2.35864	0.0183419	0.100508
ZNRF3	6.77213	-1.35623	0.575059	-2.35842	0.0183529	0.100508
MTHFR	5.1752	-1.7501	0.742102	-2.3583	0.018359	0.100508
JADE3	14.935	-1.1826	0.50174	-2.357	0.0184234	0.10058
LOC105758557	26.4075	-0.850544	0.360811	-2.35731	0.0184079	0.10058
COL19A1	1.58268	-3.74787	1.58993	-2.35725	0.0184107	0.10058
NFYA	325.902	0.427416	0.181326	2.35717	0.0184147	0.10058
MED24	31.1271	-0.704341	0.298738	-2.35772	0.0183875	0.10058
GREB1L	3.81707	-2.90343	1.23238	-2.35596	0.0184748	0.100797
NCOA4	4274.24	0.375982	0.159613	2.35558	0.018494	0.100797
CNTNAP5	10.7702	-1.56709	0.665243	-2.35566	0.0184896	0.100797
TNKS	253.146	0.399427	0.169608	2.355	0.0185225	0.100896
ARHGEF12	408.912	-0.431321	0.183215	-2.35417	0.0185639	0.101065
ZBTB8B	110.034	0.668174	0.283879	2.35373	0.018586	0.10113
CPEB2	60.6713	-1.06157	0.451145	-2.35307	0.0186193	0.101152
RASAL2	5.05883	-1.75158	0.744321	-2.35326	0.0186097	0.101152
ZIC1	2.95059	-2.49347	1.05969	-2.35303	0.0186211	0.101152
THRB	1.98852	-2.88099	1.2245	-2.35278	0.0186334	0.101163
LOC115496792	2.24346	2.56829	1.09189	2.35215	0.0186651	0.101172
COP1	151.382	0.422013	0.179421	2.35208	0.0186689	0.101172
PRKAR1A	486.235	-0.367614	0.156303	-2.35193	0.0186764	0.101172
RPRML	11.3627	-1.14556	0.486994	-2.35231	0.0186571	0.101172
ECT2	3.62104	-2.1672	0.921806	-2.35104	0.0187213	0.101359
TET2	47.8106	-1.0253	0.436436	-2.34925	0.0188112	0.101678
SMIM12	67.1008	0.580596	0.24712	2.34945	0.0188011	0.101678
CTSS	19.2825	-1.27116	0.541081	-2.34929	0.0188092	0.101678
RSU1	153.287	-0.702233	0.299004	-2.34858	0.0188453	0.101694
MGRN1	55.9991	-0.513549	0.218648	-2.34875	0.0188365	0.101694
LUZP1	6.57146	-1.583	0.673919	-2.34895	0.0188264	0.101694
MTDH	46.0688	-0.77497	0.330183	-2.3471	0.0189204	0.101819
CLK3	772.003	0.504789	0.215063	2.34717	0.0189165	0.101819
PLBD2	20.7186	-0.802044	0.341712	-2.34714	0.0189183	0.101819
THAP1	65.4529	0.673534	0.286931	2.34737	0.0189064	0.101819
VDR	1.62496	-3.12627	1.33189	-2.34725	0.0189126	0.101819
AGPS	224.673	-0.50497	0.215211	-2.34639	0.0189563	0.1019
LOC100226935	1.89863	-4.00775	1.70795	-2.34653	0.0189493	0.1019
SGMS2	7.77773	-1.42721	0.608374	-2.34594	0.0189791	0.101967
FAM117B	8.69256	-1.50137	0.640102	-2.34552	0.0190004	0.102025
PTEN	687.5	0.286791	0.122368	2.34368	0.0190944	0.102377
RBM20	1.82855	-3.64383	1.55492	-2.34343	0.0191076	0.102377
JAGN1	6.18449	-1.64592	0.702337	-2.3435	0.019104	0.102377
TMED2	106.478	-0.491439	0.209692	-2.34363	0.0190972	0.102377
VAMP4	34.8763	-0.841925	0.359351	-2.3429	0.0191344	0.102465
BEND5	22.4876	-1.02638	0.438237	-2.34207	0.0191771	0.102637
EPB41L2	48.1446	-0.866417	0.369995	-2.3417	0.019196	0.102683
DLX5	2.20092	-2.87075	1.22662	-2.34037	0.0192644	0.102936
DYRK3	3493.45	0.424163	0.181226	2.34052	0.019257	0.102936
COPS5	1173.27	0.437866	0.187121	2.34001	0.0192831	0.10298
HK1	44.1405	-0.844231	0.360832	-2.33968	0.0193004	0.103016
PTPRT	2.61804	-2.48196	1.06119	-2.33886	0.0193429	0.103187
LOC115496478	5.99789	-1.41689	0.60586	-2.33864	0.0193541	0.10319
PPFIA2	2.03482	-2.83027	1.21083	-2.33746	0.0194151	0.10327
LOC115493503	45.2332	-1.11845	0.478514	-2.33734	0.0194217	0.10327
ULK4	2.34916	-2.40401	1.0283	-2.33785	0.0193951	0.10327
HDLBP	856.547	-0.310124	0.132681	-2.33737	0.0194198	0.10327
SMAD2	399.845	0.572806	0.245026	2.33774	0.0194009	0.10327
OAT	18.5078	-1.10592	0.473262	-2.33681	0.0194489	0.103359
C1AH12orf4	2.70202	-2.566	1.09875	-2.33538	0.0195233	0.103698
LIN54	169.323	0.40814	0.174779	2.33518	0.0195342	0.103699
NUDT4	22.0062	-0.836969	0.358504	-2.33462	0.0195634	0.10371
SP4	136.795	0.557168	0.238664	2.33453	0.0195679	0.10371
MBNL3	136.384	-0.519787	0.222651	-2.33454	0.0195673	0.10371
LATS2	2.54803	-2.67229	1.14495	-2.33398	0.0195968	0.103761
ATP6V0E1	136.465	0.606028	0.259659	2.33394	0.0195988	0.103761
SFXN5	11.4954	1.03523	0.443674	2.33331	0.019632	0.103825
OSBPL11	12.7643	-1.35368	0.580129	-2.33342	0.0196263	0.103825
FYN	79.3612	-0.805607	0.345474	-2.33189	0.0197064	0.104124
FAR1	10.1395	-1.38123	0.592356	-2.33176	0.0197134	0.104124
LOC100218933	6.58138	-1.46882	0.629956	-2.33163	0.0197204	0.104124
SELENOT	217.463	-0.440361	0.189116	-2.32852	0.0198846	0.10489
LOC115491519	1.35495	-2.76871	1.18907	-2.32847	0.0198869	0.10489
SLC38A1	19.5961	-1.54454	0.663625	-2.32742	0.0199427	0.105106
UMAD1	189.087	0.527544	0.226677	2.3273	0.0199493	0.105106
TAMALIN	885.255	-0.697707	0.299844	-2.3269	0.0199705	0.105161
PTPRG	9.65496	-1.1718	0.503771	-2.32605	0.0200157	0.105343
PANK2	90.0836	0.460136	0.197904	2.32505	0.0200695	0.10557
PAFAH1B2	124.837	-0.520534	0.223911	-2.32473	0.0200862	0.105601
PIGL	26.3152	0.92884	0.399657	2.32409	0.0201205	0.105724
TLNRD1	281.832	-0.488623	0.210329	-2.32314	0.0201718	0.105937
GAL3ST2	3.32231	-2.83216	1.2195	-2.32239	0.0202117	0.10609
SORCS2	4.27009	-2.24275	0.965987	-2.32172	0.020248	0.106164
LOC100190336	7.99182	-1.69036	0.728122	-2.32153	0.0202582	0.106164
LOC116806700	62.0811	0.86552	0.372792	2.32172	0.0202478	0.106164
ACTR6	142.608	0.50085	0.215819	2.3207	0.0203032	0.106172
NEO1	2.63168	-2.45224	1.05654	-2.32102	0.0202857	0.106172
WIPI2	598.762	0.304505	0.131211	2.32072	0.0203019	0.106172
SHISA6	1.48018	-2.90983	1.25374	-2.32092	0.0202912	0.106172
RND1	5.44772	-2.08507	0.898635	-2.32026	0.0203269	0.106239
LOC101232953	28.5459	-0.879885	0.379392	-2.3192	0.0203844	0.106483
HFM1	1.32387	-3.44218	1.48464	-2.31853	0.0204204	0.106599
RPS15A	2565.23	0.549763	0.237132	2.31839	0.0204284	0.106599
ASAH1	71.9094	-0.875948	0.377864	-2.31816	0.0204409	0.106608
CUL4B	908.033	0.34789	0.150114	2.31751	0.0204762	0.106637
HSPD1	463.285	0.568293	0.245223	2.31745	0.0204792	0.106637
ITGAV	127.472	-0.665209	0.286998	-2.31781	0.0204595	0.106637
HMGA2	2.22244	-2.7179	1.17375	-2.31556	0.0205822	0.107003
GATM	1.32564	3.95307	1.7069	2.31593	0.020562	0.107003
SLC30A5	257.856	0.457908	0.197744	2.31566	0.0205769	0.107003
IQGAP2	11.7179	-1.25587	0.542509	-2.31492	0.0206171	0.107128
DNTTIP2	221.188	0.514528	0.222395	2.31358	0.0206909	0.107455
MTUS2	1.38789	-3.54692	1.53394	-2.3123	0.0207612	0.107649
PTCD3	10.2455	-0.973366	0.420939	-2.31237	0.0207575	0.107649
RAB37	34.7169	-1.1371	0.491698	-2.31259	0.0207451	0.107649
CACNA1B	2.7127	-2.13525	0.923628	-2.31181	0.0207881	0.107731
EXOC1L	5.90308	-2.35278	1.0182	-2.31072	0.0208481	0.107985
RPL18A	1674.73	0.402749	0.17435	2.31	0.0208882	0.108136
ACTR8	117.537	0.577691	0.250171	2.30918	0.0209334	0.108312
DLG5	13.4576	-1.05111	0.455633	-2.30692	0.0210591	0.108905
STARD9	1.66853	-3.42234	1.48368	-2.30666	0.0210739	0.108924
CCDC18	17.4492	1.17622	0.510191	2.30546	0.021141	0.109214
MAL2	3.36135	-2.18095	0.946192	-2.30497	0.0211681	0.109296
IL1R1	8.08915	-1.47887	0.642088	-2.30322	0.0212663	0.109572
SRP54	922.075	-0.431627	0.187399	-2.30326	0.0212645	0.109572
VPS26B	656.593	0.519401	0.225488	2.30345	0.0212536	0.109572
LOC115491518	1.6964	-2.80012	1.21544	-2.3038	0.0212341	0.109572
EIF2S3	265.777	-0.427532	0.185707	-2.30218	0.0213249	0.109816
FAM102B	184.229	0.63093	0.274299	2.30015	0.0214395	0.110256
ZNF362	3.93236	-1.84286	0.801216	-2.30008	0.021444	0.110256
SVEP1	12.9488	-1.25626	0.546109	-2.30038	0.0214269	0.110256
TPPP	1.42672	-3.92873	1.7085	-2.29951	0.0214757	0.110344
CALM1	201.246	-0.644002	0.280101	-2.29918	0.0214949	0.110344
SNTN	3.82669	-1.71836	0.747341	-2.29929	0.0214883	0.110344
SLC66A2	14.8397	-1.38321	0.601687	-2.29889	0.0215114	0.110371
LOC115493855	4.75717	-2.191	0.953343	-2.29823	0.0215486	0.110389
CISD2	14.0632	-0.812345	0.353464	-2.29824	0.0215482	0.110389
CTSA	84.9032	-0.665307	0.28946	-2.29844	0.0215368	0.110389
IL7R	4.02515	-1.98613	0.864319	-2.29792	0.0215665	0.110423
TGM2	662.266	-0.672916	0.292863	-2.29771	0.0215782	0.110425
C11H16orf87	65.6476	-0.736931	0.320789	-2.29724	0.021605	0.110472
PSMB3	19.3202	1.15867	0.504394	2.29716	0.0216099	0.110472
KREMEN1	1.41985	-3.50695	1.52687	-2.29683	0.0216285	0.110509
ATP5MC3	157.172	0.430918	0.187711	2.29564	0.0216965	0.110741
TMEM204	2.51299	-2.54367	1.10799	-2.29575	0.0216899	0.110741
PARD3	15.4685	-1.79955	0.784041	-2.29522	0.0217204	0.110805
RPL32	5813.15	-0.478507	0.208528	-2.29469	0.0217508	0.110903
PKNOX1	119.529	0.604378	0.263481	2.29382	0.0218009	0.110917
LOC115494092	61.7886	0.891374	0.388537	2.29418	0.0217803	0.110917
CIAO2B	262.644	0.519783	0.226609	2.29374	0.0218052	0.110917
TOP3B	23.621	-1.08318	0.472249	-2.29366	0.02181	0.110917
RABGAP1	551.505	0.366735	0.159872	2.29393	0.0217946	0.110917
HEG1	4.52922	-2.09785	0.914868	-2.29307	0.0218442	0.111033
FERMT1	27.4662	-0.944521	0.41212	-2.29186	0.0219136	0.111328
SCG3	15.3272	-1.02194	0.445946	-2.29163	0.0219269	0.111338
LOC105758876	1.81513	-2.88868	1.26065	-2.29143	0.0219387	0.11134
DIO3	1.41013	-3.20996	1.40142	-2.2905	0.0219923	0.111554
GRAMD2A	2.44323	-3.35177	1.46366	-2.29	0.0220216	0.111645
DIO2	2.00992	-3.79157	1.65585	-2.2898	0.0220331	0.111646
LOC115496201	1.42473	-3.92962	1.71638	-2.28949	0.0220511	0.111679
GPR63	1.68924	-2.7627	1.20697	-2.28896	0.0220817	0.111776
AQP9	68.4787	-0.798719	0.349021	-2.28846	0.0221108	0.111866
SIX3	3.0631	-2.70581	1.1828	-2.28763	0.0221593	0.111996
NCF2	3.99535	-2.21401	0.967782	-2.28771	0.0221542	0.111996
ANKRD13A	56.0768	-0.709827	0.31044	-2.28652	0.0222237	0.112263
STX5	12.8192	-1.0705	0.468348	-2.2857	0.0222717	0.112448
MYOM2	1.44039	-3.26846	1.43056	-2.28475	0.0223275	0.112451
SNN	242.493	0.566751	0.248062	2.28471	0.0223297	0.112451
TUBB4B	87.9127	-0.687044	0.300697	-2.28484	0.0223224	0.112451
LHX2	3.2083	-5.09813	2.23112	-2.28501	0.0223121	0.112451
CLK2	848.905	-0.533037	0.233231	-2.28545	0.0222864	0.112451
URM1	509.638	0.387258	0.169558	2.28392	0.0223763	0.112628
PYCR1	2.32464	-2.3356	1.02274	-2.28366	0.0223913	0.112646
GRM8	3.16314	-2.12186	0.929813	-2.28203	0.0224874	0.113071
NEK1	17.4615	-0.844192	0.370059	-2.28123	0.0225346	0.113251
IRF4	65.592	0.982928	0.430923	2.28098	0.0225496	0.113268
GOLGA5	220.491	0.362336	0.158913	2.28009	0.0226024	0.113475
VCAN	9.15747	-1.70882	0.750092	-2.27814	0.0227179	0.113997
LOC115496834	1.81546	-3.26668	1.43568	-2.27536	0.0228846	0.114753
SRD5A1	1.44892	-3.59092	1.57827	-2.27523	0.0228921	0.114753
MRPS7	30.6088	0.56902	0.250345	2.27295	0.0230293	0.115382
LAMTOR3	433.077	0.305318	0.134354	2.27249	0.0230567	0.115415
FARSA	53.3602	-0.599262	0.263708	-2.27245	0.0230595	0.115415
PREX2	2.64653	-2.3469	1.03323	-2.27143	0.0231209	0.115546
RPL7A	2227.77	0.44842	0.197405	2.27157	0.0231127	0.115546
OSMR	2.99923	-2.68263	1.18096	-2.27156	0.0231128	0.115546
CNOT7	203.401	0.336418	0.148264	2.26904	0.0232659	0.116211
RPS14	3020.41	0.468998	0.206713	2.26884	0.0232782	0.116213
FAT3	7.00387	-1.5571	0.686796	-2.2672	0.0233783	0.116653
MSRB3	3.6082	-2.35653	1.04009	-2.2657	0.0234695	0.117049
ASB16	8.41128	-1.28516	0.567376	-2.26509	0.023507	0.117177
NDUFB8	78.9309	0.470488	0.207799	2.26415	0.023565	0.117293
TMEM266	5.60807	-2.06208	0.910747	-2.26416	0.023564	0.117293
ANKRD27	4.86777	-1.99405	0.880715	-2.26413	0.0235662	0.117293
XPNPEP2	3.71588	-1.88321	0.831958	-2.26359	0.0235994	0.117398
ABHD6	73.2825	-0.764706	0.337949	-2.26279	0.0236489	0.117466
NFKBID	3.05142	-2.88393	1.27442	-2.26293	0.0236402	0.117466
SYK	9.59674	-1.21012	0.534769	-2.26288	0.0236428	0.117466
NOP58	92.4097	-0.445002	0.196725	-2.26205	0.0236944	0.117632
CASK	5.09402	-2.26415	1.00114	-2.26157	0.0237239	0.117719
ID2	100.452	-0.528075	0.233609	-2.2605	0.02379	0.117987
LOC100223369	2.16461	-2.30819	1.02174	-2.25908	0.0238782	0.118305
LOC115496143	7.72881	-1.79676	0.795315	-2.25919	0.0238718	0.118305
LOC105758667	3.25634	-1.79457	0.794615	-2.25842	0.0239197	0.118391
MAPK14	4013.36	0.325041	0.143922	2.25846	0.023917	0.118391
MAP1S	1.26078	-3.38998	1.50135	-2.25796	0.0239479	0.118471
UBE2Z	42.2705	0.553531	0.245196	2.2575	0.0239766	0.118553
KLHL20	4.93422	-1.90188	0.842945	-2.25623	0.0240563	0.118887
FNIP2	4.55629	-2.04932	0.90845	-2.25584	0.0240808	0.118897
FOXK1	55.8508	-0.545529	0.241833	-2.25581	0.0240825	0.118897
YWHAH	74.819	-0.520103	0.230647	-2.25498	0.0241348	0.119035
TPX2	72.1887	-0.590931	0.262044	-2.25508	0.024128	0.119035
SNX30	10.0307	-1.37118	0.608217	-2.25443	0.0241694	0.119146
BHLHE40	3.54638	-2.37304	1.05296	-2.25369	0.0242155	0.119313
ADCY2	1.34864	-3.85567	1.71109	-2.25335	0.0242372	0.11936
DSG4	7.59973	-1.83953	0.816685	-2.25243	0.024295	0.119585
LIG4	18.5822	1.05737	0.46963	2.2515	0.0243541	0.119815
GLUL	4.15416	-1.95324	0.86762	-2.25126	0.0243692	0.119829
PRKD1	267.933	-0.578869	0.257306	-2.24973	0.024466	0.120185
SF3B3	91.1825	-0.615873	0.273753	-2.24974	0.0244653	0.120185
ESD	141.428	0.60588	0.269616	2.2472	0.0246273	0.120683
LPAR4	1.61644	-3.1125	1.38519	-2.24698	0.0246413	0.120683
FADS1	22.9421	-1.07147	0.476659	-2.24788	0.0245836	0.120683
[truncated: 9,892 more rows]

## Sheet: Table S3
Enrichment FDR	nGenes	Pathway Genes	Fold Enrichment	Pathway	URL	Genes
1.9116e-06	32	116	2.89818	Ribosome	http://www.genome.jp/kegg-bin/show_pathway?gga03010	RPL36 RPL38 MRPS17 RPS24 RPL36A RPS21 RPL5 RPL27A RPS13 MRPL28 MRPL2 RPL39 RPS3A RPS8 RPL15 SMARCAL1 RPS20 RPS15 RPL24 RPS7 RPL31 RPLP0 RPS16 RPL21 RPL30 RPLP2 RPL7 FAU RPL35 RPS27A RPS27 MRPL15
0.000310871	33	185	2.26291	Regulation of actin cytoskeleton	http://www.genome.jp/kegg-bin/show_pathway?gga04810	ITGB3 GSN MAPK1 FN1 ARPC3 VCL RRAS2 ITGB1 ACTR2 PIK3CA FGFR2 ACTB ITGB8 F2R LPAR1 ROCK2 CYFIP1 ARPC5 GIT1 Fgf9 TMSB4X ITGB5 KRAS PTK2 ARPC1B ITGA6 GNA13 VAV3 CXCL12 ANKRD13D ACTN1 MYH9 ITGA2B
0.000319319	30	173	2.32263	Focal adhesion	http://www.genome.jp/kegg-bin/show_pathway?gga04510	ITGB3 MAPK1 TLN1 FN1 VCL FLT4 ITGB1 CCND1 RELN PIK3CA ACTB RAP1B JUN ITGB8 ZYX LAMA4 COL9A1 ROCK2 CCND2 PRKCA ITGB5 ILK PTK2 HGF ITGA6 PRKCB VAV3 IGF1R ACTN1 ITGA2B
0.00147389	20	114	2.59465	Apelin signaling pathway	http://www.genome.jp/kegg-bin/show_pathway?gga04371	GNB1 MAPK1 HDAC4 RRAS2 PRKAG2 CCND1 PLCB4 JAG1 RYR3 PRKCE CALM2 RYR2 PRKAA2 MEF2C ADCY8 KRAS GNAI2 GNA13 MEF2D PPARGC1A
0.00275001	36	245	1.89894	MAPK signaling pathway	http://www.genome.jp/kegg-bin/show_pathway?gga04010	MAPK1 TEK TAOK1 PLA2G4A CACNA2D3 FLT4 RRAS2 HSPA8 IL1RAP CACNA2D1 CACNB2 NRK DUSP10 FGFR2 TGFB2 RAP1B JUN RPS6KA2 CACNA1C MEF2C MAP3K7 MAP4K4 Fgf9 PRKCA FOS GADD45B KRAS MYC HGF PRKCB CACNA2D2 IGF1R INSR NFATC1 JUND NR4A1
0.00957156	11	63	3.10595	Cardiac muscle contraction	http://www.genome.jp/kegg-bin/show_pathway?gga04260	ATP2A3 TPM4 TPM1 CACNA2D3 CACNA2D1 CACNB2 RYR2 CACNA1C TPM2 CACNA2D2 ASPH
0.0102898	6	16	4.80011	Glycosaminoglycan biosynthesis	http://www.genome.jp/kegg-bin/show_pathway?gga00532	CSGALNACT2 CHST15 CSGALNACT1 UST DSE CHSY1
0.0102898	19	122	2.19764	Adrenergic signaling in cardiomyocytes	http://www.genome.jp/kegg-bin/show_pathway?gga04261	MAPK1 ATP2A3 CREB3 TPM4 TPM1 CAMK2G CACNA2D3 CACNA2D1 CACNB2 PLCB4 CALM2 RYR2 CACNA1C TPM2 PRKCA ADCY8 ATP2B2 GNAI2 CACNA2D2
0.0102898	14	112	2.53591	Cell adhesion molecules	http://www.genome.jp/kegg-bin/show_pathway?gga04514	cldn5 PTPRC CDH4 NLGN3 ITGB1 NRXN1 NRCAM ITGB8 CDH2 ALCAM NLGN4 NRXN3 PTPRM ITGA6
0.0102898	30	226	1.83444	Salmonella infection	http://www.genome.jp/kegg-bin/show_pathway?gga05132	TUBB3 MAPK1 EXOC7 PTPRC MLKL ANXA2 ARPC3 SKP1 TCF7 CYTH1 ABI1 ACTR2 PIK3CA KPNA4 ACTB DCTN6 JUN CYTH4 KIF5C SNX9 GAPDH MAP3K7 TAB3 ROCK2 CYFIP1 ARPC5 FOS ARPC1B HSP90AA1 MYC
0.0196094	15	110	2.28577	Vascular smooth muscle contraction	http://www.genome.jp/kegg-bin/show_pathway?gga04270	MAPK1 CALCRL KCNMA1 PLA2G4A PLCB4 PRKCE CALM2 CACNA1C ROCK2 PRKCA ADCY8 GNA13 PRKCB ACTG2 MYH9
0.0259482	13	69	2.35477	Adherens junction	http://www.genome.jp/kegg-bin/show_pathway?gga04520	MAPK1 VCL PTPRJ TCF7 SSX2IP ACTB AFDN PTPN6 MAP3K7 PTPRM IGF1R INSR ACTN1
0.0259482	19	145	1.98265	Tight junction	http://www.genome.jp/kegg-bin/show_pathway?gga04530	PRKCZ cldn5 ARHGEF18 ARPC3 PRKAG2 ITGB1 CCND1 ACTR2 ACTB PRKCE PRKAA2 JUN PATJ AFDN ROCK2 ARPC5 ARPC1B ACTN1 MYH9
0.0351643	19	119	1.92004	FoxO signaling pathway	http://www.genome.jp/kegg-bin/show_pathway?gga04068	MAPK1 GABARAPL2 STAT3 PRKAG2 BCL6 CCND1 PIK3CA TGFB2 PLK4 PRKAA2 SGK1 FOXO1 CCND2 CDKN1B GADD45B KRAS CSNK1E IGF1R INSR
0.137619	28	225	1.51015	Endocytosis	http://www.genome.jp/kegg-bin/show_pathway?gga04144	RAB11B IST1 PRKCZ RAB11FIP4 CLTB VPS37B ARPC3 IQSEC1 SH3GL3 HSPA8 CYTH1 RAB22A ARFGAP2 RBSN ACTR2 FGFR2 CYTH4 KIF5C SH3KBP1 ARPC5 RAB31 GIT1 ARPC1B WASHC5 EPN2 GRK3 IGF1R ARAP2
0.137619	10	70	2.087	ECM-receptor interaction	http://www.genome.jp/kegg-bin/show_pathway?gga04512	ITGB3 FN1 ITGB1 RELN ITGB8 LAMA4 GP1BB ITGB5 ITGA6 ITGA2B
0.137619	12	89	1.95259	Melanogenesis	http://www.genome.jp/kegg-bin/show_pathway?gga04916	MAPK1 CREB3 CAMK2G TCF7 PLCB4 CALM2 PRKCA ADCY8 KRAS WNT5A GNAI2 PRKCB
0.155133	11	79	1.9556	GnRH signaling pathway	http://www.genome.jp/kegg-bin/show_pathway?gga04912	MAPK1 PLA2G4A CAMK2G PLCB4 CALM2 JUN CACNA1C PRKCA ADCY8 KRAS PRKCB
0.155999	9	58	2.10736	Biosynthesis of amino acids	http://www.genome.jp/kegg-bin/show_pathway?gga01230	PKM GOT2 ENO1 ARG2 GAPDH TPI1 RPIA ALDOC CS
0.190113	4	26	3.20007	Folate biosynthesis	http://www.genome.jp/kegg-bin/show_pathway?gga00790	TPH1 MOCS1 GCH1 MOCS2

## Sheet: Table S4
gene	moduleColor	GS.code	p.GS.code	MM.black	p.MM.black	MM.brown	p.MM.brown	MM.green	p.MM.green
KLF6	black	-0.763057	9.10809e-05	0.960902	1.75905e-11	0.723308	0.000313403	-0.861654	1.05552e-06
PFN2	black	-0.815083	1.20093e-05	0.942857	5.00933e-10	0.685714	0.000845616	-0.795489	2.75342e-05
ACTB	black	-0.763057	9.10809e-05	0.936842	1.20594e-09	0.732331	0.000241216	-0.866165	7.96826e-07
CAP1	black	-0.71103	0.000440648	0.903759	4.72282e-08	0.523308	0.0178935	-0.798496	2.43836e-05
SIK1	black	-0.676346	0.00105958	0.897744	7.96806e-08	0.500752	0.0245193	-0.720301	0.000341233
LOC115497453	black	-0.86711	7.50314e-07	0.891729	1.30296e-07	0.714286	0.000403253	-0.741353	0.000183739
GNAI2	black	-0.693688	0.000693442	0.891729	1.30296e-07	0.593985	0.00575425	-0.798496	2.43836e-05
LOC115494755	black	-0.745715	0.000160456	0.887218	1.84968e-07	0.583459	0.00692269	-0.833083	5.12385e-06
MYH9	black	-0.641661	0.00229105	0.887218	1.84968e-07	0.562406	0.0098443	-0.753383	0.000125612
ANO5	black	-0.728372	0.000270911	0.885714	2.07205e-07	0.726316	0.000287533	-0.855639	1.51297e-06
HPSE	black	-0.676346	0.00105958	0.885714	2.07205e-07	0.446617	0.0483728	-0.670677	0.00120997
TAOK1	black	-0.676346	0.00105958	0.884211	2.31753e-07	0.589474	0.00623337	-0.766917	7.97816e-05
SYNE1	black	-0.641661	0.00229105	0.882707	2.58815e-07	0.536842	0.0146633	-0.765414	8.40305e-05
GADD45B	black	-0.780399	4.92345e-05	0.875188	4.4001e-07	0.667669	0.00129679	-0.830075	5.94759e-06
PDLIM1	black	-0.641661	0.00229105	0.875188	4.4001e-07	0.572932	0.00827879	-0.810526	1.46876e-05
TLE5	black	-0.606977	0.00454071	0.873684	4.87296e-07	0.514286	0.0203461	-0.86015	1.15672e-06
BCL6	black	-0.71103	0.000440648	0.87218	5.38974e-07	0.621053	0.00347281	-0.8	2.29289e-05
ZYX	black	-0.676346	0.00105958	0.87218	5.38974e-07	0.500752	0.0245193	-0.747368	0.000152314
YWHAB	black	-0.728372	0.000270911	0.870677	5.95388e-07	0.645113	0.00213069	-0.807519	1.67263e-05
ABI1	black	-0.693688	0.000693442	0.869173	6.56904e-07	0.593985	0.00575425	-0.780451	4.91395e-05
TPM4	black	-0.676346	0.00105958	0.867669	7.23912e-07	0.711278	0.000437699	-0.715789	0.000386913
PLEKHO2	black	-0.745715	0.000160456	0.866165	7.96826e-07	0.590977	0.00607015	-0.771429	6.81247e-05
ARHGDIB	black	-0.71103	0.000440648	0.866165	7.96826e-07	0.795489	2.75342e-05	-0.885714	2.07205e-07
ITGB3	black	-0.641661	0.00229105	0.866165	7.96826e-07	0.396992	0.0830713	-0.688722	0.000785205
CMIP	black	-0.572293	0.00836773	0.858647	1.2663e-06	0.365414	0.113122	-0.735338	0.000220557
CMTM4	black	-0.572293	0.00836773	0.857143	1.38484e-06	0.52782	0.0167591	-0.827068	6.88422e-06
TET2	black	-0.537608	0.0144955	0.857143	1.38484e-06	0.533835	0.015337	-0.8	2.29289e-05
GNB1	black	-0.728372	0.000270911	0.855639	1.51297e-06	0.816541	1.12472e-05	-0.76391	8.84726e-05
LOC100229272	black	-0.693688	0.000693442	0.855639	1.51297e-06	0.705263	0.000514145	-0.83609	4.40125e-06
TUB	black	-0.71103	0.000440648	0.852632	1.8006e-06	0.690226	0.000756395	-0.771429	6.81247e-05
DENND4A	black	-0.641661	0.00229105	0.852632	1.8006e-06	0.437594	0.0536614	-0.777444	5.48829e-05
MSN	black	-0.537608	0.0144955	0.852632	1.8006e-06	0.622556	0.00337224	-0.736842	0.000210808
LOC115495185	black	-0.745715	0.000160456	0.851128	1.96153e-06	0.622556	0.00337224	-0.765414	8.40305e-05
ILK	black	-0.659004	0.00157678	0.849624	2.13487e-06	0.562406	0.0098443	-0.875188	4.4001e-07
ACTN1	black	-0.659004	0.00157678	0.849624	2.13487e-06	0.508271	0.0221248	-0.822556	8.52918e-06
MN1	black	-0.676346	0.00105958	0.84812	2.32143e-06	0.457143	0.0427185	-0.748872	0.00014522
PITPNC1	black	-0.728372	0.000270911	0.846617	2.52206e-06	0.712782	0.000420175	-0.77594	5.79653e-05
SLC18A2	black	-0.55495	0.0110924	0.845113	2.73764e-06	0.511278	0.0212206	-0.762406	9.31151e-05
LOC115494154	black	-0.602454	0.00493649	0.84505	2.74706e-06	0.487056	0.029404	-0.67604	0.00106728
SYTL3	black	-0.745715	0.000160456	0.843609	2.96913e-06	0.748872	0.00014522	-0.818045	1.05055e-05
HIF1A	black	-0.71103	0.000440648	0.843609	2.96913e-06	0.793985	2.92373e-05	-0.793985	2.92373e-05
RASA3	black	-0.624319	0.00325744	0.842105	3.21749e-06	0.518797	0.0190884	-0.806015	1.78346e-05
ALDOC	black	-0.606977	0.00454071	0.840602	3.48378e-06	0.6	0.00516293	-0.818045	1.05055e-05
TLN1	black	-0.589635	0.00621571	0.840602	3.48378e-06	0.530827	0.0160354	-0.753383	0.000125612
KSR1	black	-0.589635	0.00621571	0.837594	4.07449e-06	0.362406	0.116345	-0.604511	0.0047531
LOC100229500	black	-0.71103	0.000440648	0.83609	4.40125e-06	0.645113	0.00213069	-0.694737	0.000675271
ITGAV	black	-0.502924	0.0238075	0.83609	4.40125e-06	0.390977	0.0882801	-0.693233	0.000701451
GCH1	black	-0.797741	2.51437e-05	0.834586	4.75061e-06	0.619549	0.00357585	-0.663158	0.00143681
PKM	black	-0.797741	2.51437e-05	0.834586	4.75061e-06	0.839098	3.76906e-06	-0.78797	3.69941e-05
F13A1	black	-0.624319	0.00325744	0.833083	5.12385e-06	0.556391	0.0108418	-0.697744	0.000625388
YWHAQ	black	-0.71103	0.000440648	0.831579	5.52237e-06	0.822556	8.52918e-06	-0.83609	4.40125e-06
SLC9A5	black	-0.520266	0.0186925	0.831579	5.52237e-06	0.610526	0.00424878	-0.733835	0.000230689
IRF2BPL	black	-0.797741	2.51437e-05	0.830075	5.94759e-06	0.830075	5.94759e-06	-0.754887	0.000119603
CLDN5	black	-0.745715	0.000160456	0.830075	5.94759e-06	0.801504	2.15499e-05	-0.733835	0.000230689
ADCY6	black	-0.537608	0.0144955	0.830075	5.94759e-06	0.493233	0.0271142	-0.771429	6.81247e-05
LDAH	black	-0.597007	0.00545054	0.827425	6.76667e-06	0.584714	0.00677395	-0.629692	0.00292741
ACTR2	black	-0.693688	0.000693442	0.827068	6.88422e-06	0.732331	0.000241216	-0.733835	0.000230689
FRMD4A	black	-0.676346	0.00105958	0.827068	6.88422e-06	0.572932	0.00827879	-0.748872	0.00014522
PLCG2	black	-0.520266	0.0186925	0.827068	6.88422e-06	0.446617	0.0483728	-0.703759	0.000534935
AGPAT2	black	-0.591269	0.00603895	0.82575	7.33349e-06	0.616011	0.00382833	-0.744961	0.000164286
VCL	black	-0.676346	0.00105958	0.825564	7.39882e-06	0.643609	0.00219937	-0.828571	6.40102e-06
LOC115497699	black	-0.55495	0.0110924	0.825564	7.39882e-06	0.615038	0.00390031	-0.792481	3.10309e-05
CYFIP1	black	-0.728372	0.000270911	0.82406	7.94655e-06	0.64812	0.00199871	-0.772932	6.45802e-05
ATP2A3	black	-0.606977	0.00454071	0.82406	7.94655e-06	0.454135	0.0442791	-0.723308	0.000313403
CYTH4	black	-0.55495	0.0110924	0.82406	7.94655e-06	0.604511	0.0047531	-0.888722	1.64853e-07
ANO10	black	-0.537608	0.0144955	0.82406	7.94655e-06	0.413534	0.0699207	-0.693233	0.000701451
LOC100223914	black	-0.693688	0.000693442	0.822556	8.52918e-06	0.679699	0.000978282	-0.723308	0.000313403
MAPK1	black	-0.589635	0.00621571	0.822556	8.52918e-06	0.757895	0.000108321	-0.781955	4.64678e-05
ITPRID2	black	-0.606977	0.00454071	0.821053	9.14858e-06	0.511278	0.0212206	-0.730827	0.000252151
IKZF2	black	-0.62526	0.00319751	0.820784	9.26322e-06	0.641567	0.00229557	-0.670181	0.00122392
AASS	black	-0.680855	0.000951513	0.819535	9.81285e-06	0.573286	0.00822992	-0.576393	0.00781087
NRK	black	-0.745715	0.000160456	0.818045	1.05055e-05	0.703759	0.000534935	-0.645113	0.00213069
ENG	black	-0.693688	0.000693442	0.818045	1.05055e-05	0.484211	0.0305085	-0.718797	0.000355919
ETS2	black	-0.659004	0.00157678	0.818045	1.05055e-05	0.500752	0.0245193	-0.73985	0.00019241
LOC115494152	black	-0.659004	0.00157678	0.818045	1.05055e-05	0.607519	0.0044951	-0.741353	0.000183739
TMSB4X	black	-0.606977	0.00454071	0.818045	1.05055e-05	0.699248	0.000601642	-0.772932	6.45802e-05
ACSS2	black	-0.659004	0.00157678	0.816541	1.12472e-05	0.756391	0.000113842	-0.634586	0.00265141
ITGA6	black	-0.693688	0.000693442	0.815038	1.20339e-05	0.503759	0.023538	-0.595489	0.00560144
ARPC1B	black	-0.55495	0.0110924	0.815038	1.20339e-05	0.58797	0.00640017	-0.694737	0.000675271
LOC115491290	black	-0.780399	4.92345e-05	0.813534	1.2868e-05	0.679699	0.000978282	-0.796992	2.59175e-05
CIRBP	black	-0.763057	9.10809e-05	0.813534	1.2868e-05	0.693233	0.000701451	-0.82406	7.94655e-06
RNF44	black	-0.676346	0.00105958	0.813534	1.2868e-05	0.604511	0.0047531	-0.816541	1.12472e-05
HIP1	black	-0.72947	0.000262379	0.813254	1.30286e-05	0.647591	0.00202143	-0.70482	0.000520198
SKI	black	-0.71103	0.000440648	0.81203	1.37517e-05	0.609023	0.00437051	-0.878195	3.57339e-07
LOC100225270	black	-0.763057	9.10809e-05	0.810526	1.46876e-05	0.545865	0.0127836	-0.625564	0.00317835
PYGL	black	-0.676346	0.00105958	0.810526	1.46876e-05	0.622556	0.00337224	-0.803008	2.02433e-05
FMNL1	black	-0.572293	0.00836773	0.810526	1.46876e-05	0.699248	0.000601642	-0.750376	0.000138412
TFPI2	black	-0.693688	0.000693442	0.809023	1.56783e-05	0.615038	0.00390031	-0.768421	7.57188e-05
TBC1D4	black	-0.676346	0.00105958	0.809023	1.56783e-05	0.616541	0.00378956	-0.866165	7.96826e-07
PITPNM2	black	-0.606977	0.00454071	0.809023	1.56783e-05	0.616541	0.00378956	-0.789474	3.4905e-05
CORO1C	black	-0.71103	0.000440648	0.807519	1.67263e-05	0.724812	0.000300231	-0.777444	5.48829e-05
SEPTIN12	black	-0.606977	0.00454071	0.806015	1.78346e-05	0.606015	0.00462261	-0.655639	0.00169837
NRP1	black	-0.502924	0.0238075	0.806015	1.78346e-05	0.357895	0.121301	-0.681203	0.000943573
SEPTIN5	black	-0.659004	0.00157678	0.804511	1.90059e-05	0.666165	0.00134213	-0.726316	0.000287533
DENND2A	black	-0.589635	0.00621571	0.803008	2.02433e-05	0.43609	0.0545841	-0.64812	0.00199871
PTK2	black	-0.485582	0.0299723	0.803008	2.02433e-05	0.481203	0.031711	-0.679699	0.000978282
PID1	black	-0.727273	0.000279693	0.802471	2.07015e-05	0.536032	0.0148425	-0.523419	0.0178649
TPH1	black	-0.589635	0.00621571	0.801504	2.15499e-05	0.548872	0.0122022	-0.609023	0.00437051
LYN	black	-0.520266	0.0186925	0.801504	2.15499e-05	0.47218	0.0355424	-0.766917	7.97816e-05
FLNB	black	-0.520266	0.0186925	0.8	2.29289e-05	0.357895	0.121301	-0.652632	0.00181361
MPL	black	-0.468239	0.037325	0.8	2.29289e-05	0.393985	0.0856465	-0.669173	0.00125275
LOC115496337	black	-0.659004	0.00157678	0.798496	2.43836e-05	0.578947	0.00747966	-0.639098	0.00241658
PTPRJ	black	-0.537608	0.0144955	0.798496	2.43836e-05	0.401504	0.0793166	-0.666165	0.00134213
ITPR2	black	-0.485582	0.0299723	0.798496	2.43836e-05	0.390977	0.0882801	-0.718797	0.000355919
SEPSECS	black	-0.617976	0.00368635	0.797742	2.51433e-05	0.61208	0.00412599	-0.728307	0.000271426
IQGAP1	black	-0.659004	0.00157678	0.796992	2.59175e-05	0.657143	0.00164309	-0.81203	1.37517e-05
SLC6A4	black	-0.589635	0.00621571	0.793985	2.92373e-05	0.299248	0.19994	-0.581955	0.00710444
RIPOR1	black	-0.433555	0.0561669	0.792481	3.10309e-05	0.479699	0.0323261	-0.682707	0.000909909
EVL	black	-0.815083	1.20093e-05	0.789474	3.4905e-05	0.810526	1.46876e-05	-0.790977	3.29187e-05
JCAD	black	-0.606977	0.00454071	0.789474	3.4905e-05	0.496241	0.0260515	-0.75188	0.000131879
GPR137B	black	-0.572293	0.00836773	0.789474	3.4905e-05	0.6	0.00516293	-0.77594	5.79653e-05
PDE4B	black	-0.502924	0.0238075	0.789474	3.4905e-05	0.381955	0.0965386	-0.718797	0.000355919
CEMIP2	black	-0.624319	0.00325744	0.78797	3.69941e-05	0.557895	0.010585	-0.560902	0.0100864
PMP22	black	-0.520266	0.0186925	0.78797	3.69941e-05	0.404511	0.0768844	-0.649624	0.00193533
ITGA2B	black	-0.589635	0.00621571	0.786466	3.91902e-05	0.610526	0.00424878	-0.702256	0.000556435
VAV3	black	-0.502924	0.0238075	0.786466	3.91902e-05	0.497744	0.0255326	-0.723308	0.000313403
LOC101233989	black	-0.728646	0.00026876	0.78601	3.98785e-05	0.859722	1.18708e-06	-0.691237	0.000737518
LOC116807454	black	-0.659251	0.00156812	0.785258	4.10359e-05	0.526514	0.0170814	-0.686724	0.000824903
HMBOX1	black	-0.676346	0.00105958	0.784962	4.1498e-05	0.681203	0.000943573	-0.786466	3.91902e-05
ARID5B	black	-0.641903	0.00227952	0.784506	4.22221e-05	0.545318	0.0128917	-0.710041	0.000452573
TMEM154	black	-0.763057	9.10809e-05	0.783459	4.39223e-05	0.631579	0.00281829	-0.738346	0.000201429
WDR1	black	-0.589635	0.00621571	0.783459	4.39223e-05	0.577444	0.00767326	-0.675188	0.00108894
LOC115494757	black	-0.572293	0.00836773	0.783459	4.39223e-05	0.44812	0.0475317	-0.598496	0.00530584
TPST2	black	-0.537608	0.0144955	0.783459	4.39223e-05	0.646617	0.00206382	-0.694737	0.000675271
COTL1	black	-0.520266	0.0186925	0.783459	4.39223e-05	0.386466	0.0923416	-0.62406	0.00327411
XPNPEP2	black	-0.541697	0.0136262	0.783356	4.40924e-05	0.433346	0.0562991	-0.550016	0.0119868
ENO1	black	-0.86711	7.50314e-07	0.781955	4.64678e-05	0.709774	0.000455839	-0.733835	0.000230689
NCL	black	-0.832426	5.29481e-06	0.781955	4.64678e-05	0.703759	0.000534935	-0.678195	0.00101406
TBXAS1	black	-0.572293	0.00836773	0.781955	4.64678e-05	0.445113	0.0492253	-0.6	0.00516293
CSGALNACT2	black	-0.676346	0.00105958	0.780451	4.91395e-05	0.524812	0.0175087	-0.663158	0.00143681
ANXA6	black	-0.572293	0.00836773	0.780451	4.91395e-05	0.628571	0.00299382	-0.795489	2.75342e-05
LOC115497789	black	-0.711298	0.000437468	0.77924	5.1386e-05	0.511471	0.0211638	-0.593456	0.00580878
FGL2	black	-0.659004	0.00157678	0.778947	5.19428e-05	0.64812	0.00199871	-0.651128	0.00187364
KTN1	black	-0.86711	7.50314e-07	0.777444	5.48829e-05	0.867669	7.23912e-07	-0.852632	1.8006e-06
CEBPB	black	-0.832426	5.29481e-06	0.777444	5.48829e-05	0.816541	1.12472e-05	-0.75188	0.000131879
MYO18A	black	-0.589635	0.00621571	0.777444	5.48829e-05	0.533835	0.015337	-0.687218	0.000814937
IRAG2	black	-0.416213	0.0679471	0.777444	5.48829e-05	0.32782	0.158244	-0.639098	0.00241658
DTNA	black	-0.51883	0.0190794	0.776048	5.77396e-05	0.571994	0.00840955	-0.724632	0.000301779
ARRB1	black	-0.572293	0.00836773	0.77594	5.79653e-05	0.630075	0.00290495	-0.705263	0.000514145
KMT2A	black	-0.693688	0.000693442	0.774436	6.11958e-05	0.506767	0.0225882	-0.646617	0.00206382
SH3KBP1	black	-0.745715	0.000160456	0.772932	6.45802e-05	0.682707	0.000909909	-0.676692	0.00105094
F8	black	-0.676346	0.00105958	0.772932	6.45802e-05	0.699248	0.000601642	-0.75188	0.000131879
MAP7D1	black	-0.642628	0.00224513	0.772591	6.537e-05	0.611446	0.00417569	-0.621989	0.00340992
FHL3	black	-0.676346	0.00105958	0.771429	6.81247e-05	0.413534	0.0699207	-0.690226	0.000756395
CHSY1	black	-0.589635	0.00621571	0.771429	6.81247e-05	0.433083	0.0564656	-0.675188	0.00108894
MYLK	black	-0.433555	0.0561669	0.771429	6.81247e-05	0.320301	0.168577	-0.642105	0.00226988
KCTD12	black	-0.815083	1.20093e-05	0.769925	7.18354e-05	0.809023	1.56783e-05	-0.724812	0.000300231
SREBF1	black	-0.676346	0.00105958	0.769925	7.18354e-05	0.646617	0.00206382	-0.718797	0.000355919
TPM2	black	-0.468239	0.037325	0.769925	7.18354e-05	0.670677	0.00120997	-0.663158	0.00143681
RRAS2	black	-0.606977	0.00454071	0.768421	7.57188e-05	0.681203	0.000943573	-0.733835	0.000230689
RGS14	black	-0.659004	0.00157678	0.766917	7.97816e-05	0.61203	0.00412988	-0.783459	4.39223e-05
MAPRE2	black	-0.537608	0.0144955	0.766917	7.97816e-05	0.430075	0.058396	-0.715789	0.000386913
TFCP2L1	black	-0.468239	0.037325	0.766917	7.97816e-05	0.237594	0.313131	-0.664662	0.00138879
MFAP3L	black	-0.676346	0.00105958	0.76391	8.84726e-05	0.604511	0.0047531	-0.655639	0.00169837
DAGLA	black	-0.664411	0.00139672	0.763767	8.89058e-05	0.587639	0.00643732	-0.650189	0.00191195
AGAP2	black	-0.571187	0.00852324	0.763496	8.97284e-05	0.531095	0.0159722	-0.540238	0.0139313
OAT	black	-0.433555	0.0561669	0.762406	9.31151e-05	0.503759	0.023538	-0.66015	0.00153705
LOC100225866	black	-0.781575	4.71303e-05	0.762049	9.42474e-05	0.680724	0.000954522	-0.6747	0.00110153
LOC100228737	black	-0.797741	2.51437e-05	0.760902	9.79655e-05	0.654135	0.0017552	-0.717293	0.000371141
CUX1	black	-0.676346	0.00105958	0.760902	9.79655e-05	0.76391	8.84726e-05	-0.651128	0.00187364
LOC100224290	black	-0.728372	0.000270911	0.759398	0.000103032	0.696241	0.000649924	-0.61203	0.00412988
PTPN12	black	-0.624319	0.00325744	0.759398	0.000103032	0.631579	0.00281829	-0.756391	0.000113842
TFPI	black	-0.589635	0.00621571	0.759398	0.000103032	0.461654	0.0404576	-0.562406	0.0098443
PPP4R1	black	-0.606977	0.00454071	0.757895	0.000108321	0.517293	0.0195005	-0.63609	0.00257111
IPPK	black	-0.606977	0.00454071	0.756391	0.000113842	0.630075	0.00290495	-0.678195	0.00101406
RAB9B	black	-0.646541	0.00206714	0.756082	0.000115005	0.556077	0.0108961	-0.807599	1.6669e-05
SNX9	black	-0.659004	0.00157678	0.754887	0.000119603	0.496241	0.0260515	-0.736842	0.000210808
PLA2G4A	black	-0.606977	0.00454071	0.754887	0.000119603	0.547368	0.0124902	-0.615038	0.00390031
FAM177A1	black	-0.572293	0.00836773	0.753383	0.000125612	0.634586	0.00265141	-0.708271	0.000474615
TNFAIP8	black	-0.468239	0.037325	0.753383	0.000125612	0.533835	0.015337	-0.709774	0.000455839
CALR	black	-0.71103	0.000440648	0.75188	0.000131879	0.715789	0.000386913	-0.774436	6.11958e-05
NCOA2	black	-0.641661	0.00229105	0.75188	0.000131879	0.658647	0.00158933	-0.694737	0.000675271
LOC115495293	black	-0.624319	0.00325744	0.75188	0.000131879	0.772932	6.45802e-05	-0.861654	1.05552e-06
PTMA	black	-0.55495	0.0110924	0.75188	0.000131879	0.657143	0.00164309	-0.690226	0.000756395
HECTD4	black	-0.537608	0.0144955	0.75188	0.000131879	0.55188	0.0116424	-0.64812	0.00199871
CSF3R	black	-0.537608	0.0144955	0.75188	0.000131879	0.475188	0.0342273	-0.496241	0.0260515
CNST	black	-0.520266	0.0186925	0.75188	0.000131879	0.267669	0.253892	-0.606015	0.00462261
LRP1	black	-0.693688	0.000693442	0.750376	0.000138412	0.723308	0.000313403	-0.645113	0.00213069
SVIL	black	-0.71103	0.000440648	0.748872	0.00014522	0.639098	0.00241658	-0.769925	7.18354e-05
CDC42BPB	black	-0.676346	0.00105958	0.748872	0.00014522	0.657143	0.00164309	-0.729323	0.000263507
PRKCB	black	-0.71103	0.000440648	0.747368	0.000152314	0.494737	0.0265786	-0.514286	0.0203461
LOC115497806	black	-0.641487	0.00229941	0.744447	0.000166946	0.387082	0.0917792	-0.554716	0.0111336
LOC115498509	black	-0.780399	4.92345e-05	0.744361	0.000167396	0.651128	0.00187364	-0.76391	8.84726e-05
RHOG	black	-0.537608	0.0144955	0.744361	0.000167396	0.550376	0.0119196	-0.694737	0.000675271
MTPN	black	-0.433555	0.0561669	0.744361	0.000167396	0.568421	0.00892276	-0.6	0.00516293
LOC100227542	black	-0.720575	0.000338614	0.742923	0.000175046	0.733018	0.000236359	-0.61034	0.00426371
TPGS1	black	-0.71103	0.000440648	0.742857	0.000175404	0.526316	0.0171307	-0.499248	0.0250219
PSMG3	black	-0.468239	0.037325	0.742857	0.000175404	0.478195	0.0329504	-0.772932	6.45802e-05
SREBF2	black	-0.659004	0.00157678	0.741353	0.000183739	0.494737	0.0265786	-0.559398	0.0103333
RIPOR2	black	-0.728372	0.000270911	0.73985	0.00019241	0.796992	2.59175e-05	-0.714286	0.000403253
LOC115497456	black	-0.676346	0.00105958	0.73985	0.00019241	0.580451	0.00729007	-0.584962	0.00674477
RGS2	black	-0.606977	0.00454071	0.73985	0.00019241	0.581955	0.00710444	-0.733835	0.000230689
GRK6	black	-0.398871	0.0814925	0.73985	0.00019241	0.330827	0.154236	-0.610526	0.00424878
ANTXR2	black	-0.676346	0.00105958	0.738346	0.000201429	0.77594	5.79653e-05	-0.702256	0.000556435
SLC4A11	black	-0.485582	0.0299723	0.738346	0.000201429	0.347368	0.133449	-0.595489	0.00560144
RNF34	black	-0.745715	0.000160456	0.735338	0.000220557	0.601504	0.0050232	-0.637594	0.00249284
GAPDH	black	-0.659004	0.00157678	0.735338	0.000220557	0.726316	0.000287533	-0.670677	0.00120997
LOC100226809	black	-0.641661	0.00229105	0.733835	0.000230689	0.577444	0.00767326	-0.781955	4.64678e-05
DSE	black	-0.520266	0.0186925	0.733835	0.000230689	0.52782	0.0167591	-0.524812	0.0175087
S100A11	black	-0.450897	0.0460081	0.733835	0.000230689	0.538346	0.0143355	-0.661654	0.00148622
ADAM19	black	-0.781575	4.71303e-05	0.733435	0.00023345	0.667169	0.00131171	-0.576808	0.00775633
LOC115497597	black	-0.676346	0.00105958	0.732331	0.000241216	0.425564	0.0613849	-0.606015	0.00462261
FLI1	black	-0.520266	0.0186925	0.732331	0.000241216	0.37594	0.102349	-0.622556	0.00337224
HTR1B	black	-0.416213	0.0679471	0.732331	0.000241216	0.428571	0.0593798	-0.809023	1.56783e-05
HECA	black	-0.381528	0.0969424	0.732331	0.000241216	0.46015	0.0412007	-0.571429	0.00848909
CC2D1B	black	-0.572293	0.00836773	0.730827	0.000252151	0.578947	0.00747966	-0.77594	5.79653e-05
ABR	black	-0.537608	0.0144955	0.730827	0.000252151	0.545865	0.0127836	-0.586466	0.00657062
ITPR3	black	-0.502924	0.0238075	0.730827	0.000252151	0.326316	0.160275	-0.649624	0.00193533
LOC115493543	black	-0.572293	0.00836773	0.729323	0.000263507	0.622556	0.00337224	-0.768421	7.57188e-05
RGS19	black	-0.468239	0.037325	0.729323	0.000263507	0.37594	0.102349	-0.622556	0.00337224
FHOD1	black	-0.381528	0.0969424	0.729323	0.000263507	0.42406	0.0624065	-0.669173	0.00125275
SOGA1	black	-0.572508	0.00833771	0.728093	0.000273117	0.390372	0.0888171	-0.561113	0.0100521
MMP9	black	-0.763057	9.10809e-05	0.72782	0.000275296	0.801504	2.15499e-05	-0.673684	0.0011281
PTPN11	black	-0.502924	0.0238075	0.72782	0.000275296	0.389474	0.089619	-0.684211	0.000877265
ITGB1	black	-0.485582	0.0299723	0.72782	0.000275296	0.520301	0.0186832	-0.705263	0.000514145
S1PR1	black	-0.450897	0.0460081	0.72782	0.000275296	0.598496	0.00530584	-0.619549	0.00357585
PAPSS1	black	-0.398871	0.0814925	0.72782	0.000275296	0.491729	0.0276582	-0.643609	0.00219937
CNN2	black	-0.364186	0.114429	0.72782	0.000275296	0.297744	0.20232	-0.581955	0.00710444
NFATC1	black	-0.725648	0.000293114	0.727095	0.000281138	0.583385	0.00693153	-0.699906	0.00059149
LOC115497830	black	-0.398871	0.0814925	0.726316	0.000287533	0.396992	0.0830713	-0.697744	0.000625388
ANXA7	black	-0.745715	0.000160456	0.723308	0.000313403	0.654135	0.0017552	-0.661654	0.00148622
SH2D3C	black	-0.624319	0.00325744	0.723308	0.000313403	0.574436	0.00807276	-0.733835	0.000230689
LOC115497825	black	-0.589635	0.00621571	0.723308	0.000313403	0.500752	0.0245193	-0.628571	0.00299382
PLAU	black	-0.702377	0.000554675	0.722615	0.000319637	0.688048	0.000798404	-0.673234	0.00114005
MYO1F	black	-0.589635	0.00621571	0.721805	0.000327066	0.757895	0.000108321	-0.769925	7.18354e-05
PPP3CB	black	-0.572293	0.00836773	0.721805	0.000327066	0.633083	0.00273379	-0.84812	2.32143e-06
PRKD3	black	-0.502924	0.0238075	0.721805	0.000327066	0.557895	0.010585	-0.560902	0.0100864
PXDC1	black	-0.468239	0.037325	0.721805	0.000327066	0.496241	0.0260515	-0.745865	0.000159702
PRKG2	black	-0.765942	8.25165e-05	0.721515	0.000329758	0.715477	0.000390264	-0.541891	0.013586
SERPINE2	black	-0.537608	0.0144955	0.720301	0.000341233	0.666165	0.00134213	-0.63609	0.00257111
ARHGDIA	black	-0.416213	0.0679471	0.720301	0.000341233	0.437594	0.0536614	-0.571429	0.00848909
GLRX3	black	-0.572293	0.00836773	0.718797	0.000355919	0.506767	0.0225882	-0.560902	0.0100864
LOC100219825	black	-0.485582	0.0299723	0.718797	0.000355919	0.300752	0.19758	-0.427068	0.060376
STK4	black	-0.398871	0.0814925	0.718797	0.000355919	0.481203	0.031711	-0.57594	0.00787094
AGA	black	-0.565752	0.00932253	0.717741	0.000366552	0.579627	0.00739351	-0.534343	0.0152213
NUP107	black	-0.589635	0.00621571	0.717293	0.000371141	0.46015	0.0412007	-0.57594	0.00787094
OTULIN	black	-0.502924	0.0238075	0.717293	0.000371141	0.457143	0.0427185	-0.706767	0.000494044
MYL9	black	-0.485582	0.0299723	0.717293	0.000371141	0.372932	0.105348	-0.706767	0.000494044
ITGA2	black	-0.381528	0.0969424	0.717293	0.000371141	0.300752	0.19758	-0.53985	0.0140136
ADORA2A	black	-0.55495	0.0110924	0.715789	0.000386913	0.452632	0.0450757	-0.768421	7.57188e-05
PLCB4	black	-0.537608	0.0144955	0.715789	0.000386913	0.445113	0.0492253	-0.738346	0.000201429
LOC100226571	black	-0.520266	0.0186925	0.715789	0.000386913	0.406015	0.0756894	-0.688722	0.000785205
EIF2AK3	black	-0.468239	0.037325	0.715789	0.000386913	0.562406	0.0098443	-0.578947	0.00747966
CRMP1	black	-0.572293	0.00836773	0.714286	0.000403253	0.529323	0.0163941	-0.572932	0.00827879
LOC100226503	black	-0.520266	0.0186925	0.714286	0.000403253	0.4	0.0805539	-0.625564	0.00317835
DOCK1	black	-0.502924	0.0238075	0.714286	0.000403253	0.26015	0.26798	-0.566917	0.00914627
GRB2	black	-0.468239	0.037325	0.714286	0.000403253	0.445113	0.0492253	-0.509774	0.021669
GNPAT	black	-0.816312	1.13643e-05	0.713856	0.000408026	0.772591	6.537e-05	-0.769579	7.27124e-05
SEMA4C	black	-0.78296	4.47522e-05	0.713707	0.000409696	0.560103	0.010217	-0.558406	0.0104989
LOC100224907	black	-0.745715	0.000160456	0.712782	0.000420175	0.705263	0.000514145	-0.72782	0.000275296
JUND	black	-0.659004	0.00157678	0.712782	0.000420175	0.58797	0.00640017	-0.703759	0.000534935
RAC2	black	-0.485582	0.0299723	0.712782	0.000420175	0.490226	0.0282108	-0.64812	0.00199871
PALLD	black	-0.468239	0.037325	0.712782	0.000420175	0.356391	0.122986	-0.593985	0.00575425
RASSF2	black	-0.712102	0.000428026	0.71235	0.000425144	0.585844	0.00664222	-0.546687	0.0126224
IL6R	black	-0.332008	0.152682	0.712142	0.000427562	0.15758	0.507005	-0.540925	0.013787
IL1RAP	black	-0.7733	6.37391e-05	0.711682	0.000432929	0.758925	0.000104674	-0.73378	0.000231068
LOC116809334	black	-0.676346	0.00105958	0.711278	0.000437699	0.652632	0.00181361	-0.795489	2.75342e-05
PSAP	black	-0.624319	0.00325744	0.711278	0.000437699	0.517293	0.0195005	-0.723308	0.000313403
HERC3	black	-0.502924	0.0238075	0.711278	0.000437699	0.517293	0.0195005	-0.488722	0.028772
LOC100224972	black	-0.468239	0.037325	0.711278	0.000437699	0.454135	0.0442791	-0.584962	0.00674477
LOC116808602	black	-0.641427	0.0023023	0.710066	0.000452269	0.629419	0.00294345	-0.71192	0.000430142
PTPN6	black	-0.71103	0.000440648	0.709774	0.000455839	0.708271	0.000474615	-0.681203	0.000943573
OCRL	black	-0.572293	0.00836773	0.709774	0.000455839	0.27218	0.245669	-0.565414	0.00937432
MYCT1	black	-0.485582	0.0299723	0.709774	0.000455839	0.33985	0.142637	-0.601504	0.0050232
CTNNB1	black	-0.433555	0.0561669	0.709774	0.000455839	0.589474	0.00623337	-0.690226	0.000756395
ENTPD1	black	-0.450897	0.0460081	0.708271	0.000474615	0.458647	0.0419543	-0.697744	0.000625388
HDAC9	black	-0.398871	0.0814925	0.708271	0.000474615	0.511278	0.0212206	-0.678195	0.00101406
GLRA1	black	-0.48935	0.0285365	0.707766	0.000481056	0.618659	0.003638	-0.57453	0.00806005
LOC115496967	black	-0.56977	0.00872609	0.707555	0.000483784	0.633447	0.00271365	-0.816952	1.10402e-05
SNRK	black	-0.537608	0.0144955	0.706767	0.000494044	0.314286	0.17717	-0.615038	0.00390031
MYO1C	black	-0.502924	0.0238075	0.706767	0.000494044	0.422556	0.0634408	-0.485714	0.0299208
FAM83H	black	-0.572293	0.00836773	0.705263	0.000514145	0.652632	0.00181361	-0.742857	0.000175404
TBC1D16	black	-0.676346	0.00105958	0.703759	0.000534935	0.481203	0.031711	-0.663158	0.00143681
PPM1G	black	-0.624319	0.00325744	0.703759	0.000534935	0.606015	0.00462261	-0.717293	0.000371141
LOC115496478	black	-0.468239	0.037325	0.703759	0.000534935	0.464662	0.0390026	-0.694737	0.000675271
LHFPL2	black	-0.6766	0.00105322	0.70252	0.000552606	0.446032	0.0487026	-0.567131	0.0091143
TSPAN14	black	-0.433555	0.0561669	0.702256	0.000556435	0.416541	0.067708	-0.393985	0.0856465
HNRNPU	black	-0.676346	0.00105958	0.700752	0.000578664	0.466165	0.0382905	-0.774436	6.11958e-05
PTPN9	black	-0.659004	0.00157678	0.700752	0.000578664	0.47218	0.0355424	-0.654135	0.0017552
YWHAZ	black	-0.606977	0.00454071	0.700752	0.000578664	0.777444	5.48829e-05	-0.645113	0.00213069
CDC42EP1	black	-0.522233	0.0181727	0.699628	0.000595771	0.624155	0.00326797	-0.683778	0.000886541
ZFAND2A	black	-0.71103	0.000440648	0.699248	0.000601642	0.757895	0.000108321	-0.726316	0.000287533
NEK6	black	-0.676346	0.00105958	0.699248	0.000601642	0.75188	0.000131879	-0.819549	9.80669e-06
LOC115498308	black	-0.659004	0.00157678	0.699248	0.000601642	0.403008	0.0780935	-0.56391	0.00960697
CANX	black	-0.641661	0.00229105	0.699248	0.000601642	0.547368	0.0124902	-0.57594	0.00787094
SGMS2	black	-0.450897	0.0460081	0.699248	0.000601642	0.390977	0.0882801	-0.601504	0.0050232
ENPP5	black	-0.416213	0.0679471	0.697744	0.000625388	0.350376	0.129894	-0.643609	0.00219937
MGAT2	black	-0.581182	0.00719933	0.696502	0.000645594	0.567883	0.00900226	-0.625047	0.003211
FN1	black	-0.728372	0.000270911	0.696241	0.000649924	0.75188	0.000131879	-0.61203	0.00412988
GP1BB	black	-0.693688	0.000693442	0.694737	0.000675271	0.622556	0.00337224	-0.628571	0.00299382
CDH22	black	-0.641427	0.0023023	0.694308	0.000682657	0.565458	0.00936758	-0.532086	0.01574
MIDEAS	black	-0.572293	0.00836773	0.693233	0.000701451	0.592481	0.00591047	-0.666165	0.00134213
GPSM1	black	-0.520266	0.0186925	0.693233	0.000701451	0.219549	0.352346	-0.598496	0.00530584
DIAPH2	black	-0.468239	0.037325	0.693233	0.000701451	0.610526	0.00424878	-0.562406	0.0098443
ZFP36L1	black	-0.433555	0.0561669	0.693233	0.000701451	0.61203	0.00412988	-0.542857	0.0133872
RERE	black	-0.624319	0.00325744	0.691729	0.000728485	0.676692	0.00105094	-0.742857	0.000175404
SVEP1	black	-0.433555	0.0561669	0.691729	0.000728485	0.508271	0.0221248	-0.618045	0.00368142
GM2A	black	-0.555787	0.0109463	0.691266	0.000736992	0.617471	0.00372243	-0.626507	0.00311952
P2RY1	black	-0.537608	0.0144955	0.690226	0.000756395	0.396992	0.0830713	-0.607519	0.0044951
PNRC2	black	-0.485582	0.0299723	0.690226	0.000756395	0.171429	0.469886	-0.52782	0.0167591
AQP1	black	-0.709091	0.000464294	0.688958	0.000780613	0.654274	0.00174989	-0.717336	0.000370696
ARHGEF12	black	-0.502924	0.0238075	0.688722	0.000785205	0.309774	0.183806	-0.642105	0.00226988
INPP5D	black	-0.433555	0.0561669	0.688722	0.000785205	0.386466	0.0923416	-0.622556	0.00337224
UGGT2	black	-0.557048	0.0107289	0.688307	0.000793317	0.526041	0.0171991	-0.549438	0.0120953
CHST2	black	-0.55495	0.0110924	0.687218	0.000814937	0.428571	0.0593798	-0.618045	0.00368142
OSBPL8	black	-0.520266	0.0186925	0.687218	0.000814937	0.732331	0.000241216	-0.75188	0.000131879
ACSL4	black	-0.485582	0.0299723	0.687218	0.000814937	0.430075	0.058396	-0.544361	0.0130826
FAM110B	black	-0.416213	0.0679471	0.687218	0.000814937	0.333835	0.150299	-0.515789	0.0199198
INF2	black	-0.416213	0.0679471	0.687218	0.000814937	0.27218	0.245669	-0.637594	0.00249284
RND3	black	-0.698772	0.000609074	0.686701	0.000825386	0.692138	0.000721047	-0.620672	0.00349868
HPS1	black	-0.641661	0.00229105	0.685714	0.000845616	0.407519	0.0745082	-0.628571	0.00299382
GRN	black	-0.624319	0.00325744	0.685714	0.000845616	0.720301	0.000341233	-0.562406	0.0098443
ID2	black	-0.398871	0.0814925	0.685714	0.000845616	0.431579	0.0574247	-0.547368	0.0124902
ZBTB25	black	-0.529072	0.0164546	0.684616	0.000868624	0.561103	0.0100538	-0.723435	0.000312275
PTPRC	black	-0.589635	0.00621571	0.684211	0.000877265	0.509774	0.021669	-0.58797	0.00640017
TET3	black	-0.624554	0.0032424	0.683716	0.000887895	0.464836	0.0389193	-0.671681	0.00118209
CASS4	black	-0.346844	0.134076	0.682707	0.000909909	0.228571	0.332397	-0.512782	0.0207797
LOC100227828	black	-0.624319	0.00325744	0.681203	0.000943573	0.62406	0.00327411	-0.547368	0.0124902
STXBP5	black	-0.606977	0.00454071	0.681203	0.000943573	0.458647	0.0419543	-0.532331	0.0156831
TP53INP2	black	-0.55495	0.0110924	0.681203	0.000943573	0.324812	0.162323	-0.625564	0.00317835
FAR1	black	-0.520266	0.0186925	0.681203	0.000943573	0.47218	0.0355424	-0.544361	0.0130826
AQP9	black	-0.485582	0.0299723	0.681203	0.000943573	0.421053	0.0644881	-0.515789	0.0199198
ANKRD10	black	-0.416213	0.0679471	0.681203	0.000943573	0.366917	0.111535	-0.6	0.00516293
FOXN3	black	-0.31216	0.180277	0.681203	0.000943573	0.347368	0.133449	-0.62406	0.00327411
DUSP10	black	-0.780399	4.92345e-05	0.679699	0.000978282	0.663158	0.00143681	-0.745865	0.000159702
SUGP1	black	-0.606977	0.00454071	0.679699	0.000978282	0.532331	0.0156831	-0.511278	0.0212206
CCNL1	black	-0.502924	0.0238075	0.679699	0.000978282	0.409023	0.0733409	-0.733835	0.000230689
DUSP7	black	-0.468239	0.037325	0.679699	0.000978282	0.312782	0.179364	-0.669173	0.00125275
ERP29	black	-0.433555	0.0561669	0.679699	0.000978282	0.657143	0.00164309	-0.709774	0.000455839
CMTM3	black	-0.4	0.0805539	0.679499	0.000982986	0.348421	0.132198	-0.569139	0.00881756
SCG3	black	-0.572293	0.00836773	0.678195	0.00101406	0.56391	0.00960697	-0.655639	0.00169837
ZBTB20	black	-0.55495	0.0110924	0.678195	0.00101406	0.634586	0.00265141	-0.679699	0.000978282
RSU1	black	-0.381528	0.0969424	0.678195	0.00101406	0.479699	0.0323261	-0.633083	0.00273379
NCF1	black	-0.745715	0.000160456	0.676692	0.00105094	0.663158	0.00143681	-0.57594	0.00787094
KLHDC1	black	-0.451577	0.045641	0.676206	0.0010631	0.612953	0.00405831	-0.724398	0.000303806
JAGN1	black	-0.559171	0.0103711	0.675777	0.00107392	0.406072	0.0756442	-0.513651	0.0205282
SEPTIN11	black	-0.55495	0.0110924	0.675188	0.00108894	0.630075	0.00290495	-0.613534	0.00401373
NFIC	black	-0.537608	0.0144955	0.675188	0.00108894	0.61203	0.00412988	-0.569925	0.00870372
TRIM3	black	-0.502924	0.0238075	0.675188	0.00108894	0.47218	0.0355424	-0.633083	0.00273379
SEC14L5	black	-0.416213	0.0679471	0.675188	0.00108894	0.227068	0.335674	-0.604511	0.0047531
LOC105758723	black	-0.468239	0.037325	0.673684	0.0011281	0.239098	0.309986	-0.664662	0.00138879
DNASE1L3	black	-0.329502	0.155993	0.673684	0.0011281	0.488722	0.028772	-0.649624	0.00193533
SLITRK3	black	-0.607461	0.00449994	0.673234	0.00114005	0.709447	0.000459873	-0.515213	0.0200823
NRCAM	black	-0.573155	0.008248	0.673194	0.00114113	0.762049	9.42474e-05	-0.650603	0.00189498
LSS	black	-0.539641	0.0140579	0.672458	0.00116091	0.291323	0.212693	-0.495853	0.0261867
RIMKLB	black	-0.712212	0.000426742	0.672265	0.00116613	0.80813	1.62934e-05	-0.645798	0.0021
PIGT	black	-0.572293	0.00836773	0.67218	0.00116843	0.56391	0.00960697	-0.709774	0.000455839
DYNLL2	black	-0.485582	0.0299723	0.67218	0.00116843	0.461654	0.0404576	-0.593985	0.00575425
PFKP	black	-0.468239	0.037325	0.67218	0.00116843	0.670677	0.00120997	-0.699248	0.000601642
ITGB2	black	-0.468239	0.037325	0.67218	0.00116843	0.508271	0.0221248	-0.691729	0.000728485
ATP6AP2	black	-0.416213	0.0679471	0.67218	0.00116843	0.258647	0.270856	-0.401504	0.0793166
CALM1	black	-0.416213	0.0679471	0.67218	0.00116843	0.691729	0.000728485	-0.771429	6.81247e-05
NDFIP1	black	-0.398871	0.0814925	0.67218	0.00116843	0.371429	0.106871	-0.645113	0.00213069
EFEMP1	black	-0.395547	0.0843021	0.671133	0.00119723	0.448658	0.0472337	-0.445877	0.0487906
CBX6	black	-0.555159	0.0110558	0.670929	0.00120292	0.582174	0.00707774	-0.626551	0.00311675
LCP2	black	-0.589635	0.00621571	0.669173	0.00125275	0.482707	0.0311052	-0.547368	0.0124902
CREB1	black	-0.416213	0.0679471	0.669173	0.00125275	0.515789	0.0199198	-0.586466	0.00657062
LY75	black	-0.346844	0.134076	0.669173	0.00125275	0.273684	0.242966	-0.547368	0.0124902
NDRG1	black	-0.364186	0.114429	0.667669	0.00129679	0.560902	0.0100864	-0.572932	0.00827879
PTTG1	black	-0.557859	0.010591	0.667032	0.00131585	0.552465	0.0115358	-0.697583	0.000627986
LIMS1	black	-0.520266	0.0186925	0.666165	0.00134213	0.536842	0.0146633	-0.536842	0.0146633
PTPRA	black	-0.346844	0.134076	0.666165	0.00134213	0.326316	0.160275	-0.544361	0.0130826
FAM171A2	black	-0.346844	0.134076	0.666165	0.00134213	0.437594	0.0536614	-0.639098	0.00241658
DOCK5	black	-0.283823	0.225245	0.665334	0.00136775	0.375948	0.102341	-0.558406	0.0104989
BASP1	black	-0.589635	0.00621571	0.664662	0.00138879	0.684211	0.000877265	-0.639098	0.00241658
SH3BP5	black	-0.520266	0.0186925	0.664662	0.00138879	0.466165	0.0382905	-0.478195	0.0329504
ACOT7	black	-0.450897	0.0460081	0.664662	0.00138879	0.434586	0.0555188	-0.503759	0.023538
LPGAT1	black	-0.433555	0.0561669	0.664662	0.00138879	0.508271	0.0221248	-0.487218	0.029342
P4HA3	black	-0.382103	0.0963982	0.664157	0.00140475	0.319277	0.170018	-0.635543	0.0026001
FOXL2	black	-0.485764	0.0299014	0.663407	0.00142875	0.574652	0.0080435	-0.616021	0.00382757
DGCR2	black	-0.624319	0.00325744	0.661654	0.00148622	0.711278	0.000437699	-0.724812	0.000300231
SSBP4	black	-0.537608	0.0144955	0.661654	0.00148622	0.667669	0.00129679	-0.681203	0.000943573
EXT1	black	-0.502924	0.0238075	0.661654	0.00148622	0.410526	0.0721872	-0.651128	0.00187364
STIM2	black	-0.346844	0.134076	0.661654	0.00148622	0.386466	0.0923416	-0.756391	0.000113842
SPON2	black	-0.496139	0.0260868	0.660368	0.00152961	0.575402	0.00794266	-0.570024	0.00868939
TNRC18	black	-0.641661	0.00229105	0.66015	0.00153705	0.622556	0.00337224	-0.616541	0.00378956
GPAT4	black	-0.55495	0.0110924	0.66015	0.00153705	0.281203	0.229741	-0.523308	0.0178935
SUN2	black	-0.537608	0.0144955	0.66015	0.00153705	0.263158	0.262287	-0.482707	0.0311052
EML4	black	-0.468239	0.037325	0.66015	0.00153705	0.443609	0.0500892	-0.676692	0.00105094
CAMK2D	black	-0.468239	0.037325	0.66015	0.00153705	0.342857	0.13891	-0.521805	0.0182849
SORCS2	black	-0.513858	0.0204687	0.659139	0.00157206	0.488592	0.0288208	-0.460936	0.0408112
ZNF318	black	-0.381528	0.0969424	0.658647	0.00158933	0.374436	0.103841	-0.348872	0.131663
MTMR12	black	-0.242791	0.302345	0.658647	0.00158933	0.285714	0.222035	-0.577444	0.00767326
LOC100217943	black	-0.364674	0.113909	0.658117	0.00160809	0.359692	0.119309	-0.4842	0.0305126
LOC100225801	black	-0.620174	0.00353274	0.657602	0.00162651	0.500884	0.0244755	-0.428671	0.0593145
GSR	black	-0.451577	0.045641	0.656627	0.00166187	0.347892	0.132825	-0.548193	0.0123315
LOC115491519	black	-0.563636	0.00964977	0.65585	0.0016905	0.395717	0.0841559	-0.608554	0.00440906
CEBPD	black	-0.641661	0.00229105	0.655639	0.00169837	0.694737	0.000675271	-0.523308	0.0178935
PDLIM7	black	-0.433555	0.0561669	0.655639	0.00169837	0.362406	0.116345	-0.55188	0.0116424
SMTN	black	-0.364186	0.114429	0.655639	0.00169837	0.293233	0.209571	-0.56391	0.00960697
HMGB1	black	-0.55495	0.0110924	0.652632	0.00181361	0.72782	0.000275296	-0.717293	0.000371141
ETV6	black	-0.537608	0.0144955	0.652632	0.00181361	0.590977	0.00607015	-0.618045	0.00368142
ORAI1	black	-0.520266	0.0186925	0.652632	0.00181361	0.544361	0.0130826	-0.679699	0.000978282
KLHL36	black	-0.381528	0.0969424	0.652632	0.00181361	0.344361	0.137073	-0.524812	0.0175087
WASF3	black	-0.438308	0.0532273	0.651667	0.00185195	0.418995	0.0659422	-0.616441	0.00379684
LOC115495295	black	-0.454326	0.0441788	0.651534	0.00185727	0.622745	0.00335979	-0.613654	0.00400457
STRIP2	black	-0.606977	0.00454071	0.651128	0.00187364	0.314286	0.17717	-0.419549	0.0655483
ADGRG3	black	-0.55495	0.0110924	0.649624	0.00193533	0.306767	0.188323	-0.409023	0.0733409
YWHAH	black	-0.520266	0.0186925	0.649624	0.00193533	0.687218	0.000814937	-0.682707	0.000909909
AFG1L	black	-0.740343	0.000189526	0.648543	0.00198072	0.678172	0.00101463	-0.600808	0.00508748
STON2	black	-0.372104	0.106184	0.648383	0.0019875	0.427134	0.0603318	-0.586925	0.00651819
PRR7	black	-0.425044	0.0617369	0.648364	0.00198832	0.509966	0.0216114	-0.603234	0.00486628
LOC100230245	black	-0.589635	0.00621571	0.64812	0.00199871	0.634586	0.00265141	-0.530827	0.0160354
LOC115494153	black	-0.520266	0.0186925	0.64812	0.00199871	0.407519	0.0745082	-0.64812	0.00199871
RUVBL1	black	-0.31263	0.179586	0.647591	0.00202143	0.314759	0.176482	-0.394579	0.0851334
LOC115497184	black	-0.366281	0.112205	0.647562	0.00202266	0.460528	0.0410131	-0.584041	0.0068533
EXOC6	black	-0.520266	0.0186925	0.646617	0.00206382	0.622556	0.00337224	-0.675188	0.00108894
PPDPF	black	-0.502924	0.0238075	0.646617	0.00206382	0.568421	0.00892276	-0.584962	0.00674477
PHLPP1	black	-0.416213	0.0679471	0.646617	0.00206382	0.526316	0.0171307	-0.790977	3.29187e-05
SLC25A6	black	-0.346844	0.134076	0.646617	0.00206382	0.517293	0.0195005	-0.542857	0.0133872
GLDC	black	-0.763344	9.0196e-05	0.645355	0.00211978	0.608499	0.00441352	-0.515983	0.0198653
MADD	black	-0.468239	0.037325	0.645113	0.00213069	0.482707	0.0311052	-0.532331	0.0156831
ALDH7A1	black	-0.589635	0.00621571	0.643609	0.00219937	0.616541	0.00378956	-0.464662	0.0390026
HM13	black	-0.572293	0.00836773	0.643609	0.00219937	0.312782	0.179364	-0.673684	0.0011281
LCP1	black	-0.520266	0.0186925	0.643609	0.00219937	0.714286	0.000403253	-0.643609	0.00219937
KLF2	black	-0.346844	0.134076	0.643609	0.00219937	0.427068	0.060376	-0.553383	0.0113704
SST	black	-0.541697	0.0136262	0.642443	0.0022539	0.537894	0.0144333	-0.480317	0.0320724
NPHP4	black	-0.641427	0.0023023	0.642397	0.00225606	0.570092	0.00867958	-0.465344	0.0386784
STON1	black	-0.529072	0.0164546	0.642269	0.00226211	0.603451	0.00484696	-0.645798	0.0021
TRIB1	black	-0.425262	0.061589	0.642238	0.0022636	0.393332	0.0862132	-0.574634	0.00804601
WASHC5	black	-0.589635	0.00621571	0.642105	0.00226988	0.378947	0.0994129	-0.574436	0.00807276
SH3BGRL3	black	-0.346844	0.134076	0.642105	0.00226988	0.464662	0.0390026	-0.541353	0.0136975
CAMK4	black	-0.592949	0.00586155	0.641083	0.0023189	0.678037	0.00101789	-0.620195	0.00353125
BIN2	black	-0.606977	0.00454071	0.640602	0.00234227	0.58797	0.00640017	-0.566917	0.00914627
RNF126	black	-0.589635	0.00621571	0.640602	0.00234227	0.699248	0.000601642	-0.625564	0.00317835
ATRN	black	-0.398871	0.0814925	0.640602	0.00234227	0.369925	0.10841	-0.590977	0.00607015
BICD2	black	-0.398871	0.0814925	0.640602	0.00234227	0.230075	0.329138	-0.451128	0.0458833
CEPT1	black	-0.346844	0.134076	0.640602	0.00234227	0.425564	0.0613849	-0.694737	0.000675271
NFATC2	black	-0.329502	0.155993	0.640602	0.00234227	0.338346	0.144526	-0.603008	0.00488661
VAPB	black	-0.450897	0.0460081	0.639098	0.00241658	0.347368	0.133449	-0.545865	0.0127836
CD9	black	-0.398871	0.0814925	0.639098	0.00241658	0.374436	0.103841	-0.493233	0.0271142
FOXS1	black	-0.592949	0.00586155	0.638673	0.00243794	0.55191	0.0116369	-0.596898	0.00546129
LAPTM5	black	-0.381528	0.0969424	0.637594	0.00249284	0.288722	0.216993	-0.545865	0.0127836
PRKCQ	black	-0.277475	0.236238	0.637594	0.00249284	0.607519	0.0044951	-0.67218	0.00116843
ARID5A	black	-0.3383	0.144584	0.637082	0.00251928	0.438511	0.0531048	-0.364799	0.113776
LAMP5	black	-0.192428	0.416338	0.636835	0.0025321	0.0732314	0.758976	-0.468125	0.0373779
SLC9A3R1	black	-0.346844	0.134076	0.63609	0.00257111	0.230075	0.329138	-0.61203	0.00412988
MYOF	black	-0.659251	0.00156812	0.635577	0.00259826	0.594208	0.00573133	-0.470102	0.0364742
SNX30	black	-0.390346	0.0888403	0.635577	0.00259826	0.373825	0.104451	-0.599474	0.00521259
PHACTR2	black	-0.62668	0.00310883	0.635476	0.00260365	0.477739	0.0331416	-0.549438	0.0120953
LOC115498535	black	-0.435194	0.0551396	0.635476	0.00260365	0.43623	0.0544981	-0.525287	0.0173887
OBSL1	black	-0.418182	0.0665235	0.635355	0.0026101	0.228602	0.332331	-0.502924	0.0238075
CTDSPL2	black	-0.314533	0.17681	0.634867	0.00263629	0.242431	0.303084	-0.453043	0.0448565
ING3	black	-0.71103	0.000440648	0.634586	0.00265141	0.515789	0.0199198	-0.625564	0.00317835
LIMD2	black	-0.55495	0.0110924	0.634586	0.00265141	0.478195	0.0329504	-0.630075	0.00290495
ITGA4	black	-0.433555	0.0561669	0.634586	0.00265141	0.542857	0.0133872	-0.55188	0.0116424
TMEM39A	black	-0.381528	0.0969424	0.634586	0.00265141	0.342857	0.13891	-0.691729	0.000728485
ARHGAP36	black	-0.364186	0.114429	0.634586	0.00265141	0.359398	0.119633	-0.621053	0.00347281
ADAMTS20	black	-0.569803	0.00872132	0.634401	0.00266146	0.492105	0.0275214	-0.527679	0.0167935
NDUFAF6	black	-0.451067	0.0459163	0.633321	0.0027206	0.412937	0.0703661	-0.564122	0.00957387
RPRML	black	-0.468239	0.037325	0.633083	0.00273379	0.557895	0.010585	-0.593985	0.00575425
ARPC5	black	-0.416213	0.0679471	0.633083	0.00273379	0.55188	0.0116424	-0.535338	0.0149971
ABHD6	black	-0.329502	0.155993	0.633083	0.00273379	0.0676692	0.776821	-0.36391	0.114725
SNTB1	black	-0.592949	0.00586155	0.633049	0.00273565	0.37758	0.10074	-0.391237	0.0880503
PTPN22	black	-0.419378	0.0656696	0.631836	0.00280367	0.242431	0.303084	-0.577289	0.00769336
STMN3	black	-0.382103	0.0963982	0.631025	0.00284997	0.228916	0.331649	-0.599398	0.00521973
NEK4	black	-0.430628	0.0580374	0.63054	0.00287792	0.508336	0.0221049	-0.566043	0.00927823
BPGM	black	-0.641427	0.0023023	0.630346	0.00288918	0.565458	0.00936758	-0.593267	0.00582841
TIMP2	black	-0.502924	0.0238075	0.630075	0.00290495	0.548872	0.0122022	-0.596992	0.00545199
HDAC7	black	-0.329502	0.155993	0.630075	0.00290495	0.157895	0.506147	-0.365414	0.113122
AKAP13	black	-0.659004	0.00157678	0.628571	0.00299382	0.693233	0.000701451	-0.610526	0.00424878
FOS	black	-0.520266	0.0186925	0.628571	0.00299382	0.603008	0.00488661	-0.630075	0.00290495
LPCAT2	black	-0.711298	0.000437468	0.628056	0.00302482	0.743889	0.000169876	-0.620534	0.00350806
LOC115497800	black	-0.31635	0.174188	0.627103	0.00308275	0.365747	0.112769	-0.547096	0.0125429
LGMN	black	-0.676346	0.00105958	0.627068	0.00308494	0.661654	0.00148622	-0.622556	0.00337224
LY86	black	-0.589635	0.00621571	0.627068	0.00308494	0.699248	0.000601642	-0.613534	0.00401373
SHROOM2	black	-0.572293	0.00836773	0.627068	0.00308494	0.409023	0.0733409	-0.56391	0.00960697
LIMK1	black	-0.450897	0.0460081	0.627068	0.00308494	0.206015	0.383533	-0.42406	0.0624065
CCNJ	black	-0.398871	0.0814925	0.627068	0.00308494	0.586466	0.00657062	-0.627068	0.00308494
LOC100229802	black	-0.31216	0.180277	0.627068	0.00308494	0.239098	0.309986	-0.500752	0.0245193
LOC115493164	black	-0.611593	0.00416416	0.625776	0.00316507	0.445467	0.0490233	-0.533349	0.0154482
DHX30	black	-0.624319	0.00325744	0.625564	0.00317835	0.300752	0.19758	-0.520301	0.0186832
CIB3	black	-0.474579	0.0344904	0.625499	0.00318247	0.192588	0.415944	-0.625499	0.00318247
LOC115493544	black	-0.487417	0.0292659	0.62491	0.0032197	0.484532	0.0303822	-0.518494	0.0191708
TF	black	-0.572293	0.00836773	0.62406	0.00327411	0.609023	0.00437051	-0.584962	0.00674477
LOC115497906	black	-0.55495	0.0110924	0.62406	0.00327411	0.535338	0.0149971	-0.427068	0.060376
LOC115496474	black	-0.502924	0.0238075	0.62406	0.00327411	0.338346	0.144526	-0.63609	0.00257111
MB21D2	black	-0.584735	0.00677141	0.6238	0.0032909	0.465545	0.0385829	-0.605363	0.00467885
RGS1	black	-0.461306	0.0406288	0.623401	0.00331685	0.43623	0.0544981	-0.425663	0.0613178
RPS6KA1	black	-0.659004	0.00157678	0.622556	0.00337224	0.562406	0.0098443	-0.565414	0.00937432
CYTH1	black	-0.589635	0.00621571	0.622556	0.00337224	0.521805	0.0182849	-0.6	0.00516293
LOC115498229	black	-0.502924	0.0238075	0.622556	0.00337224	0.345865	0.135252	-0.455639	0.0434934
PLEKHO1	black	-0.659997	0.00154232	0.621989	0.00340992	0.533133	0.0154977	-0.623495	0.00331073
LOC115496740	black	-0.399472	0.0809919	0.621989	0.00340992	0.549699	0.0120461	-0.612953	0.00405831
ULK2	black	-0.745715	0.000160456	0.621053	0.00347281	0.630075	0.00290495	-0.630075	0.00290495
SC5D	black	-0.468239	0.037325	0.621053	0.00347281	0.466165	0.0382905	-0.52782	0.0167591
FERMT1	black	-0.450897	0.0460081	0.621053	0.00347281	0.621053	0.00347281	-0.572932	0.00827879
ITPRIP	black	-0.450897	0.0460081	0.621053	0.00347281	0.395489	0.0843516	-0.533835	0.015337
APP	black	-0.346844	0.134076	0.621053	0.00347281	0.38797	0.0909729	-0.606015	0.00462261
LOC100227341	black	-0.624554	0.0032424	0.619782	0.00355972	0.731854	0.000244638	-0.522001	0.0182335
PDIA6	black	-0.55495	0.0110924	0.619549	0.00357585	0.445113	0.0492253	-0.502256	0.0240247
SERGEF	black	-0.537608	0.0144955	0.619549	0.00357585	0.43609	0.0545841	-0.708271	0.000474615
CITED4	black	-0.433555	0.0561669	0.619549	0.00357585	0.463158	0.039725	-0.520301	0.0186832
SSR1	black	-0.416213	0.0679471	0.619549	0.00357585	0.345865	0.135252	-0.485714	0.0299208
RAB37	black	-0.294817	0.207005	0.619549	0.00357585	0.374436	0.103841	-0.607519	0.0044951
PLEKHA5	black	-0.23035	0.328544	0.619191	0.00360076	0.265806	0.257337	-0.420988	0.0645332
RFC5	black	-0.607461	0.00449994	0.618914	0.00362009	0.520151	0.0187232	-0.592578	0.00590035
TDRD9	black	-0.569803	0.00872132	0.61859	0.00364285	0.559301	0.0103495	-0.403171	0.0779616
PRKD1	black	-0.450897	0.0460081	0.618045	0.00368142	0.255639	0.276664	-0.505263	0.0230592
FYN	black	-0.398871	0.0814925	0.618045	0.00368142	0.529323	0.0163941	-0.565414	0.00937432
GJA3	black	-0.39148	0.0878358	0.616962	0.00375905	0.365764	0.112751	-0.460812	0.0408725
SGCD	black	-0.524222	0.0176588	0.616684	0.00377916	0.58638	0.00658044	-0.374253	0.104023
ARHGEF2	black	-0.502924	0.0238075	0.616541	0.00378956	0.721805	0.000327066	-0.571429	0.00848909
ARHGAP45	black	-0.31216	0.180277	0.616541	0.00378956	0.390977	0.0882801	-0.637594	0.00249284
ARG2	black	-0.755725	0.000116365	0.616436	0.00379725	0.612626	0.00408353	-0.607292	0.00451414
HIBADH	black	-0.618145	0.00367436	0.616011	0.00382833	0.539107	0.0141719	-0.494052	0.0268217
MEGF9	black	-0.51883	0.0190794	0.615375	0.00387522	0.657953	0.00161392	-0.55432	0.0112036
LOC115496898	black	-0.496139	0.0260868	0.615196	0.00388852	0.667896	0.00129005	-0.684029	0.000881149
MIR7644	black	-0.641661	0.00229105	0.615038	0.00390031	0.434586	0.0555188	-0.42406	0.0624065
SPI1	black	-0.589635	0.00621571	0.615038	0.00390031	0.759398	0.000103032	-0.643609	0.00219937
SYNGR1	black	-0.572293	0.00836773	0.615038	0.00390031	0.263158	0.262287	-0.630075	0.00290495
NUP88	black	-0.485582	0.0299723	0.615038	0.00390031	0.428571	0.0593798	-0.598496	0.00530584
CLIC4	black	-0.416213	0.0679471	0.615038	0.00390031	0.288722	0.216993	-0.530827	0.0160354
MED23	black	-0.329502	0.155993	0.615038	0.00390031	0.58797	0.00640017	-0.705263	0.000514145
LOC115498370	black	-0.569803	0.00872132	0.614638	0.00393021	0.498034	0.0254334	-0.669975	0.00122978
RIMS2	black	-0.685275	0.000854769	0.614517	0.00393929	0.697255	0.000633291	-0.640842	0.00233054
CSF1R	black	-0.557048	0.0107289	0.614344	0.00395229	0.483022	0.0309793	-0.499626	0.0248947
SLC1A3	black	-0.571187	0.00852324	0.61415	0.00396695	0.640057	0.00236896	-0.545572	0.0128413
TBXA2R	black	-0.208106	0.378615	0.613534	0.00401373	0.255639	0.276664	-0.538346	0.0143355
NCKAP5L	black	-0.677365	0.00103429	0.612953	0.00405831	0.625001	0.00321394	-0.530121	0.016203
LOC115497361	black	-0.78296	4.47522e-05	0.612719	0.00407635	0.659394	0.00156316	-0.535492	0.0149627
MAMLD1	black	-0.320951	0.167665	0.61226	0.00411192	0.16698	0.481658	-0.427228	0.060269
GOLGA2	black	-0.676346	0.00105958	0.61203	0.00412988	0.530827	0.0160354	-0.651128	0.00187364
RPIA	black	-0.537608	0.0144955	0.61203	0.00412988	0.610526	0.00424878	-0.607519	0.0044951
ARHGEF7	black	-0.398871	0.0814925	0.61203	0.00412988	0.263158	0.262287	-0.535338	0.0149971
ELMO1	black	-0.398871	0.0814925	0.61203	0.00412988	0.616541	0.00378956	-0.646617	0.00206382
HBEGF	black	-0.381528	0.0969424	0.61203	0.00412988	0.44812	0.0475317	-0.530827	0.0160354
DENND3	black	-0.277475	0.236238	0.61203	0.00412988	0.00451128	0.98494	-0.434586	0.0555188
SEL1L3	black	-0.468416	0.0372438	0.610756	0.00423044	0.430237	0.0582909	-0.654381	0.00174579
RAPGEF1	black	-0.524222	0.0176588	0.610624	0.00424101	0.440922	0.0516619	-0.550016	0.0119868
MLXIP	black	-0.332008	0.152682	0.610624	0.00424101	0.393951	0.0856762	-0.531833	0.015799
SELE	black	-0.329502	0.155993	0.610526	0.00424878	0.150376	0.526855	-0.467669	0.0375885
UNCX	black	-0.413012	0.0703099	0.61034	0.00426371	0.293359	0.209366	-0.451088	0.0459049
BCAT1	black	-0.260473	0.267366	0.608743	0.00439346	0.275332	0.240026	-0.43666	0.054233
FGGY	black	-0.381818	0.0966679	0.608554	0.00440906	0.6054	0.00467559	-0.553374	0.0113721
SRRM1	black	-0.537608	0.0144955	0.607519	0.0044951	0.488722	0.028772	-0.580451	0.00729007
FNBP1L	black	-0.468239	0.037325	0.607519	0.0044951	0.581955	0.00710444	-0.654135	0.0017552
SSTR3	black	-0.277475	0.236238	0.607519	0.0044951	0.254135	0.279598	-0.67218	0.00116843
LOC115496773	black	-0.235666	0.31719	0.606592	0.00457335	0.255973	0.276015	-0.438811	0.0529234
LOC115495691	black	-0.53736	0.0145498	0.606538	0.00457792	0.57119	0.00852281	-0.584847	0.00675824
LOC115495699	black	-0.520266	0.0186925	0.606015	0.00462261	0.451128	0.0458833	-0.509774	0.021669
MGRN1	black	-0.520266	0.0186925	0.606015	0.00462261	0.479699	0.0323261	-0.524812	0.0175087
TWF2	black	-0.433555	0.0561669	0.606015	0.00462261	0.401504	0.0793166	-0.467669	0.0375885
CD101	black	-0.496139	0.0260868	0.605516	0.00466555	0.52055	0.0186166	-0.551741	0.0116678
TNIP1	black	-0.641661	0.00229105	0.604511	0.0047531	0.700752	0.000578664	-0.702256	0.000556435
LOC115495182	black	-0.641427	0.0023023	0.603464	0.00484579	0.419922	0.0652842	-0.450512	0.0462171
PAK1	black	-0.454326	0.0441788	0.603048	0.00488301	0.342434	0.13943	-0.636382	0.00255577
CREB3	black	-0.572293	0.00836773	0.603008	0.00488661	0.353383	0.126407	-0.428571	0.0593798
CDK2AP1	black	-0.502924	0.0238075	0.603008	0.00488661	0.508271	0.0221248	-0.646617	0.00206382
SURF4	black	-0.468239	0.037325	0.603008	0.00488661	0.512782	0.0207797	-0.651128	0.00187364
QSER1	black	-0.329502	0.155993	0.603008	0.00488661	0.308271	0.186056	-0.748872	0.00014522
IBTK	black	-0.294817	0.207005	0.603008	0.00488661	0.231579	0.325899	-0.523308	0.0178935
FARSA	black	-0.589635	0.00621571	0.601504	0.0050232	0.556391	0.0108418	-0.511278	0.0212206
ETS1	black	-0.485582	0.0299723	0.601504	0.0050232	0.753383	0.000125612	-0.691729	0.000728485
STXBP1	black	-0.346844	0.134076	0.601504	0.0050232	0.545865	0.0127836	-0.630075	0.00290495
SHE	black	-0.190764	0.420456	0.601504	0.0050232	0.240602	0.306861	-0.53985	0.0140136
ARHGAP29	black	-0.590523	0.00611905	0.600904	0.00507852	0.615965	0.00383173	-0.539157	0.014161
BTBD6	black	-0.624319	0.00325744	0.6	0.00516293	0.748872	0.00014522	-0.628571	0.00299382
TEC	black	-0.433555	0.0561669	0.6	0.00516293	0.249624	0.288513	-0.56391	0.00960697
MRTFA	black	-0.242791	0.302345	0.6	0.00516293	0.496241	0.0260515	-0.676692	0.00105094
LOC101234018	black	-0.418446	0.066334	0.599894	0.00517292	0.430569	0.0580758	-0.483785	0.0306763
ADCYAP1R1	black	-0.641427	0.0023023	0.599756	0.00518592	0.579362	0.00742696	-0.651667	0.00185195
STAMBPL1	black	-0.549297	0.0121219	0.599217	0.00523694	0.50242	0.023971	-0.473228	0.03508
LOC116807905	black	-0.341882	0.140111	0.598827	0.00527412	0.377478	0.100839	-0.511869	0.0210466
LFNG	black	-0.659004	0.00157678	0.598496	0.00530584	0.771429	6.81247e-05	-0.646617	0.00206382
CNNM4	black	-0.485582	0.0299723	0.598496	0.00530584	0.386466	0.0923416	-0.544361	0.0130826
WNK2	black	-0.346844	0.134076	0.598496	0.00530584	0.239098	0.309986	-0.496241	0.0260515
PRSS23	black	-0.418446	0.066334	0.597475	0.00540476	0.425731	0.0612722	-0.481366	0.0316448
LOC115496095	black	-0.589635	0.00621571	0.596992	0.00545199	0.321805	0.166474	-0.500752	0.0245193
CRIP1	black	-0.55495	0.0110924	0.596992	0.00545199	0.654135	0.0017552	-0.517293	0.0195005
SNX8	black	-0.574456	0.00807003	0.596231	0.00552729	0.40906	0.0733123	-0.650571	0.00189631
PDE3B	black	-0.468239	0.037325	0.595489	0.00560144	0.193985	0.412504	-0.446617	0.0483728
TUBA1A	black	-0.416213	0.0679471	0.595489	0.00560144	0.577444	0.00767326	-0.535338	0.0149971
ERBIN	black	-0.381528	0.0969424	0.595489	0.00560144	0.52782	0.0167591	-0.547368	0.0124902
LOC115496314	black	-0.31216	0.180277	0.595489	0.00560144	0.353383	0.126407	-0.596992	0.00545199
LRRC8C	black	-0.260133	0.268013	0.595489	0.00560144	0.457143	0.0427185	-0.530827	0.0160354
TNFAIP8L1	black	-0.242791	0.302345	0.595489	0.00560144	0.359398	0.119633	-0.681203	0.000943573
VAT1	black	-0.242882	0.302158	0.594961	0.00565473	0.391125	0.0881499	-0.61903	0.00361201
LOC100217786	black	-0.407543	0.0744896	0.594608	0.00569057	0.440962	0.051638	-0.571561	0.00847043
MYC	black	-0.624319	0.00325744	0.593985	0.00575425	0.461654	0.0404576	-0.526316	0.0171307
ARHGEF18	black	-0.624319	0.00325744	0.593985	0.00575425	0.806015	1.78346e-05	-0.667669	0.00129679
MFSD14A	black	-0.485582	0.0299723	0.593985	0.00575425	0.445113	0.0492253	-0.703759	0.000534935
CLPX	black	-0.450897	0.0460081	0.593985	0.00575425	0.288722	0.216993	-0.571429	0.00848909
CSK	black	-0.398871	0.0814925	0.592481	0.00591047	0.57594	0.00787094	-0.6	0.00516293
RND1	black	-0.332008	0.152682	0.592441	0.00591466	0.410618	0.0721175	-0.50759	0.0223335
LOC115496310	black	-0.468945	0.0370008	0.591868	0.00597515	0.268073	0.253149	-0.590362	0.00613651
ADAMTS1	black	-0.416928	0.0674277	0.591413	0.00602355	0.418995	0.0659422	-0.457928	0.0423182
LOC115496313	black	-0.501683	0.0242122	0.591153	0.00605134	0.295188	0.206408	-0.435014	0.0552518
SASH1	black	-0.32251	0.165494	0.591153	0.00605134	0.466086	0.0383277	-0.364324	0.114282
GSN	black	-0.659004	0.00157678	0.590977	0.00607015	0.521805	0.0182849	-0.454135	0.0442791
SQSTM1	black	-0.572293	0.00836773	0.590977	0.00607015	0.550376	0.0119196	-0.556391	0.0108418
CRYGS	black	-0.569495	0.00876591	0.590931	0.00607509	0.327564	0.158588	-0.421388	0.0642531
TTK	black	-0.636155	0.00256768	0.590654	0.00610496	0.636481	0.00255059	-0.677215	0.00103797
LOC115495693	black	-0.636155	0.00256768	0.590654	0.00610496	0.695037	0.000670149	-0.540584	0.0138584
PDE11A	black	-0.411054	0.0717855	0.589805	0.00619706	0.487968	0.0290565	-0.378494	0.0998517
PGK1	black	-0.381528	0.0969424	0.589474	0.00623337	0.381955	0.0965386	-0.433083	0.0564656
NAMPT	black	-0.225449	0.339225	0.589474	0.00623337	0.171429	0.469886	-0.473684	0.03488
AMT	black	-0.430014	0.058436	0.588822	0.00630516	0.432684	0.056719	-0.614457	0.00394377
CAPN11	black	-0.520266	0.0186925	0.58797	0.00640017	0.297744	0.20232	-0.296241	0.204718
SF3B3	black	-0.468239	0.037325	0.58797	0.00640017	0.396992	0.0830713	-0.544361	0.0130826
SYT8	black	-0.508723	0.0219869	0.58757	0.00644511	0.4023	0.0786669	-0.340544	0.14177
MAP3K8	black	-0.329626	0.155828	0.587439	0.00645994	0.0917638	0.700408	-0.308387	0.185881
LOC100223684	black	-0.502924	0.0238075	0.586466	0.00657062	0.440602	0.0518518	-0.475188	0.0342273
MARCHF8	black	-0.687607	0.000807162	0.586419	0.00657599	0.54491	0.0129729	-0.451324	0.0457773
LOC115497795	black	-0.478714	0.0327342	0.585665	0.00666299	0.267926	0.253418	-0.427928	0.0598048
LOC115492207	black	-0.496139	0.0260868	0.585389	0.00669501	0.310364	0.18293	-0.35953	0.119487
LOC115497596	black	-0.307562	0.187121	0.585195	0.0067176	0.33603	0.14747	-0.576813	0.00775564
ATP2A2	black	-0.520266	0.0186925	0.584962	0.00674477	0.559398	0.0103333	-0.586466	0.00657062
RPL23	black	-0.450897	0.0460081	0.584962	0.00674477	0.517293	0.0195005	-0.664662	0.00138879
CD44	black	-0.433555	0.0561669	0.584962	0.00674477	0.538346	0.0143355	-0.545865	0.0127836
LOC100230587	black	-0.433555	0.0561669	0.584962	0.00674477	0.637594	0.00249284	-0.639098	0.00241658
SLC38A2	black	-0.346844	0.134076	0.584962	0.00674477	0.482707	0.0311052	-0.535338	0.0149971
ITGB5	black	-0.501683	0.0242122	0.584938	0.00674758	0.650967	0.00188015	-0.600475	0.00511848
HS3ST4	black	-0.425262	0.061589	0.583852	0.00687574	0.192057	0.417255	-0.416379	0.0678261
RNF145	black	-0.537608	0.0144955	0.583459	0.00692269	0.499248	0.0250219	-0.633083	0.00273379
LOC115497799	black	-0.520266	0.0186925	0.583459	0.00692269	0.341353	0.140765	-0.538346	0.0143355
HMGCS1	black	-0.294817	0.207005	0.583459	0.00692269	0.479699	0.0323261	-0.604511	0.0047531
TMED8	black	-0.3383	0.144584	0.582926	0.00698663	0.0654381	0.784009	-0.410681	0.0720695
LOC115493693	black	-0.459689	0.0414306	0.582143	0.00708147	0.520036	0.0187542	-0.403236	0.0779088
SLA	black	-0.468239	0.037325	0.581955	0.00710444	0.500752	0.0245193	-0.729323	0.000263507
DNAJC5	black	-0.468239	0.037325	0.581955	0.00710444	0.514286	0.0203461	-0.566917	0.00914627
MGLL	black	-0.346844	0.134076	0.581955	0.00710444	-0.00601504	0.979921	-0.41203	0.0710472
SLC43A2	black	-0.676346	0.00105958	0.580451	0.00729007	0.628571	0.00299382	-0.577444	0.00767326
PIM3	black	-0.433555	0.0561669	0.580451	0.00729007	0.506767	0.0225882	-0.431579	0.0574247
ACTG2	black	-0.416213	0.0679471	0.580451	0.00729007	0.324812	0.162323	-0.47218	0.0355424
LOC100232025	black	-0.364186	0.114429	0.580451	0.00729007	0.416541	0.067708	-0.53985	0.0140136
DNMT3B	black	-0.294817	0.207005	0.580451	0.00729007	0.0646617	0.786515	-0.389474	0.089619
MYLK4	black	-0.531528	0.0158703	0.579409	0.00742102	0.59587	0.00556327	-0.599162	0.00524219
LOC115492167	black	-0.416928	0.0674277	0.579362	0.00742696	0.407871	0.0742336	-0.457928	0.0423182
PLA2G7	black	-0.55495	0.0110924	0.578947	0.00747966	0.625564	0.00317835	-0.6	0.00516293
PIK3AP1	black	-0.468239	0.037325	0.578947	0.00747966	0.33985	0.142637	-0.616541	0.00378956
SEC11A	black	-0.468239	0.037325	0.578947	0.00747966	0.625564	0.00317835	-0.628571	0.00299382
DENND2C	black	-0.364186	0.114429	0.578947	0.00747966	0.427068	0.060376	-0.44812	0.0475317
LYVE1	black	-0.5003	0.0246693	0.578421	0.00754703	0.36794	0.110465	-0.330182	0.15509
LUZP1	black	-0.451067	0.0459163	0.578413	0.007548	0.442272	0.0508673	-0.504701	0.0232373
TBC1D8	black	-0.425262	0.061589	0.577707	0.00763911	0.436353	0.0544221	-0.299608	0.199373
HNF1A	black	-0.277952	0.235401	0.577508	0.00766485	0.338348	0.144524	-0.596048	0.00554548
JUN	black	-0.502924	0.0238075	0.577444	0.00767326	0.529323	0.0163941	-0.736842	0.000210808
TRIM32	black	-0.433555	0.0561669	0.577444	0.00767326	0.314286	0.17717	-0.473684	0.03488
F2RL3	black	-0.349482	0.130944	0.577289	0.00769336	0.375768	0.102518	-0.525773	0.0172664
CENPN	black	-0.41763	0.0669205	0.576117	0.00784743	0.436203	0.0545145	-0.558011	0.0105655
CHN2	black	-0.502924	0.0238075	0.57594	0.00787094	0.609023	0.00437051	-0.586466	0.00657062
RGS18	black	-0.398871	0.0814925	0.57594	0.00787094	0.043609	0.855148	-0.348872	0.131663
LOC100228351	black	-0.346844	0.134076	0.574436	0.00807276	0.311278	0.181576	-0.521805	0.0182849
ECE1	black	-0.225449	0.339225	0.574436	0.00807276	0.0511278	0.830495	-0.365414	0.113122
SLITRK1	black	-0.496139	0.0260868	0.574326	0.00808765	0.459246	0.0416527	-0.349543	0.130872
HK1	black	-0.329502	0.155993	0.572932	0.00827879	0.288722	0.216993	-0.571429	0.00848909
LPP	black	-0.329502	0.155993	0.572932	0.00827879	0.171429	0.469886	-0.529323	0.0163941
BCL9L	black	-0.277475	0.236238	0.572932	0.00827879	0.233083	0.322678	-0.240602	0.306861
CRACR2A	black	-0.664015	0.00140927	0.572744	0.00830493	0.566683	0.00918151	-0.615169	0.00389051
NAF1	black	-0.309091	0.184826	0.572293	0.00836773	0.55968	0.0102867	-0.543914	0.0131725
HVCN1	black	-0.483312	0.0308639	0.572241	0.00837489	0.601958	0.00498159	-0.590529	0.00611849
SLC35A1	black	-0.305234	0.190654	0.57169	0.00845221	0.165861	0.484643	-0.416416	0.067799
CSNK1E	black	-0.572293	0.00836773	0.571429	0.00848909	0.431579	0.0574247	-0.642105	0.00226988
MED15	black	-0.502924	0.0238075	0.571429	0.00848909	0.378947	0.0994129	-0.404511	0.0768844
ITGB4	black	-0.502924	0.0238075	0.571429	0.00848909	0.431579	0.0574247	-0.455639	0.0434934
RNF149	black	-0.398871	0.0814925	0.571429	0.00848909	0.645113	0.00213069	-0.596992	0.00545199
ASAP1	black	-0.277475	0.236238	0.571429	0.00848909	0.386466	0.0923416	-0.584962	0.00674477
IGSF6	black	-0.569803	0.00872132	0.571159	0.00852731	0.452579	0.0451038	-0.355739	0.123722
LOC115496311	black	-0.447931	0.0476371	0.570179	0.00866713	0.368208	0.110186	-0.629217	0.00295542
IQSEC3	black	-0.529072	0.0164546	0.569926	0.00870361	0.679323	0.000987132	-0.735786	0.000217614
CORO6	black	-0.450897	0.0460081	0.569925	0.00870372	0.475188	0.0342273	-0.590977	0.00607015
GLCCI1	black	-0.31216	0.180277	0.569925	0.00870372	0.409023	0.0733409	-0.421053	0.0644881
ETFDH	black	-0.506748	0.0225939	0.569713	0.00873426	0.653049	0.00179723	-0.556077	0.0108961
GRAMD1B	black	-0.565154	0.00941413	0.569584	0.00875304	0.327772	0.158308	-0.419355	0.065686
PRKAR1A	black	-0.572293	0.00836773	0.568421	0.00892276	0.390977	0.0882801	-0.505263	0.0230592
TIMP3	black	-0.55495	0.0110924	0.568421	0.00892276	0.41203	0.0710472	-0.566917	0.00914627
MAN1A1	black	-0.398871	0.0814925	0.568421	0.00892276	0.607519	0.0044951	-0.694737	0.000675271
HNRNPLL	black	-0.398871	0.0814925	0.568421	0.00892276	0.452632	0.0450757	-0.562406	0.0098443
CYTH3	black	-0.277475	0.236238	0.568421	0.00892276	0.362406	0.116345	-0.545865	0.0127836
NPFFR2	black	-0.325583	0.161271	0.568161	0.00896108	0.225853	0.338336	-0.455235	0.0437037
BHLHE40	black	-0.454545	0.0440637	0.567563	0.00904976	0.40833	0.0738768	-0.507653	0.0223141
ORC5	black	-0.609186	0.00435714	0.567072	0.0091231	0.468417	0.0372432	-0.535999	0.0148496
DNAH10	black	-0.607461	0.00449994	0.566241	0.0092483	0.615622	0.00385694	-0.61233	0.00410648
FBN2	black	-0.550512	0.0118944	0.566241	0.0092483	0.516859	0.0196208	-0.530028	0.0162253
VSIR	black	-0.511787	0.0210705	0.565626	0.00934179	0.729598	0.000261403	-0.583678	0.00689649
LOC115491520	black	-0.567016	0.00913147	0.565415	0.0093741	0.244296	0.299264	-0.456327	0.0431377
SLC16A3	black	-0.442981	0.0504533	0.565415	0.0093741	0.305754	0.189861	-0.341093	0.141088
SH3BGRL	black	-0.433555	0.0561669	0.565414	0.00937432	0.568421	0.00892276	-0.577444	0.00767326
LOC100228858	black	-0.569803	0.00872132	0.56523	0.00940254	0.333999	0.150086	-0.345857	0.135261
MYO5A	black	-0.572293	0.00836773	0.56391	0.00960697	0.750376	0.000138412	-0.52782	0.0167591
USP24	black	-0.364186	0.114429	0.56391	0.00960697	0.437594	0.0536614	-0.512782	0.0207797
NHLRC3	black	-0.489274	0.0285648	0.563653	0.00964724	0.381829	0.0966575	-0.383344	0.0952314
GABBR2	black	-0.454326	0.0441788	0.563653	0.00964724	0.590926	0.00607567	-0.427285	0.0602313
BOK	black	-0.277475	0.236238	0.562406	0.0098443	0.315789	0.174994	-0.52782	0.0167591
LOC100222908	black	-0.443898	0.0499223	0.561513	0.00998741	0.601514	0.00502229	-0.483022	0.0309793
APBB1IP	black	-0.502924	0.0238075	0.560902	0.0100864	0.538346	0.0143355	-0.371429	0.106871
LOC115494460	black	-0.31216	0.180277	0.560902	0.0100864	0.282707	0.227153	-0.41203	0.0710472
SRRM3	black	-0.315004	0.176128	0.560747	0.0101117	0.340625	0.141669	-0.322148	0.165996
FCHSD2	black	-0.45695	0.0428174	0.56005	0.0102257	0.351269	0.128851	-0.546334	0.0126914
LOC100190135	black	-0.381818	0.0966679	0.55968	0.0102867	0.512383	0.0208959	-0.433555	0.0561669
TSR1	black	-0.485582	0.0299723	0.559398	0.0103333	0.401504	0.0793166	-0.342857	0.13891
RIPK2	black	-0.430014	0.058436	0.558527	0.0104786	0.444336	0.0496703	-0.616011	0.00382833
GNA11	black	-0.537608	0.0144955	0.557895	0.010585	0.482707	0.0311052	-0.372932	0.105348
HCK	black	-0.520266	0.0186925	0.557895	0.010585	0.479699	0.0323261	-0.383459	0.0951244
MEF2C	black	-0.468239	0.037325	0.557895	0.010585	0.621053	0.00347281	-0.544361	0.0130826
RGS21	black	-0.295262	0.20629	0.55723	0.010698	0.304217	0.192211	-0.555724	0.0109573
RUNX3	black	-0.416369	0.0678331	0.5566	0.0108057	0.230914	0.327329	-0.447537	0.0478568
GRIN2B	black	-0.454545	0.0440637	0.556527	0.0108183	0.447744	0.0477411	-0.449321	0.0468685
SLTM	black	-0.485582	0.0299723	0.556391	0.0108418	0.276692	0.237619	-0.36391	0.114725
ZNRF1	black	-0.15608	0.511109	0.556391	0.0108418	0.130827	0.582473	-0.389474	0.089619
MIR2995	black	-0.387466	0.0914299	0.555348	0.0110228	0.34981	0.130558	-0.547443	0.0124759
FAM160B1	black	-0.450897	0.0460081	0.554887	0.0111035	0.342857	0.13891	-0.642105	0.00226988
ZEB2	black	-0.31216	0.180277	0.554887	0.0111035	0.287218	0.219504	-0.466165	0.0382905
RTEL1	black	-0.433718	0.0560641	0.554344	0.0111993	0.305378	0.190434	-0.474615	0.034475
JPH2	black	-0.56977	0.00872609	0.554045	0.0112523	0.566397	0.00922472	-0.471115	0.0360177
MAP1S	black	-0.56977	0.00872609	0.554045	0.0112523	0.518756	0.0190996	-0.441119	0.0515453
MYO1E	black	-0.418446	0.066334	0.553934	0.011272	0.442663	0.0506384	-0.476528	0.0336535
FLT4	black	-0.511787	0.0210705	0.553592	0.0113331	0.251222	0.285334	-0.385107	0.0935916
QPCT	black	-0.555889	0.0109285	0.553516	0.0113466	0.478804	0.0326968	-0.36794	0.110465
RAB11FIP4	black	-0.606977	0.00454071	0.553383	0.0113704	0.491729	0.0276582	-0.560902	0.0100864
NDUFAF3	black	-0.450897	0.0460081	0.553383	0.0113704	0.315789	0.174994	-0.499248	0.0250219
FEN1	black	-0.407543	0.0744896	0.553123	0.011417	0.35953	0.119487	-0.666821	0.00132221
COPS7B	black	-0.589635	0.00621571	0.55188	0.0116424	0.56391	0.00960697	-0.41203	0.0710472
SERPINF2	black	-0.502924	0.0238075	0.55188	0.0116424	0.243609	0.300668	-0.360902	0.11798
SASH3	black	-0.364186	0.114429	0.55188	0.0116424	0.282707	0.227153	-0.482707	0.0311052
LOC100232233	black	-0.294817	0.207005	0.55188	0.0116424	0.393985	0.0856465	-0.484211	0.0305085
PHF21A	black	-0.173422	0.464659	0.55188	0.0116424	0.112782	0.635917	-0.521805	0.0182849
SFT2D3	black	-0.447931	0.0476371	0.551536	0.0117054	0.226829	0.336197	-0.241588	0.304821
CARMIL1	black	-0.364186	0.114429	0.550376	0.0119196	0.240602	0.306861	-0.58797	0.00640017
LOC116807007	black	-0.439375	0.0525842	0.549382	0.0121058	0.495282	0.0263865	-0.447278	0.0480015
GK	black	-0.450202	0.0463859	0.549071	0.0121646	0.410742	0.0720228	-0.571135	0.0085306
KIAA1614	black	-0.416928	0.0674277	0.548772	0.0122213	0.301268	0.196773	-0.39582	0.0840681
DNAJC13	black	-0.433555	0.0561669	0.547368	0.0124902	0.4	0.0805539	-0.565414	0.00937432
GAS7	black	-0.503682	0.023563	0.546687	0.0126224	0.518073	0.019286	-0.468374	0.0372629
POLD2	black	-0.28528	0.22277	0.546363	0.0126858	0.149497	0.529301	-0.488285	0.0289367
CD36	black	-0.277475	0.236238	0.545865	0.0127836	0.204511	0.38709	-0.554887	0.0111035
LOC115495221	black	-0.371906	0.106385	0.545676	0.0128208	0.34964	0.130758	-0.398861	0.0815004
BTBD1	black	-0.454326	0.0441788	0.54547	0.0128615	0.345464	0.135735	-0.484862	0.0302526
KCNQ4	black	-0.569803	0.00872132	0.545466	0.0128623	0.486176	0.029742	-0.367597	0.110823
CPM	black	-0.346844	0.134076	0.544361	0.0130826	0.348872	0.131663	-0.557895	0.010585
PCGF5	black	-0.346844	0.134076	0.544361	0.0130826	0.589474	0.00623337	-0.699248	0.000601642
PEAR1	black	-0.206048	0.383454	0.543767	0.0132021	0.329368	0.156172	-0.313055	0.178964
LMO1	black	-0.341882	0.140111	0.54349	0.0132583	0.488153	0.0289867	-0.492105	0.0275214
FYB1	black	-0.485582	0.0299723	0.542857	0.0133872	0.335338	0.148357	-0.377444	0.100873
RFX2	black	-0.416213	0.0679471	0.542857	0.0133872	0.529323	0.0163941	-0.47218	0.0355424
LOC100228631	black	-0.398871	0.0814925	0.542857	0.0133872	0.598496	0.00530584	-0.553383	0.0113704
IDH2	black	-0.629067	0.00296429	0.54244	0.0134727	0.531833	0.015799	-0.412133	0.0709697
KCNA3	black	-0.418182	0.0665235	0.542338	0.0134937	0.699994	0.000590146	-0.435132	0.0551786
PROX1	black	-0.369075	0.109286	0.541762	0.0136125	0.488424	0.0288841	-0.554716	0.0111336
RAB20	black	-0.364186	0.114429	0.541353	0.0136975	0.371429	0.106871	-0.46015	0.0412007
CAMKK2	black	-0.364186	0.114429	0.541353	0.0136975	0.306767	0.188323	-0.422556	0.0634408
ARHGAP32	black	-0.248069	0.291625	0.540832	0.0138065	0.212031	0.369485	-0.255051	0.277809
LAMC1	black	-0.320951	0.167665	0.540805	0.0138121	0.391125	0.0881499	-0.596465	0.00550405
RFLNB	black	-0.345455	0.135747	0.540761	0.0138212	0.384682	0.0939856	-0.50923	0.0218331
OPA3	black	-0.503113	0.0237463	0.540053	0.0139705	0.625799	0.00316358	-0.478375	0.0328752
NUP58	black	-0.520266	0.0186925	0.53985	0.0140136	0.568421	0.00892276	-0.37594	0.102349
LOC100190416	black	-0.485582	0.0299723	0.53985	0.0140136	0.427068	0.060376	-0.371429	0.106871
ADAP2	black	-0.31216	0.180277	0.53985	0.0140136	0.538346	0.0143355	-0.38797	0.0909729
CRELD2	black	-0.191052	0.419743	0.539157	0.014161	0.381025	0.0974212	-0.500001	0.0247694
EPHA3	black	-0.39148	0.0878358	0.538887	0.014219	0.414985	0.0688461	-0.334364	0.149613
INVS	black	-0.502924	0.0238075	0.538346	0.0143355	0.536842	0.0146633	-0.595489	0.00560144
DIP2A	black	-0.364186	0.114429	0.538346	0.0143355	0.32782	0.158244	-0.390977	0.0882801
NDUFV3	black	-0.346844	0.134076	0.538346	0.0143355	0.0360902	0.879931	-0.378947	0.0994129
MUC2	black	-0.454326	0.0441788	0.537894	0.0144333	0.606078	0.00461722	-0.592441	0.00591466
GNA12	black	-0.572293	0.00836773	0.536842	0.0146633	0.449624	0.0467019	-0.403008	0.0780935
LOC100220976	black	-0.615125	0.00389382	0.536429	0.0147545	0.4869	0.0294635	-0.461755	0.040408
LOC115495690	black	-0.4718	0.0357114	0.536379	0.0147655	0.26819	0.252934	-0.359101	0.119961
ULK4	black	-0.5196	0.0188712	0.535999	0.0148496	0.803222	2.00625e-05	-0.57484	0.00801816
G6PD	black	-0.537608	0.0144955	0.535338	0.0149971	0.772932	6.45802e-05	-0.545865	0.0127836
LOC100224575	black	-0.485582	0.0299723	0.535338	0.0149971	0.285714	0.222035	-0.484211	0.0305085
NUDT4	black	-0.433555	0.0561669	0.535338	0.0149971	0.162406	0.493913	-0.338346	0.144526
CBFB	black	-0.277475	0.236238	0.533835	0.015337	0.410526	0.0721872	-0.490226	0.0282108
CTBP2	black	-0.173422	0.464659	0.533835	0.015337	-0.0120301	0.959853	-0.320301	0.168577
CIB2	black	-0.341697	0.14034	0.53332	0.0154548	0.311103	0.181834	-0.34567	0.135487
RNF24	black	-0.177192	0.454853	0.533149	0.015494	0.0691404	0.77209	-0.284244	0.224528
LOC100190467	black	-0.606977	0.00454071	0.532331	0.0156831	0.642105	0.00226988	-0.485714	0.0299208
LOC116807658	black	-0.468239	0.037325	0.532331	0.0156831	0.445113	0.0492253	-0.43609	0.0545841
PIK3CD	black	-0.433555	0.0561669	0.532331	0.0156831	0.41203	0.0710472	-0.52782	0.0167591
MEIS1	black	-0.242791	0.302345	0.532331	0.0156831	0.111278	0.640455	-0.35188	0.128142
LOC101233542	black	-0.418446	0.066334	0.532164	0.015722	0.420893	0.0645999	-0.541839	0.0135966
PDGFC	black	-0.36068	0.118223	0.531674	0.0158363	0.455955	0.0433295	-0.432911	0.0565746
SORL1	black	-0.398871	0.0814925	0.530827	0.0160354	0.463158	0.039725	-0.46015	0.0412007
MICALL2	black	-0.381528	0.0969424	0.530827	0.0160354	0.427068	0.060376	-0.596992	0.00545199
LOC115495887	black	-0.545455	0.0128646	0.529725	0.0162976	0.411483	0.0714603	-0.562833	0.0097764
TBX2	black	-0.569803	0.00872132	0.529656	0.0163143	0.56523	0.00940254	-0.525703	0.0172839
LOC116808997	black	-0.341882	0.140111	0.529656	0.0163143	0.341905	0.140083	-0.411076	0.0717689
KREMEN1	black	-0.508723	0.0219869	0.529343	0.0163894	0.451706	0.0455716	-0.310548	0.182657
ZFPM1	black	-0.398871	0.0814925	0.529323	0.0163941	0.384962	0.0937255	-0.389474	0.089619
LOC100220064	black	-0.496139	0.0260868	0.529155	0.0164347	0.263502	0.261641	-0.361374	0.117466
CHKA	black	-0.641427	0.0023023	0.528378	0.0166227	0.418068	0.0666053	-0.530232	0.0161765
HEATR1	black	-0.483765	0.0306842	0.528231	0.0166585	0.525124	0.0174298	-0.511141	0.0212611
ASB16	black	-0.555159	0.0110558	0.528018	0.0167106	0.588943	0.00629179	-0.446785	0.0482783
TMTC1	black	-0.411054	0.0717855	0.527855	0.0167505	0.395467	0.0843705	-0.352186	0.127787
SCAMP2	black	-0.294817	0.207005	0.52782	0.0167591	0.536842	0.0146633	-0.548872	0.0122022
ESYT2	black	-0.242791	0.302345	0.52782	0.0167591	0.243609	0.300668	-0.47218	0.0355424
FBXO41	black	-0.569803	0.00872132	0.527679	0.0167935	0.464437	0.03911	-0.500011	0.024766
CYSLTR2	black	-0.296297	0.204627	0.527679	0.0167935	0.239136	0.309907	-0.440721	0.051781
ROR2	black	-0.406978	0.074931	0.527578	0.0168183	0.277023	0.237035	-0.566397	0.00922472
PRIM2	black	-0.442981	0.0504533	0.527004	0.0169599	0.357994	0.121191	-0.270416	0.248865
NLRC5	black	-0.336666	0.146658	0.527004	0.0169599	0.241223	0.305575	-0.606899	0.00454728
CCN2	black	-0.59755	0.00539745	0.526523	0.0170791	0.487662	0.0291727	-0.458707	0.0419236
ITPR1	black	-0.398871	0.0814925	0.526316	0.0171307	0.403008	0.0780935	-0.437594	0.0536614
HMGN3	black	-0.41684	0.0674911	0.525603	0.017309	0.537651	0.0144862	-0.281627	0.22901
MYO9B	black	-0.398871	0.0814925	0.524812	0.0175087	0.584962	0.00674477	-0.658647	0.00158933
SLC25A29	black	-0.329502	0.155993	0.524812	0.0175087	0.240602	0.306861	-0.356391	0.122986
JADE2	black	-0.294817	0.207005	0.524812	0.0175087	0.475188	0.0342273	-0.584962	0.00674477
SNX25	black	-0.277475	0.236238	0.524812	0.0175087	0.279699	0.232348	-0.342857	0.13891
SORBS2	black	-0.210859	0.372197	0.523777	0.0177728	0.314051	0.177511	-0.396866	0.0831785
ZBTB38	black	-0.290909	0.213373	0.523419	0.0178649	0.282205	0.228015	-0.431978	0.0571687
LOC100231450	black	-0.329502	0.155993	0.523308	0.0178935	0.299248	0.19994	-0.566917	0.00914627
LOC115495698	black	-0.374267	0.104009	0.523023	0.0179673	0.440758	0.0517591	-0.538117	0.014385
MAST4	black	-0.314533	0.17681	0.522742	0.01804	0.251522	0.28474	-0.325767	0.16102
EIF5B	black	-0.381528	0.0969424	0.521805	0.0182849	0.371429	0.106871	-0.333835	0.150299
SNX21	black	-0.459689	0.0414306	0.520963	0.0185071	0.58307	0.00696928	-0.507058	0.0224979
MAP2	black	-0.305234	0.190654	0.52052	0.0186247	0.294667	0.207248	-0.377598	0.100723
ABCD3	black	-0.364323	0.114283	0.520496	0.018631	0.517488	0.0194468	-0.541557	0.0136551
PPM1J	black	-0.1406	0.554357	0.520427	0.0186495	0.108962	0.647468	-0.466327	0.0382145
FOXK1	black	-0.606977	0.00454071	0.520301	0.0186832	0.380451	0.097968	-0.360902	0.11798
IFRD1	black	-0.485582	0.0299723	0.520301	0.0186832	0.621053	0.00347281	-0.565414	0.00937432
TMSB15B	black	-0.398871	0.0814925	0.520301	0.0186832	0.410526	0.0721872	-0.604511	0.0047531
FZD1	black	-0.227798	0.33408	0.520151	0.0187232	0.0609038	0.79867	-0.365423	0.113112
ALG14	black	-0.296297	0.204627	0.519774	0.0188244	0.357715	0.121501	-0.296449	0.204385
CEP135	black	-0.413012	0.0703099	0.519665	0.0188536	0.435848	0.0547337	-0.441182	0.0515079
CAPN15	black	-0.485582	0.0299723	0.518797	0.0190884	0.0466165	0.84527	-0.279699	0.232348
ZNF292	black	-0.364186	0.114429	0.518797	0.0190884	0.422556	0.0634408	-0.350376	0.129894
LOC105758935	black	-0.260473	0.267366	0.518399	0.0191967	0.320504	0.168291	-0.481832	0.0314566
TRMU	black	-0.53781	0.0144515	0.51824	0.0192402	0.303121	0.193897	-0.408424	0.0738037
SLC2A1	black	-0.53781	0.0144515	0.51824	0.0192402	0.427228	0.060269	-0.470102	0.0364742
CRYAA	black	-0.611478	0.00417319	0.518168	0.0192598	0.548696	0.0122356	-0.3824	0.0961182
LOC115497309	black	-0.438972	0.0528263	0.517356	0.0194832	0.228382	0.332808	-0.235374	0.317808
BCOR	black	-0.537608	0.0144955	0.517293	0.0195005	0.505263	0.0230592	-0.318797	0.170698
DNAJC7	black	-0.416213	0.0679471	0.517293	0.0195005	0.329323	0.156231	-0.461654	0.0404576
LOC100223824	black	-0.364186	0.114429	0.517293	0.0195005	0.242105	0.303755	-0.386466	0.0923416
ZNF276	black	-0.607892	0.00446393	0.516567	0.0197022	0.510543	0.021439	-0.525603	0.017309
PPP2R5A	black	-0.294817	0.207005	0.515789	0.0199198	0.374436	0.103841	-0.517293	0.0195005
QRSL1	black	-0.406978	0.074931	0.515227	0.0200785	0.280552	0.230868	-0.247027	0.293724
KCNH1	black	-0.284885	0.223439	0.515227	0.0200785	0.289374	0.215909	-0.427003	0.0604191
SRC	black	-0.364186	0.114429	0.514286	0.0203461	0.219549	0.352346	-0.46015	0.0412007
LOC100190001	black	-0.213091	0.367039	0.514152	0.0203845	0.208874	0.376819	-0.391237	0.0880503
GPR63	black	-0.454545	0.0440637	0.51396	0.0204395	0.189188	0.424378	-0.178152	0.452375
OTULINL	black	-0.260133	0.268013	0.512782	0.0207797	0.269173	0.251131	-0.466165	0.0382905
B3GLCT	black	-0.289987	0.214894	0.510522	0.0214453	0.259071	0.270043	-0.49071	0.0280317
SAMD4A	black	-0.549297	0.0121219	0.510103	0.0215705	0.344166	0.13731	-0.319582	0.169588
BAHCC1	black	-0.260133	0.268013	0.509774	0.021669	0.108271	0.649567	-0.249624	0.288513
CHD1L	black	-0.272412	0.245251	0.50976	0.0216734	0.22783	0.334011	-0.358889	0.120196
AMOTL1	black	-0.277717	0.235813	0.508811	0.0219601	0.372869	0.105411	-0.380637	0.0977903
ACSF2	black	-0.530937	0.0160095	0.508683	0.0219991	0.486041	0.0297942	-0.436984	0.0540341
LOC115494759	black	-0.379858	0.0985364	0.508528	0.0220462	0.317328	0.172787	-0.584044	0.00685297
LAMB2	black	-0.364186	0.114429	0.508271	0.0221248	0.384962	0.0937255	-0.536842	0.0146633
PTPN7	black	-0.346844	0.134076	0.508271	0.0221248	0.457143	0.0427185	-0.652632	0.00181361
PPP1R3B	black	-0.242791	0.302345	0.508271	0.0221248	0.103759	0.663326	-0.239098	0.309986
PPARG	black	-0.641427	0.0023023	0.506131	0.0227865	0.301268	0.196773	-0.362449	0.116298
CRYL1	black	-0.430014	0.058436	0.505704	0.0229204	0.249356	0.289047	-0.361217	0.117637
PPM1M	black	-0.485582	0.0299723	0.505263	0.0230592	0.362406	0.116345	-0.4	0.0805539
VPS13C	black	-0.190764	0.420456	0.505263	0.0230592	0.0962406	0.686487	-0.360902	0.11798
TRPS1	black	-0.459741	0.0414048	0.504701	0.0232373	0.635577	0.00259826	-0.405416	0.0761641
MICAL1	black	-0.399021	0.0813674	0.504701	0.0232373	0.590448	0.00612726	-0.596465	0.00550405
CTIF	black	-0.364735	0.113843	0.504519	0.0232953	0.188253	0.426712	-0.299699	0.19923
LOC115497454	black	-0.447931	0.0476371	0.50415	0.0234129	0.472301	0.035489	-0.474631	0.0344678
ZBTB5	black	-0.520266	0.0186925	0.503759	0.023538	0.642105	0.00226988	-0.445113	0.0492253
LOC115495696	black	-0.346844	0.134076	0.503759	0.023538	0.228571	0.332397	-0.330827	0.154236
ATP11B	black	-0.346844	0.134076	0.503759	0.023538	0.296241	0.204718	-0.609023	0.00437051
LOC115493872	black	-0.636155	0.00256768	0.503244	0.0237039	0.500698	0.0245371	-0.471844	0.0356918
NRGN	black	-0.346974	0.13392	0.503197	0.0237192	0.210606	0.372786	-0.444528	0.0495599
PMEPA1	black	-0.433555	0.0561669	0.502256	0.0240247	0.433083	0.0564656	-0.383459	0.0951244
LOC100228479	black	-0.260231	0.267827	0.501692	0.024209	0.394133	0.0855182	-0.224897	0.34044
ALG2	black	-0.450897	0.0460081	0.500752	0.0245193	0.177444	0.454203	-0.523308	0.0178935
RRP15	black	-0.268759	0.25189	0.499489	0.0249407	0.274991	0.240633	-0.282759	0.227064
MGA	black	-0.398871	0.0814925	0.499248	0.0250219	0.252632	0.28255	-0.461654	0.0404576
AGTRAP	black	-0.138738	0.559667	0.499248	0.0250219	0.0691729	0.771985	-0.380451	0.097968
PAQR7	black	-0.48107	0.031765	0.497788	0.0255176	0.41436	0.0693077	-0.330005	0.155325
CNOT9	black	-0.676346	0.00105958	0.497744	0.0255326	0.584962	0.00674477	-0.616541	0.00378956
NUP98	black	-0.398871	0.0814925	0.497744	0.0255326	0.37594	0.102349	-0.499248	0.0250219
STT3A	black	-0.381528	0.0969424	0.497744	0.0255326	0.46015	0.0412007	-0.390977	0.0882801
MLKL	black	-0.689814	0.000764198	0.497159	0.0257336	0.588046	0.00639169	-0.393843	0.0857695
DBNL	black	-0.490909	0.0279586	0.496618	0.0259206	0.580175	0.00732454	-0.539185	0.0141552
SEPTIN7	black	-0.433555	0.0561669	0.496241	0.0260515	0.309774	0.183806	-0.42406	0.0624065
SLC12A7	black	-0.416369	0.0678331	0.495675	0.0262487	0.114329	0.631263	-0.226401	0.337134
EMC1	black	-0.398871	0.0814925	0.494737	0.0265786	0.273684	0.242966	-0.431579	0.0574247
MAPK12	black	-0.53736	0.0145498	0.494068	0.026816	0.641083	0.0023189	-0.502905	0.0238137
LOC100226157	black	-0.400379	0.080241	0.492834	0.0272579	0.32755	0.158607	-0.484532	0.0303822
LOC115495184	black	-0.443898	0.0499223	0.492079	0.027531	0.375097	0.103183	-0.370569	0.107749
EHD3	black	-0.485582	0.0299723	0.491729	0.0276582	0.596992	0.00545199	-0.47218	0.0355424
TBP	black	-0.433555	0.0561669	0.491729	0.0276582	0.63609	0.00257111	-0.542857	0.0133872
THRAP3	black	-0.329502	0.155993	0.491729	0.0276582	0.278195	0.234974	-0.466165	0.0382905
SHISA6	black	-0.472506	0.0353982	0.490854	0.0279788	0.694105	0.000686175	-0.522989	0.0179761
GPX3	black	-0.531528	0.0158703	0.490523	0.028101	0.500399	0.0246365	-0.562949	0.00975811
PCNT	black	-0.450897	0.0460081	0.490226	0.0282108	0.451128	0.0458833	-0.514286	0.0203461
UTRN	black	-0.329502	0.155993	0.490226	0.0282108	0.4	0.0805539	-0.377444	0.100873
YRDC	black	-0.31216	0.180277	0.490226	0.0282108	0.0977444	0.681832	-0.392481	0.0869559
CHRDL1	black	-0.569803	0.00872132	0.490129	0.0282465	0.624519	0.00324462	-0.355739	0.123722
A1CF	black	-0.597007	0.00545054	0.489666	0.0284187	0.556708	0.0107871	-0.361521	0.117305
LOC115493743	black	-0.468025	0.0374238	0.48876	0.0287578	0.614037	0.00397545	-0.633447	0.00271365
TNFSF13B	black	-0.416213	0.0679471	0.488722	0.028772	0.536842	0.0146633	-0.442105	0.0509647
LOC100229427	black	-0.260133	0.268013	0.488722	0.028772	0.23609	0.316294	-0.264662	0.259469
MTF2	black	-0.242791	0.302345	0.488722	0.028772	0.425564	0.0613849	-0.443609	0.0500892
LOC100222111	black	-0.182337	0.441647	0.488153	0.0289867	0.110674	0.642281	-0.377478	0.100839
TRNAV-CAC	black	-0.264249	0.260241	0.487968	0.0290565	0.29363	0.208927	-0.324181	0.163188
TIMM21	black	-0.205527	0.384685	0.487968	0.0290565	0.229982	0.32934	-0.306359	0.188941
CTSS	black	-0.450897	0.0460081	0.487218	0.029342	0.580451	0.00729007	-0.550376	0.0119196
LOC100218287	black	-0.381528	0.0969424	0.487218	0.029342	0.548872	0.0122022	-0.618045	0.00368142
NFATC3	black	-0.381528	0.0969424	0.487218	0.029342	0.374436	0.103841	-0.581955	0.00710444
DNM1	black	-0.346844	0.134076	0.487218	0.029342	0.44812	0.0475317	-0.488722	0.028772
IL7R	black	-0.439375	0.0525842	0.4869	0.0294635	0.594339	0.00571801	-0.535667	0.0149237
RSL1D1	black	-0.439375	0.0525842	0.486138	0.0297566	0.377938	0.100391	-0.276596	0.237788
HTR2A	black	-0.121395	0.610169	0.485714	0.0299208	0.0075188	0.974903	-0.330827	0.154236
CLIP1	black	-0.503682	0.023563	0.48494	0.0302222	0.623495	0.00331073	-0.385543	0.0931898
CLBA1	black	-0.279585	0.232546	0.484862	0.0302526	0.360616	0.118293	-0.492438	0.0274007
MCM9	black	-0.322714	0.165212	0.483938	0.0306158	0.459248	0.0416519	-0.503691	0.02356
PTTG1IP	black	-0.508723	0.0219869	0.483466	0.0308027	0.397007	0.083059	-0.43759	0.0536639
LOC115495888	black	-0.227163	0.335466	0.483347	0.03085	0.11364	0.633335	-0.148489	0.532113
LOC100228968	black	-0.459689	0.0414306	0.482956	0.0310056	0.309611	0.18405	-0.398601	0.0817176
LOC115497697	black	-0.572293	0.00836773	0.482707	0.0311052	0.386466	0.0923416	-0.467669	0.0375885
LCMT2	black	-0.260133	0.268013	0.482707	0.0311052	0.357895	0.121301	-0.532331	0.0156831
TMEM50A	black	-0.208106	0.378615	0.482707	0.0311052	0.189474	0.423665	-0.521805	0.0182849
LOC100221985	black	-0.407543	0.0744896	0.482446	0.0312094	0.239687	0.30876	-0.356457	0.122912
CEP250	black	-0.314533	0.17681	0.481832	0.0314565	0.316676	0.17372	-0.498499	0.0252752
CYSLTR1	black	-0.192215	0.416864	0.481832	0.0314565	0.415163	0.0687152	-0.421224	0.0643679
GNAZ	black	-0.571187	0.00852324	0.481567	0.0315637	0.428229	0.0596058	-0.22402	0.342375
TC2N	black	-0.398871	0.0814925	0.481203	0.031711	0.356391	0.122986	-0.32782	0.158244
VCAN	black	-0.365563	0.112964	0.480758	0.031892	0.507173	0.0224622	-0.36604	0.112459
LOC115496473	black	-0.294928	0.206827	0.480632	0.0319436	0.247461	0.292848	-0.476871	0.033508
NLGN3	black	-0.4921	0.0275234	0.480043	0.0321848	0.268976	0.251491	-0.391654	0.0876826
NHSL2	black	-0.346974	0.13392	0.47988	0.0322518	0.597969	0.00535669	-0.386612	0.0922087
RAB3GAP2	black	-0.31216	0.180277	0.479699	0.0323261	0.209023	0.376472	-0.362406	0.116345
U2AF1	black	-0.294817	0.207005	0.479699	0.0323261	0.240602	0.306861	-0.419549	0.0655483
LOC116808643	black	-0.487417	0.0292659	0.479249	0.0325121	0.480003	0.0322009	-0.454343	0.04417
COL3A1	black	-0.472506	0.0353982	0.478804	0.0326968	0.763997	8.82091e-05	-0.653133	0.00179395
C2H18orf21	black	-0.304636	0.191569	0.478494	0.0328257	0.344153	0.137325	-0.320002	0.168997
LOC116807474	black	-0.23519	0.318197	0.478321	0.0328977	0.149244	0.530007	-0.339275	0.143357
DYNC1H1	black	-0.260133	0.268013	0.478195	0.0329504	0.172932	0.46594	-0.2	0.397873
CPED1	black	-0.447676	0.0477789	0.478173	0.0329599	0.610508	0.00425021	-0.601686	0.00500647
NEGR1	black	-0.447931	0.0476371	0.477739	0.033142	0.707674	0.000482239	-0.565518	0.00935831
BAMBI	black	-0.346844	0.134076	0.476692	0.0335841	0.162406	0.493913	-0.303759	0.192914
PKN2	black	-0.329502	0.155993	0.476692	0.0335841	0.254135	0.279598	-0.526316	0.0171307
S1PR4	black	-0.318946	0.170486	0.476301	0.0337504	0.350311	0.12997	-0.325728	0.161073
LOC100225286	black	-0.417786	0.0668076	0.47472	0.0344292	0.169058	0.476142	-0.449815	0.0465976
NHLH1	black	-0.277952	0.235401	0.474614	0.0344755	0.446804	0.0482673	-0.331859	0.152878
LOC100222370	black	-0.236364	0.315717	0.474546	0.0345049	0.0882876	0.711282	-0.351574	0.128497
LOC115497791	black	-0.411054	0.0717855	0.47439	0.0345723	0.215555	0.361393	-0.516822	0.0196311
C1QC	black	-0.235666	0.31719	0.474303	0.0346101	0.217255	0.357526	-0.210801	0.372331
GPLD1	black	-0.395547	0.0843021	0.473687	0.034879	0.477394	0.0332868	-0.252138	0.283522
KLHDC10	black	-0.104053	0.662427	0.473684	0.03488	-0.0225564	0.924798	-0.160902	0.497974
CCDC88A	black	-0.520266	0.0186925	0.47218	0.0355424	0.705263	0.000514145	-0.413534	0.0699207
SMAD6	black	-0.225449	0.339225	0.47218	0.0355424	0.123308	0.604509	-0.416541	0.067708
COL27A1	black	-0.341697	0.14034	0.47077	0.0361726	0.20411	0.388043	-0.307811	0.186747
SIVA1	black	-0.286676	0.220415	0.470747	0.0361828	0.264116	0.26049	-0.588822	0.00630516
LOC115496276	black	-0.341882	0.140111	0.470366	0.0363547	0.523727	0.0177858	-0.501987	0.0241124
CEBPA	black	-0.555159	0.0110558	0.469349	0.036816	0.478375	0.0328752	-0.32343	0.164222
MAFB	black	-0.416369	0.0678331	0.469349	0.036816	0.449793	0.0466093	-0.265513	0.257882
TNIK	black	-0.433555	0.0561669	0.469173	0.0368966	0.466165	0.0382905	-0.544361	0.0130826
SYK	black	-0.329502	0.155993	0.469173	0.0368966	0.317293	0.172837	-0.380451	0.097968
SRGN	black	-0.242791	0.302345	0.469173	0.0368966	0.4	0.0805539	-0.487218	0.029342
LOC101234091	black	-0.208106	0.378615	0.469173	0.0368966	0.156391	0.510257	-0.266165	0.256671
CSNK1A1	black	-0.468239	0.037325	0.467669	0.0375885	0.186466	0.431195	-0.359398	0.119633
TMEM40	black	-0.294817	0.207005	0.467669	0.0375885	0.075188	0.752727	-0.121805	0.608957
ATAD5	black	-0.563636	0.00964977	0.466663	0.0380572	0.392564	0.0868832	-0.36261	0.116124
TXNIP	black	-0.450897	0.0460081	0.466165	0.0382905	0.4	0.0805539	-0.369925	0.10841
ARHGEF6	black	-0.260133	0.268013	0.466165	0.0382905	0.428571	0.0593798	-0.380451	0.097968
LOC100225836	black	-0.455596	0.0435159	0.465832	0.0384476	0.497107	0.0257516	-0.355547	0.12394
TTLL6	black	-0.152296	0.521528	0.46531	0.0386945	0.112638	0.636352	-0.428023	0.0597419
OTOA	black	-0.305739	0.189884	0.465147	0.0387719	0.29403	0.208277	-0.385614	0.0931243
ZNRF3	black	-0.502924	0.0238075	0.464662	0.0390026	0.580451	0.00729007	-0.64812	0.00199871
TGM2	black	-0.416213	0.0679471	0.464662	0.0390026	0.218045	0.355736	-0.415038	0.0688077
PIP4K2A	black	-0.173422	0.464659	0.464662	0.0390026	0.395489	0.0843516	-0.384962	0.0937255
LOC105760853	black	-0.496139	0.0260868	0.464624	0.0390208	0.322655	0.165293	-0.287163	0.219596
LOC100230314	black	-0.227798	0.33408	0.464186	0.0392301	0.0658419	0.782707	-0.288059	0.218098
LOC100229435	black	-0.366281	0.112205	0.464057	0.0392918	0.301725	0.196061	-0.278787	0.233938
KCNJ2	black	-0.576645	0.00777777	0.46365	0.0394876	0.648503	0.0019824	-0.495469	0.026321
SNX20	black	-0.503113	0.0237463	0.463332	0.0396408	0.354269	0.125393	-0.570891	0.00856526
SLC12A9	black	-0.544825	0.0129898	0.463279	0.0396663	0.253737	0.280378	-0.215638	0.361202
LOC116807670	black	-0.086711	0.716231	0.463158	0.039725	0.263158	0.262287	-0.557895	0.010585
PXDN	black	-0.531577	0.0158589	0.462473	0.0400576	0.674503	0.00110663	-0.464009	0.0393149
MYDGF	black	-0.569803	0.00872132	0.462461	0.0400635	0.531632	0.0158461	-0.50594	0.0228463
TRNAM-CAU_7	black	-0.416369	0.0678331	0.461076	0.0407423	0.277548	0.23611	-0.562618	0.00981063
TRAF3IP1	black	-0.509675	0.021699	0.460993	0.0407829	0.502902	0.0238146	-0.44042	0.0519596
MDGA1	black	-0.325583	0.161271	0.460528	0.0410131	0.261142	0.266094	-0.502875	0.0238231
NOL6	black	-0.433555	0.0561669	0.46015	0.0412007	0.458647	0.0419543	-0.299248	0.19994
LRMDA	black	-0.23519	0.318197	0.459782	0.0413844	0.422703	0.0633397	-0.434753	0.0554144
PAM	black	-0.433718	0.0560641	0.459571	0.0414897	0.5739	0.00814572	-0.348251	0.132399
SHTN1	black	-0.260473	0.267366	0.459246	0.0416527	0.234463	0.319739	-0.182838	0.440372
M6PR	black	-0.416213	0.0679471	0.458647	0.0419543	0.554887	0.0111035	-0.452632	0.0450757
SYTL1	black	-0.555159	0.0110558	0.458067	0.0422476	0.522753	0.0180373	-0.435502	0.0549482
ACVRL1	black	-0.259415	0.269384	0.457916	0.0423241	0.305278	0.190587	-0.307688	0.186933
PSMD8	black	-0.265789	0.25737	0.457863	0.0423511	0.00153645	0.994871	-0.204348	0.387477
NCAN	black	-0.557859	0.010591	0.457417	0.0425782	0.367461	0.110965	-0.269868	0.249863
DCLK2	black	-0.243709	0.300464	0.457362	0.0426066	-0.147171	0.535801	-0.228681	0.332159
CLK2	black	-0.416213	0.0679471	0.457143	0.0427185	0.275188	0.240283	-0.418045	0.0666216
LHPP	black	-0.51883	0.0190794	0.457113	0.0427338	0.453096	0.0448285	-0.353479	0.126297
HFM1	black	-0.56977	0.00872609	0.456999	0.0427921	0.495818	0.0261989	-0.456999	0.0427921
LOC116807250	black	-0.366281	0.112205	0.456999	0.0427921	0.358189	0.120974	-0.337015	0.146213
LOC115493874	black	-0.149666	0.52883	0.456074	0.0432682	0.132558	0.577449	-0.469052	0.036952
SYNPO2	black	-0.496139	0.0260868	0.456019	0.0432964	0.453868	0.0444197	-0.533457	0.0154234
TNNT3	black	-0.430628	0.0580374	0.45572	0.0434514	0.374251	0.104026	-0.486271	0.0297054
LOC100221139	black	-0.294817	0.207005	0.455639	0.0434934	0.306767	0.188323	-0.515789	0.0199198
PPP1R10	black	-0.277475	0.236238	0.455639	0.0434934	0.362406	0.116345	-0.371429	0.106871
LDLRAP1	black	-0.18314	0.439603	0.455235	0.0437037	0.25232	0.283164	-0.195857	0.40792
SLC19A2	black	-0.225788	0.338478	0.45482	0.0439201	0.259036	0.270109	-0.617471	0.00372243
ZC3H14	black	-0.55495	0.0110924	0.454135	0.0442791	0.589474	0.00623337	-0.410526	0.0721872
UBE2I	black	-0.450897	0.0460081	0.454135	0.0442791	0.457143	0.0427185	-0.487218	0.029342
LOC115490606	black	-0.277475	0.236238	0.454135	0.0442791	-0.0270677	0.909812	-0.193985	0.412504
LOC115494256	black	-0.636364	0.00255673	0.45405	0.0443239	0.476122	0.0338266	-0.373646	0.104631
NARS2	black	-0.416917	0.0674354	0.453899	0.0444033	0.600111	0.00515247	-0.439439	0.0525457
LOC100225408	black	-0.325137	0.161878	0.453374	0.0446812	0.297931	0.202023	-0.283454	0.225875
UBASH3B	black	-0.606977	0.00454071	0.452632	0.0450757	0.360902	0.11798	-0.278195	0.234974
CD84	black	-0.438308	0.0532273	0.452366	0.0452175	0.570092	0.00867958	-0.390258	0.0889185
NAGA	black	-0.382103	0.0963982	0.451808	0.0455168	0.340362	0.141997	-0.260542	0.267234
KCNIP4	black	-0.227163	0.335466	0.451528	0.0456672	0.204551	0.386995	-0.416679	0.0676083
EHHADH	black	-0.371906	0.106385	0.451477	0.0456948	0.136631	0.565701	-0.287689	0.218715
BCL2L10	black	-0.520462	0.0186403	0.451298	0.0457916	0.68522	0.000855909	-0.654381	0.00174579
ABCA3	black	-0.364186	0.114429	0.451128	0.0458833	0.136842	0.565096	-0.203008	0.390666
MOB3A	black	-0.31216	0.180277	0.451128	0.0458833	0.434586	0.0555188	-0.392481	0.0869559
PGGT1B	black	-0.277475	0.236238	0.451128	0.0458833	0.294737	0.207135	-0.433083	0.0564656
TM6SF1	black	-0.41684	0.0674911	0.450302	0.0463316	0.402109	0.0788227	-0.375	0.103279
LOC115497838	black	-0.4607	0.0409277	0.450181	0.0463975	0.347239	0.133604	-0.301145	0.196966
LHFPL5	black	-0.366281	0.112205	0.449941	0.0465283	0.220559	0.350078	-0.208208	0.378377
PTPN1	black	-0.485582	0.0299723	0.449624	0.0467019	0.284211	0.224585	-0.178947	0.450325
PUS3	black	-0.472727	0.0353004	0.449321	0.0468685	0.291664	0.212133	-0.439861	0.0522929
RAB30	black	-0.164813	0.487445	0.449041	0.0470223	0.259496	0.269229	-0.378338	0.100003
TMEM43	black	-0.20842	0.377881	0.448796	0.0471576	0.253012	0.281801	-0.334338	0.149648
SPRY3	black	-0.339451	0.143135	0.448305	0.0474292	0.269436	0.250651	-0.43623	0.0544981
MTDH	black	-0.468239	0.037325	0.44812	0.0475317	0.521805	0.0182849	-0.488722	0.028772
KIF13B	black	-0.208106	0.378615	0.44812	0.0475317	0.365414	0.113122	-0.451128	0.0458833
TMEM64	black	-0.217597	0.35675	0.44755	0.0478492	0.181133	0.444719	-0.175096	0.460293
GPR143	black	-0.364674	0.113909	0.44665	0.048354	0.531632	0.0158461	-0.32807	0.157907
ERCC8	black	-0.286254	0.221125	0.446032	0.0487026	0.309139	0.184755	-0.432493	0.05684
TRMT2A	black	-0.0716689	0.763978	0.445889	0.0487837	0.145264	0.541157	-0.257901	0.272288
CMTM7	black	-0.360287	0.118654	0.445754	0.0488605	0.273548	0.24321	-0.403845	0.0774181
MTMR2	black	-0.567016	0.00913147	0.445572	0.048964	0.553123	0.011417	-0.467082	0.0378615
LOC115491017	black	-0.485582	0.0299723	0.445113	0.0492253	0.511278	0.0212206	-0.4	0.0805539
PPARA	black	-0.136753	0.565352	0.444674	0.0494764	0.292496	0.210772	-0.393289	0.0862506
LOC115496829	black	-0.325583	0.161271	0.444648	0.0494912	0.398771	0.0815753	-0.275258	0.240158
ADAM15	black	-0.1406	0.554357	0.44423	0.0497311	0.227068	0.335674	-0.276596	0.237788
UBAP2	black	-0.225449	0.339225	0.443609	0.0500892	0.360902	0.11798	-0.330827	0.154236
MSRB1	black	-0.574419	0.00807509	0.443456	0.0501779	0.592881	0.00586859	-0.484427	0.0304233
GFI1	black	-0.254545	0.278796	0.443014	0.050434	0.277475	0.236238	-0.297971	0.201961
CAMK2N2	black	-0.38443	0.0942192	0.442437	0.0507706	0.493954	0.0268566	-0.398496	0.0818054
TMEM216	black	-0.430628	0.0580374	0.442142	0.0509432	0.482877	0.0310374	-0.41838	0.0663815
LOC100229789	black	-0.095418	0.689038	0.440767	0.0517535	0.000752163	0.997489	-0.296352	0.20454
SRRD	black	-0.322044	0.166142	0.440758	0.0517591	0.336606	0.146734	-0.258115	0.271877
YTHDF2	black	-0.260133	0.268013	0.440602	0.0518518	0.473684	0.03488	-0.478195	0.0329504
SFXN3	black	-0.409082	0.0732946	0.440003	0.0522081	0.409814	0.0727318	-0.483777	0.0306796
LOC115498304	black	-0.377862	0.100465	0.439658	0.0524144	0.16611	0.483977	-0.338316	0.144564
SPATS2L	black	-0.485582	0.0299723	0.439098	0.0527507	0.395489	0.0843516	-0.323308	0.16439
LOC116808141	black	-0.407652	0.0744042	0.438636	0.0530294	0.448276	0.0474453	-0.343036	0.138691
ALOX5	black	-0.216859	0.358424	0.438511	0.0531048	0.245957	0.295886	-0.231666	0.325712
PCDH10	black	-0.395547	0.0843021	0.438461	0.0531347	0.424557	0.0620678	-0.283656	0.22553
NFKBID	black	-0.341697	0.14034	0.437849	0.0535062	0.121808	0.608947	-0.431265	0.0576266
RBM6	black	-0.190764	0.420456	0.437594	0.0536614	0.308271	0.186056	-0.32782	0.158244
PRDM1	black	-0.2	0.397873	0.436708	0.0542035	0.455627	0.0434998	-0.452474	0.0451599
NAPRT	black	-0.0909091	0.703077	0.436708	0.0542035	0.14662	0.537344	-0.220719	0.34972
LOC115495695	black	-0.130115	0.584544	0.436254	0.0544829	0.0188041	0.937282	-0.22264	0.345435
SRF	black	-0.364186	0.114429	0.43609	0.0545841	0.433083	0.0564656	-0.458647	0.0419543
LOC100228682	black	-0.52105	0.0184839	0.435241	0.0551102	0.355422	0.124081	-0.284639	0.223856
SLC8B1	black	-0.41684	0.0674911	0.435241	0.0551102	0.266567	0.255928	-0.185241	0.434282
LOC115494887	black	-0.387466	0.0914299	0.434792	0.0553904	0.462461	0.0400635	-0.395265	0.084543
RBM27	black	-0.31216	0.180277	0.434586	0.0555188	-0.00300752	0.98996	-0.309774	0.183806
BMP1	black	-0.260133	0.268013	0.434586	0.0555188	0.284211	0.224585	-0.251128	0.285522
POU2F3	black	-0.411054	0.0717855	0.434504	0.0555703	0.556708	0.0107871	-0.529552	0.0163392
ENGASE	black	-0.399021	0.0813674	0.433998	0.055888	0.353516	0.126254	-0.270026	0.249574
SCARF1	black	-0.248069	0.291625	0.43328	0.0563407	0.255051	0.277809	-0.275025	0.240573
LOC115497837	black	-0.329502	0.155993	0.433083	0.0564656	0.281203	0.229741	-0.219549	0.352346
CRYBB2	black	-0.277475	0.236238	0.433083	0.0564656	0.326316	0.160275	-0.273684	0.242966
SCML2	black	-0.104053	0.662427	0.433083	0.0564656	0.249624	0.288513	-0.41203	0.0710472
LOC115497836	black	-0.333925	0.150182	0.4328	0.0566447	0.309361	0.184423	-0.524999	0.0174614
LOC115493546	black	-0.618145	0.00367436	0.432684	0.056719	0.431907	0.0572146	-0.344904	0.136413
NUFIP1	black	-0.433718	0.0560641	0.432493	0.05684	0.315156	0.175908	-0.366303	0.112181
LOC115492619	black	-0.242791	0.302345	0.431579	0.0574247	0.0240602	0.9198	-0.24812	0.291523
SH2B3	black	-0.208106	0.378615	0.431579	0.0574247	0.261654	0.265124	-0.464662	0.0390026
KIAA1210	black	-0.121395	0.610169	0.431579	0.0574247	0.297744	0.20232	-0.43609	0.0545841
ADAM28	black	-0.241883	0.304214	0.43113	0.0577134	0.313831	0.17783	-0.37986	0.0985338
ELFN1	black	-0.418446	0.066334	0.430569	0.0580758	0.38219	0.0963161	-0.193514	0.413661
MRPL45	black	-0.2	0.397873	0.430402	0.0581839	-0.0709454	0.766297	-0.231755	0.325521
NEDD9	black	-0.336666	0.146658	0.430207	0.0583104	0.173619	0.464143	-0.12138	0.610215
TINAGL1	black	-0.173422	0.464659	0.430075	0.058396	0.0902256	0.705213	-0.416541	0.067708
LOC115495692	black	-0.459741	0.0414048	0.429485	0.0587808	0.220384	0.350472	-0.206845	0.381578
ENO4	black	-0.549421	0.0120985	0.428768	0.0592508	0.612273	0.00411093	-0.393478	0.0860863
CST7	black	-0.339451	0.143135	0.428682	0.0593068	0.345663	0.135496	-0.402267	0.078694
CHD5	black	-0.0783349	0.742706	0.428682	0.0593068	0.13585	0.567946	-0.366795	0.111664
SETD1B	black	-0.242791	0.302345	0.428571	0.0593798	-0.0225564	0.924798	-0.124812	0.600074
RANBP1	black	-0.190764	0.420456	0.428571	0.0593798	0.47218	0.0355424	-0.418045	0.0666216
MYO5C	black	-0.305739	0.189884	0.428192	0.0596301	0.399271	0.0811589	-0.402484	0.0785174
WNT9A	black	-0.531528	0.0158703	0.427973	0.059775	0.437849	0.0535062	-0.240323	0.307438
TGFA	black	-0.381818	0.0966679	0.427249	0.0602554	0.258556	0.271029	-0.512383	0.0208959
TMEM94	black	-0.468239	0.037325	0.427068	0.060376	0.475188	0.0342273	-0.421053	0.0644881
THOC5	black	-0.381528	0.0969424	0.427068	0.060376	0.37594	0.102349	-0.350376	0.129894
LOC115496872	black	-0.459689	0.0414306	0.426411	0.0608153	0.519109	0.0190039	-0.291999	0.211585
TMPPE	black	-0.413012	0.0703099	0.425943	0.0611296	0.403845	0.0774181	-0.39775	0.0824321
AKNA	black	-0.254545	0.278796	0.425672	0.0613119	0.227025	0.335767	-0.165539	0.485502
TCEA1	black	-0.433555	0.0561669	0.425564	0.0613849	0.365414	0.113122	-0.536842	0.0146633
NIP7	black	-0.31216	0.180277	0.425564	0.0613849	0.362406	0.116345	-0.521805	0.0182849
OBI1	black	-0.294817	0.207005	0.425564	0.0613849	0.108271	0.649567	-0.321805	0.166474
MUC4	black	-0.277475	0.236238	0.425564	0.0613849	0.431579	0.0574247	-0.278195	0.234974
VRK3	black	-0.190764	0.420456	0.425564	0.0613849	0.181955	0.442621	-0.473684	0.03488
STC2	black	-0.222356	0.346067	0.424175	0.062328	0.236992	0.314395	-0.292424	0.21089
SGTB	black	-0.372104	0.106184	0.424061	0.0624058	0.570024	0.00868939	-0.467082	0.0378615
DAZAP1	black	-0.450897	0.0460081	0.42406	0.0624065	0.314286	0.17717	-0.578947	0.00747966
EIF2A	black	-0.346844	0.134076	0.42406	0.0624065	0.366917	0.111535	-0.184962	0.434986
HJV	black	-0.0648537	0.785895	0.423372	0.0628784	0.148622	0.531742	-0.337412	0.145708
CNTNAP1	black	-0.356859	0.12246	0.422645	0.0633799	0.410569	0.0721547	-0.390946	0.0883078
UBL3	black	-0.329502	0.155993	0.422556	0.0634408	0.691729	0.000728485	-0.475188	0.0342273
PDIA3	black	-0.31216	0.180277	0.422556	0.0634408	0.180451	0.446465	-0.413534	0.0699207
MAF	black	-0.496139	0.0260868	0.422525	0.0634627	0.35953	0.119487	-0.330338	0.154884
SRI	black	-0.398871	0.0814925	0.421053	0.0644881	0.52782	0.0167591	-0.395489	0.0843516
LOC100221885	black	-0.190764	0.420456	0.421053	0.0644881	0.37594	0.102349	-0.21203	0.369486
MME	black	-0.364674	0.113909	0.420958	0.0645546	0.104745	0.66031	-0.247041	0.293695
DGKQ	black	-0.450897	0.0460081	0.419549	0.0655483	0.46015	0.0412007	-0.442105	0.0509647
GALNT2	black	-0.294817	0.207005	0.419549	0.0655483	0.455639	0.0434934	-0.496241	0.0260515
SPRYD3	black	-0.190764	0.420456	0.419549	0.0655483	-0.0120301	0.959853	-0.341353	0.140765
MVK	black	-0.283508	0.225782	0.419452	0.0656171	0.302681	0.194578	-0.207421	0.380222
MCM4	black	-0.309091	0.184826	0.419366	0.0656782	0.258556	0.271029	-0.397294	0.0828163
LOC100218233	black	-0.333534	0.15069	0.419355	0.065686	0.28439	0.224279	-0.315721	0.175092
BAIAP2L2	black	-0.0648537	0.785895	0.419355	0.065686	0.164689	0.487777	-0.427389	0.0601624
AFG3L2	black	-0.485582	0.0299723	0.418045	0.0666216	0.302256	0.195238	-0.344361	0.137073
RUFY3	black	-0.398871	0.0814925	0.418045	0.0666216	0.342857	0.13891	-0.153383	0.518524
LOC115497810	black	-0.277475	0.236238	0.418045	0.0666216	0.374436	0.103841	-0.32782	0.158244
LOC115497604	black	-0.0173422	0.94215	0.418045	0.0666216	0.0992481	0.677189	-0.162406	0.493913
PLEKHG3	black	-0.232924	0.323017	0.417924	0.0667085	0.39695	0.0831071	-0.281205	0.229737
CARD10	black	-0.1406	0.554357	0.417561	0.0669699	0.318505	0.171112	-0.423657	0.0626827
RNF213	black	-0.27758	0.236055	0.41745	0.0670498	0.20158	0.394079	-0.179767	0.448219
AMPD3	black	-0.641661	0.00229105	0.416541	0.067708	0.485714	0.0299208	-0.404511	0.0768844
NIFK	black	-0.31216	0.180277	0.415038	0.0688077	0.184962	0.434986	-0.455639	0.0434934
BNC1	black	-0.296297	0.204627	0.415029	0.0688143	0.120556	0.61266	-0.128461	0.58937
RPS28	black	-0.364186	0.114429	0.413534	0.0699207	0.541353	0.0136975	-0.542857	0.0133872
NONO	black	-0.208106	0.378615	0.413534	0.0699207	0.333835	0.150299	-0.300752	0.19758
MYCBPAP	black	-0.454545	0.0440637	0.41306	0.0702745	0.373646	0.104631	-0.449321	0.0468685
TMEM119	black	-0.299333	0.199807	0.412506	0.0706893	0.432899	0.0565818	-0.447731	0.0477483
SOD1	black	-0.294817	0.207005	0.41203	0.0710472	0.100752	0.672556	-0.324812	0.162323
PDE7B	black	-0.127231	0.592969	0.411591	0.0713788	0.283446	0.225888	-0.342002	0.139962
UAP1L1	black	-0.218182	0.355427	0.411483	0.0714603	0.19707	0.404963	-0.387835	0.0910954
DPY19L4	black	-0.156315	0.510465	0.411145	0.0717165	0.231928	0.325149	-0.197289	0.404431
DTWD1	black	-0.241883	0.304214	0.410933	0.0718777	0.136719	0.56545	-0.19731	0.404381
LPXN	black	-0.545455	0.0128646	0.409907	0.0726611	0.126125	0.596213	-0.176575	0.456451
TYSND1	black	-0.364674	0.113909	0.4091	0.0732814	0.23123	0.326648	-0.23123	0.326648
LOC101233002	black	-0.433555	0.0561669	0.409023	0.0733409	0.556391	0.0108418	-0.431579	0.0574247
LOC100229710	black	-0.364186	0.114429	0.409023	0.0733409	0.685714	0.000845616	-0.500752	0.0245193
SLC38A9	black	-0.506748	0.0225939	0.407587	0.0744546	0.639412	0.00240088	-0.433346	0.0562991
CCZ1	black	-0.242791	0.302345	0.407519	0.0745082	0.419549	0.0655483	-0.55188	0.0116424
NYAP1	black	-0.0363636	0.879028	0.406753	0.0751077	-0.0204953	0.931654	-0.0819813	0.731145
PLA2G6	black	-0.468945	0.0370008	0.406627	0.075207	0.495482	0.0263162	-0.426205	0.0609531
TRNAD-GUC	black	-0.315004	0.176128	0.406501	0.0753061	0.215301	0.361972	-0.403288	0.0778672
WDR81	black	-0.364186	0.114429	0.406015	0.0756894	0.565414	0.00937432	-0.398496	0.0818054
THOP1	black	-0.294817	0.207005	0.406015	0.0756894	0.225564	0.338971	-0.309774	0.183806
GALM	black	-0.366281	0.112205	0.405829	0.0758362	0.575219	0.00796717	-0.434061	0.0558483
ASB2	black	-0.336666	0.146658	0.405624	0.075999	0.374895	0.103384	-0.414842	0.0689514
SOWAHD	black	-0.352332	0.127618	0.404802	0.0766526	0.365764	0.112751	-0.251198	0.285383
INCENP	black	-0.2109	0.372103	0.404607	0.0768076	0.0213352	0.928859	-0.0426705	0.858235
LOC100229572	black	-0.225449	0.339225	0.404511	0.0768844	0.15188	0.522682	-0.291729	0.212026
LOC101232941	black	-0.284885	0.223439	0.404065	0.0772419	0.137629	0.562839	-0.298196	0.201603
TNFRSF1B	black	-0.264249	0.260241	0.403104	0.0780151	0.437899	0.0534759	-0.286841	0.220138
GPN1	black	-0.433555	0.0561669	0.403008	0.0780935	0.219549	0.352346	-0.439098	0.0527507
FNBP1	black	-0.208106	0.378615	0.403008	0.0780935	0.384962	0.0937255	-0.266165	0.256671
ATXN7L2	black	-0.284885	0.223439	0.4023	0.0786669	0.291138	0.212996	-0.405829	0.0758362
LOC100220543	black	-0.468239	0.037325	0.401504	0.0793166	0.410526	0.0721872	-0.372932	0.105348
HHEX	black	-0.381528	0.0969424	0.401504	0.0793166	0.393985	0.0856465	-0.257143	0.273751
MAPKAPK2	black	-0.364186	0.114429	0.401504	0.0793166	0.415038	0.0688077	-0.437594	0.0536614
WDHD1	black	-0.294817	0.207005	0.401504	0.0793166	0.345865	0.135252	-0.166917	0.481825
CCDC69	black	-0.205527	0.384685	0.401407	0.0793957	0.450628	0.046154	-0.373402	0.104875
LOC116808418	black	-0.218182	0.355427	0.400447	0.0801845	0.24752	0.292729	-0.425672	0.0613119
ANKDD1A	black	0	1	0.400093	0.0804773	-0.0548514	0.81834	-0.292541	0.210699
MDM1	black	-0.298775	0.200687	0.400036	0.0805244	0.118868	0.617681	-0.345174	0.136087
KDM3B	black	-0.346844	0.134076	0.4	0.0805539	0.00601504	0.979921	-0.156391	0.510257
SELENOF	black	-0.208106	0.378615	0.4	0.0805539	0.463158	0.039725	-0.326316	0.160275
SNRPB	black	-0.208106	0.378615	0.4	0.0805539	0.371429	0.106871	-0.353383	0.126407
LOC115496736	black	-0.530937	0.0160095	0.399248	0.0811779	0.415852	0.0682105	-0.418116	0.0665705
KIAA1143	black	-0.296297	0.204627	0.399218	0.0812029	0.397242	0.0828605	-0.355739	0.123722
CFTR	black	-0.272727	0.244684	0.398871	0.0814925	0.326349	0.16023	-0.342114	0.139824
XRCC2	black	-0.277475	0.236238	0.398496	0.0818054	0.267669	0.253892	-0.433083	0.0564656
SLC12A2	black	-0.260133	0.268013	0.398496	0.0818054	0.254135	0.279598	-0.389474	0.089619
GPI	black	-0.225449	0.339225	0.398496	0.0818054	0.500752	0.0245193	-0.443609	0.0500892
CHRNA10	black	-0.430628	0.0580374	0.398013	0.082211	0.456569	0.0430131	-0.464207	0.0392202
VIPR2	black	-0.0534522	0.822903	0.397674	0.0824956	0.137193	0.564089	-0.212278	0.368913
PLXNB1	black	-0.387466	0.0914299	0.397242	0.0828605	0.395265	0.084543	-0.503963	0.0234726
CARHSP1	black	-0.430628	0.0580374	0.397164	0.0829263	0.245257	0.297307	-0.275808	0.239182
TRNAR-CCU_2	black	-0.305234	0.190654	0.397007	0.083059	0.379362	0.0990127	-0.382891	0.0956563
IFI30	black	-0.433555	0.0561669	0.396992	0.0830713	0.548872	0.0122022	-0.479699	0.0323261
TEX2	black	-0.364186	0.114429	0.396992	0.0830713	-0.0225564	0.924798	-0.193985	0.412504
LOC101233732	black	-0.329502	0.155993	0.396992	0.0830713	0.144361	0.543701	-0.282707	0.227153
CAPZA1	black	-0.242791	0.302345	0.396992	0.0830713	0.239098	0.309986	-0.281203	0.229741
KIF1B	black	-0.225449	0.339225	0.396992	0.0830713	0.189474	0.423665	-0.171429	0.469886
TMEM181	black	-0.401904	0.0789898	0.396981	0.083081	0.430315	0.05824	-0.313645	0.178102
RCN2	black	-0.303731	0.192959	0.396698	0.0833211	0.355547	0.12394	-0.406574	0.0752487
LMAN2L	black	-0.485582	0.0299723	0.395489	0.0843516	0.428571	0.0593798	-0.550376	0.0119196
LOC115496482	black	-0.294817	0.207005	0.395489	0.0843516	0.186466	0.431195	-0.186466	0.431195
RASGRP1	black	-0.156139	0.510948	0.394885	0.0848695	0.425724	0.0612769	-0.412937	0.0703661
IRF8	black	-0.156139	0.510948	0.394885	0.0848695	0.097029	0.684045	-0.2783	0.23479
FAM174B	black	-0.164813	0.487445	0.394133	0.0855182	0.324934	0.162156	-0.415194	0.0686929
EMC8	black	-0.381528	0.0969424	0.393985	0.0856465	0.32782	0.158244	-0.336842	0.146433
SMPD1	black	-0.208106	0.378615	0.393985	0.0856465	0.290226	0.2145	-0.403008	0.0780935
DNAH8	black	-0.435447	0.0549827	0.393647	0.0859392	0.304474	0.191816	-0.305278	0.190587
SMG8	black	-0.294817	0.207005	0.392481	0.0869559	0.172932	0.46594	-0.392481	0.0869559
SELENOH	black	-0.208106	0.378615	0.392481	0.0869559	0.213534	0.366021	-0.294737	0.207135
RBBP6	black	-0.138738	0.559667	0.392481	0.0869559	0.168421	0.477829	-0.23609	0.316294
MRPL12	black	-0.086711	0.716231	0.392481	0.0869559	0.0706767	0.767158	-0.309774	0.183806
ADPRHL1	black	-0.226301	0.337353	0.392456	0.0869783	0.418116	0.0665705	-0.464154	0.0392452
LOC115496312	black	-0.303731	0.192959	0.39176	0.0875895	0.217278	0.357472	-0.171189	0.470516
BMPER	black	-0.38665	0.0921737	0.391654	0.0876826	0.418323	0.0664223	-0.508998	0.0219035
ISYNA1	black	-0.254837	0.278226	0.391654	0.0876826	0.155442	0.512858	-0.284216	0.224576
EIF4G2	black	-0.346844	0.134076	0.390977	0.0882801	0.287218	0.219504	-0.273684	0.242966
CRK	black	-0.208106	0.378615	0.390977	0.0882801	0.135338	0.569419	-0.201504	0.394261
NFKB1	black	-0.0348155	0.884144	0.390191	0.0889781	0.16302	0.492259	-0.263398	0.261836
POU1F1	black	-0.225101	0.339989	0.389526	0.0895721	0.41838	0.0663815	-0.309754	0.183837
KIFBP	black	-0.416213	0.0679471	0.389474	0.089619	0.166917	0.481825	-0.35188	0.128142
RSBN1	black	-0.294817	0.207005	0.389474	0.089619	0.129323	0.586853	-0.168421	0.477829
NINJ1	black	-0.121395	0.610169	0.389474	0.089619	-0.142857	0.54795	-0.0706767	0.767158
ABHD12	black	0.0520266	0.827557	0.389474	0.089619	-0.075188	0.752727	-0.183459	0.438795
KCNA1	black	-0.459689	0.0414306	0.389331	0.0897465	0.602537	0.00492904	-0.436607	0.0542654
FBLIM1	black	-0.173422	0.464659	0.38797	0.0909729	0.360902	0.11798	-0.431579	0.0574247
STXBP4	black	-0.381818	0.0966679	0.387835	0.0910954	0.36261	0.116124	-0.24752	0.292729
CAT	black	-0.360287	0.118654	0.387082	0.0917792	0.357365	0.121893	-0.493758	0.0269262
LOC115490676	black	-0.225101	0.339989	0.38698	0.091872	0.183306	0.439181	-0.394618	0.0850996
TBX3	black	-0.488374	0.028903	0.38642	0.0923838	0.442883	0.0505103	-0.243498	0.300896
TMCO6	black	-0.264536	0.259704	0.38642	0.0923838	0.368775	0.109597	-0.467586	0.0376271
SIRT3	black	-0.0268759	0.910448	0.386075	0.0927003	0.159246	0.502466	-0.329368	0.156172
POMT2	black	-0.468945	0.0370008	0.385543	0.0931898	0.379519	0.0988623	-0.269579	0.25039
TGFBR1	black	-0.549297	0.0121219	0.384113	0.0945134	0.453254	0.0447447	-0.374895	0.103384
CIZ1	black	-0.318946	0.170486	0.384113	0.0945134	0.304218	0.19221	-0.251978	0.283838
AMOT	black	-0.38665	0.0921737	0.384034	0.0945872	0.406893	0.0749978	-0.355079	0.12447
DTYMK	black	-0.173422	0.464659	0.383459	0.0951244	0.222556	0.345621	-0.258647	0.270856
SLX4	black	-0.433555	0.0561669	0.381955	0.0965386	0.384962	0.0937255	-0.257143	0.273751
PSTPIP1	black	-0.349482	0.130944	0.381829	0.0966575	0.553046	0.0114309	-0.334858	0.148976
KLHL5	black	-0.243157	0.301595	0.381025	0.0974212	0.343374	0.138277	-0.21235	0.368748
ERO1A	black	-0.315004	0.176128	0.380794	0.0976412	0.47559	0.0340543	-0.562353	0.0098527
ARL8A	black	-0.364186	0.114429	0.380451	0.097968	0.258647	0.270856	-0.290226	0.2145
BRPF1	black	-0.329502	0.155993	0.380451	0.097968	0.203008	0.390666	-0.198496	0.401504
PHF12	black	-0.242791	0.302345	0.380451	0.097968	0.0962406	0.686487	-0.258647	0.270856
MRPL32	black	-0.086711	0.716231	0.380451	0.097968	0.380451	0.097968	-0.463158	0.039725
PTGER4	black	-0.0173422	0.94215	0.380451	0.097968	0.233083	0.322678	-0.386466	0.0923416
LOC100230575	black	-0.264249	0.260241	0.380191	0.0982168	0.421774	0.0639837	-0.148512	0.532049
CHST10	black	-0.212631	0.368099	0.379504	0.0988762	0.224322	0.341707	-0.381041	0.097406
ANKRD39	black	-0.305234	0.190654	0.379362	0.0990127	0.317606	0.172391	-0.284081	0.224806
LMCD1	black	-0.223838	0.342777	0.379362	0.0990127	0.257613	0.272843	-0.294667	0.207248
MDH1	black	-0.173422	0.464659	0.378947	0.0994129	0.493233	0.0271142	-0.497744	0.0255326
POLR2A	black	-0.416213	0.0679471	0.377444	0.100873	0.210526	0.37297	-0.273684	0.242966
SDR16C5	black	-0.190764	0.420456	0.377444	0.100873	0.4	0.0805539	-0.44812	0.0475317
NLRX1	black	-0.121395	0.610169	0.377444	0.100873	0.297744	0.20232	-0.320301	0.168577
MGAT4A	black	-0.451577	0.045641	0.376506	0.101791	0.287651	0.218779	-0.174699	0.461326
CNN3	black	-0.283508	0.225782	0.376431	0.101865	0.394869	0.0848839	-0.350311	0.12997
LOC116809028	black	-0.0496139	0.835447	0.376431	0.101865	-0.0139817	0.953347	-0.167781	0.479528
AMPD2	black	-0.286254	0.221125	0.376081	0.10221	0.528018	0.0167106	-0.425724	0.0612769
CDC42	black	-0.381528	0.0969424	0.37594	0.102349	-0.0902256	0.705213	-0.189474	0.423665
FNBP4	black	-0.364186	0.114429	0.37594	0.102349	0.318797	0.170698	-0.237594	0.313131
KLF8	black	-0.225449	0.339225	0.37594	0.102349	0.296241	0.204718	-0.234586	0.319476
NOLC1	black	-0.277893	0.235504	0.375	0.103279	0.32229	0.1658	-0.371988	0.106302
ATP5F1D	black	-0.364186	0.114429	0.374436	0.103841	0.177444	0.454203	-0.332331	0.152259
RFLNA	black	-0.305234	0.190654	0.374069	0.104207	0.351131	0.129013	-0.0794014	0.739319
CIITA	black	-0.358345	0.1208	0.373646	0.104631	0.161577	0.496151	-0.128951	0.58794
FABP5	black	-0.295262	0.20629	0.373494	0.104783	0.45482	0.0439201	-0.343374	0.138277
LOC115493451	black	-0.508924	0.0219258	0.373402	0.104875	0.395467	0.0843705	-0.219798	0.351786
CD164	black	-0.190764	0.420456	0.372932	0.105348	0.231579	0.325899	-0.233083	0.322678
HTRA2	black	-0.3383	0.144584	0.37232	0.105966	0.42798	0.0597698	-0.363294	0.115386
MPHOSPH10	black	-0.488374	0.028903	0.372304	0.105982	0.554045	0.0112523	-0.419945	0.0652676
RFTN2	black	-0.496139	0.0260868	0.372129	0.106159	0.46785	0.0375047	-0.287163	0.219596
CASP6	black	-0.132882	0.576511	0.372007	0.106283	0.174481	0.461893	-0.352254	0.127708
SRP54	black	-0.485582	0.0299723	0.371429	0.106871	0.451128	0.0458833	-0.490226	0.0282108
QARS1	black	-0.433555	0.0561669	0.371429	0.106871	0.47218	0.0355424	-0.476692	0.0335841
PTBP1	black	-0.346844	0.134076	0.371429	0.106871	0.115789	0.626879	-0.371429	0.106871
KANSL2	black	-0.329502	0.155993	0.371429	0.106871	0.115789	0.626879	-0.237594	0.313131
ARAP3	black	-0.366956	0.111495	0.371223	0.10708	0.269705	0.25016	-0.257583	0.272901
SERPINF1	black	-0.297059	0.20341	0.371223	0.10708	0.121216	0.610702	-0.19243	0.416333
CRB1	black	-0.128285	0.589884	0.370792	0.10752	0.144609	0.543002	-0.167783	0.479521
LOC101233507	black	-0.190764	0.420456	0.369925	0.10841	0.263158	0.262287	-0.154887	0.514383
DELE1	black	-0.206048	0.383454	0.369762	0.108577	-0.0605912	0.799683	-0.247026	0.293726
CBFA2T3	black	-0.242791	0.302345	0.368421	0.109964	0.219549	0.352346	-0.381955	0.0965386
LOC115497050	black	-0.225101	0.339989	0.36831	0.11008	0.144269	0.54396	-0.162939	0.492477
DEPDC7	black	-0.113961	0.632369	0.367597	0.110823	0.104745	0.66031	-0.288544	0.217289
LOC115494735	black	-0.438308	0.0532273	0.367084	0.11136	0.36523	0.113317	-0.43568	0.0548376
STAMBP	black	-0.260133	0.268013	0.366917	0.111535	0.278195	0.234974	-0.333835	0.150299
ARHGAP1	black	-0.15667	0.509493	0.366795	0.111664	0.156228	0.510704	-0.371323	0.106978
ABCF1	black	-0.436852	0.0541152	0.366677	0.111788	0.333343	0.150938	-0.524257	0.0176498
GHDC	black	-0.333925	0.150182	0.366509	0.111965	0.165348	0.486013	-0.137155	0.564198
HAUS3	black	-0.364674	0.113909	0.365621	0.112903	0.25297	0.281884	-0.333999	0.150086
RNF115	black	-0.341697	0.14034	0.365423	0.113112	0.0790103	0.74056	-0.322626	0.165334
UBR7	black	-0.381528	0.0969424	0.365414	0.113122	0.633083	0.00273379	-0.478195	0.0329504
PPARD	black	-0.139262	0.558169	0.365286	0.113258	0.291323	0.212693	-0.333587	0.15062
SNX29	black	-0.227163	0.335466	0.365162	0.113389	0.110609	0.642477	-0.383344	0.0952314
ANO3	black	-0.456889	0.0428483	0.364324	0.114282	0.478515	0.0328168	-0.34335	0.138306
MYO5B	black	-0.240885	0.306273	0.363923	0.114711	0.302867	0.19429	-0.318131	0.171643
SNX16	black	-0.208106	0.378615	0.36391	0.114725	-0.0676692	0.776821	-0.26015	0.26798
NFE2L1	black	-0.208106	0.378615	0.36391	0.114725	0.192481	0.416206	-0.311278	0.181576
FSCN2	black	-0.265764	0.257416	0.363777	0.114868	0.18765	0.428224	-0.357193	0.122086
STX17	black	-0.330748	0.154341	0.363776	0.114868	0.325285	0.161676	-0.306417	0.188853
PRKCH	black	0.0173487	0.942128	0.363294	0.115386	0.0157954	0.947303	-0.376081	0.10221
ADSS2	black	-0.416213	0.0679471	0.362406	0.116345	0.463158	0.039725	-0.421053	0.0644881
COL7A1	black	-0.346844	0.134076	0.362406	0.116345	0.234586	0.319476	-0.303759	0.192914
HGSNAT	black	-0.218182	0.355427	0.361033	0.117837	0.239638	0.308862	-0.282205	0.228015
RPUSD4	black	-0.330748	0.154341	0.360757	0.118139	0.369814	0.108524	-0.300379	0.198163
CELF5	black	-0.228475	0.332607	0.360413	0.118516	0.0419085	0.860743	-0.2164	0.359467
LOC100229295	black	-0.364323	0.114283	0.360286	0.118656	0.364047	0.114579	-0.533283	0.0154632
PROSER1	black	-0.173683	0.463976	0.35994	0.119035	0.353916	0.125796	-0.320783	0.1679
ETFBKMT	black	-0.192428	0.416338	0.359668	0.119335	0.160367	0.499423	-0.178907	0.450429
LOC100231510	black	-0.254837	0.278226	0.359651	0.119354	-0.00304789	0.989825	-0.259833	0.268586
UNC93B1	black	-0.277945	0.235414	0.359103	0.119959	0.205661	0.384369	-0.329378	0.156158
RARRES1	black	-0.193325	0.414127	0.358889	0.120196	0.460993	0.0407829	-0.422895	0.063207
MAN2C1	black	-0.131812	0.579611	0.358889	0.120196	0.410703	0.0720524	-0.390892	0.0883559
NAT10	black	-0.624319	0.00325744	0.357895	0.121301	0.461654	0.0404576	-0.306767	0.188323
CCDC88C	black	-0.31216	0.180277	0.357895	0.121301	0.338346	0.144526	-0.291729	0.212026
UNC45A	black	-0.225449	0.339225	0.357895	0.121301	0.0360902	0.879931	-0.165414	0.485838
LOC101233268	black	-0.138738	0.559667	0.357895	0.121301	0.0736842	0.757529	-0.306767	0.188323
LOC100232483	black	-0.349482	0.130944	0.357586	0.121646	0.374253	0.104023	-0.245462	0.296892
HSF4	black	-0.430628	0.0580374	0.357278	0.12199	0.407348	0.074642	-0.278354	0.234696
ERCC4	black	-0.265789	0.25737	0.356457	0.122912	0.248905	0.289949	-0.4594	0.0415756
LOC100231469	black	-0.173422	0.464659	0.356391	0.122986	0.109774	0.645005	-0.433083	0.0564656
LOC115497033	black	-0.218182	0.355427	0.356303	0.123085	0.171845	0.468791	-0.198647	0.401139
LOC100223132	black	0.0349482	0.883706	0.356071	0.123347	0.292433	0.210876	-0.280311	0.231285
ADPRH	black	-0.395547	0.0843021	0.35596	0.123472	0.353179	0.126641	-0.230818	0.327536
WWTR1	black	-0.3515	0.128583	0.355079	0.12447	0.236211	0.316038	-0.361175	0.117683
NUS1	black	-0.537608	0.0144955	0.354887	0.124688	0.557895	0.010585	-0.47218	0.0355424
PTP4A1	black	-0.208106	0.378615	0.354887	0.124688	0.463158	0.039725	-0.404511	0.0768844
EXOSC1	black	-0.173422	0.464659	0.354887	0.124688	0.0406015	0.865047	-0.126316	0.595654
PPIC	black	-0.309091	0.184826	0.354727	0.124871	0.372069	0.10622	-0.269592	0.250365
LOC115497833	black	-0.122094	0.608101	0.35466	0.124947	0.148216	0.532876	-0.116455	0.624885
WDR4	black	-0.156139	0.510948	0.354269	0.125393	0.142159	0.549929	-0.469349	0.036816
PCNA	black	-0.346844	0.134076	0.353383	0.126407	0.494737	0.0265786	-0.434586	0.0555188
HPGD	black	-0.363636	0.115018	0.35315	0.126675	0.264863	0.259094	-0.294817	0.207005
LOC115495351	black	-0.058722	0.805748	0.352186	0.127787	-0.0848641	0.722043	-0.226587	0.336726
CCSER2	black	-0.331469	0.15339	0.351895	0.128124	0.273437	0.243409	-0.410933	0.0718777
GLG1	black	-0.294817	0.207005	0.35188	0.128142	0.168421	0.477829	-0.284211	0.224585
TK2	black	-0.236364	0.315717	0.351574	0.128497	0.491888	0.0276005	-0.217566	0.356821
WIZ	black	-0.191485	0.418668	0.349436	0.130997	0.139624	0.557138	-0.264908	0.25901
ZBTB2	black	-0.0693688	0.771356	0.348872	0.131663	0.103759	0.663326	-0.251128	0.285522
ERCC6L	black	-0.223965	0.342496	0.348788	0.131763	0.247803	0.292161	-0.367431	0.110996
LOC115491050	black	-0.363636	0.115018	0.348421	0.132198	0.443014	0.050434	-0.215989	0.360402
SNX7	black	-0.203489	0.389519	0.347602	0.133171	0.18527	0.434209	-0.273494	0.243308
PHETA1	black	-0.364186	0.114429	0.347368	0.133449	0.503759	0.023538	-0.533835	0.015337
FBXW11	black	-0.277475	0.236238	0.347368	0.133449	0.312782	0.179364	-0.231579	0.325899
PRDM15	black	-0.190764	0.420456	0.347368	0.133449	0.21203	0.369486	-0.416541	0.067708
SLC7A3	black	-0.0520266	0.827557	0.347368	0.133449	0.108271	0.649567	-0.233083	0.322678
LOC116809116	black	-0.113899	0.632554	0.347316	0.133511	0.0197526	0.934125	-0.238677	0.310864
SRGAP2	black	-0.212631	0.368099	0.347239	0.133604	0.236614	0.31519	-0.357994	0.121191
EXOSC3	black	-0.520266	0.0186925	0.345865	0.135252	0.0796992	0.738374	-0.169925	0.473849
HAT1	black	-0.173422	0.464659	0.345865	0.135252	0.324812	0.162323	-0.233083	0.322678
NCSTN	black	-0.4718	0.0357114	0.345464	0.135735	0.27122	0.247405	-0.246977	0.293825
ACSL3	black	-0.309091	0.184826	0.345267	0.135973	0.373646	0.104631	-0.368916	0.109451
SNX4	black	-0.268905	0.251621	0.345243	0.136003	0.384355	0.0942887	-0.337721	0.145316
LSM14B	black	-0.242791	0.302345	0.344361	0.137073	0.32782	0.158244	-0.237594	0.313131
TRMT13	black	-0.226301	0.337353	0.344153	0.137325	0.227171	0.335448	-0.232454	0.324021
DAP	black	-0.366281	0.112205	0.344073	0.137423	0.439354	0.0525965	-0.375833	0.102454
SLC12A5	black	-0.278524	0.234398	0.343399	0.138246	0.314719	0.176541	-0.53057	0.0160963
LOC115491505	black	-0.182782	0.440516	0.343399	0.138246	0.293587	0.208996	-0.294342	0.207774
NCOR2	black	-0.381528	0.0969424	0.342857	0.13891	0.278195	0.234974	-0.165414	0.485838
GMFB	black	-0.346844	0.134076	0.342857	0.13891	0.622556	0.00337224	-0.378947	0.0994129
NOTCH2	black	-0.294817	0.207005	0.342857	0.13891	0.383459	0.0951244	-0.237594	0.313131
FGFR4	black	-0.225449	0.339225	0.342857	0.13891	0.380451	0.097968	-0.365414	0.113122
SLC25A51	black	-0.190764	0.420456	0.342857	0.13891	0.133835	0.573756	-0.240602	0.306861
RILP	black	-0.104053	0.662427	0.342857	0.13891	0.312782	0.179364	-0.344361	0.137073
BLM	black	0.0520266	0.827557	0.342857	0.13891	-0.190977	0.419927	0.0646617	0.786515
PCBD2	black	-0.139793	0.556656	0.342434	0.13943	-0.133337	0.575194	-0.0454558	0.84908
LOC115491052	black	-0.364674	0.113909	0.341905	0.140083	0.0652188	0.784717	-0.333999	0.150086
LIN28A	black	-0.28528	0.22277	0.340939	0.141279	0.237689	0.312931	-0.332335	0.152253
DDX20	black	-0.527273	0.0168935	0.340538	0.141778	0.186035	0.432281	-0.214413	0.364004
SH3BP2	black	-0.23519	0.318197	0.340201	0.142197	0.0268824	0.910427	-0.253992	0.279877
ENPP4	black	-0.086711	0.716231	0.33985	0.142637	0.338346	0.144526	-0.326316	0.160275
WDR60	black	-0.41763	0.0669205	0.339086	0.143594	0.199172	0.39987	-0.0740722	0.756289
LOC116809335	black	-0.147966	0.533575	0.33887	0.143865	0.416607	0.0676605	-0.274719	0.241118
CHTOP	black	-0.294817	0.207005	0.338346	0.144526	0.157895	0.506147	-0.369925	0.10841
ARAP1	black	-0.208106	0.378615	0.338346	0.144526	0.302256	0.195238	-0.240602	0.306861
NLRC3	black	-0.284747	0.223672	0.33744	0.145673	0.225509	0.339092	-0.200818	0.395906
LOC100229988	black	-0.113899	0.632554	0.33744	0.145673	0.32098	0.167626	-0.238677	0.310864
ERC1	black	-0.200189	0.397417	0.337361	0.145773	0.281511	0.229209	-0.383399	0.0951803
FABP3	black	-0.381528	0.0969424	0.336842	0.146433	0.455639	0.0434934	-0.463158	0.039725
INSC	black	-0.225449	0.339225	0.336842	0.146433	0.300752	0.19758	-0.21203	0.369486
LOC116808647	black	-0.333534	0.15069	0.336609	0.146731	0.273946	0.242497	-0.334199	0.149828
MPV17	black	-0.305739	0.189884	0.336609	0.146731	0.0530219	0.824307	-0.106044	0.656346
EVC2	black	-0.248069	0.291625	0.336483	0.14689	0.261197	0.26599	-0.316509	0.173959
COPS9	black	-0.227163	0.335466	0.336373	0.147031	0.189399	0.42385	-0.106064	0.656285
LOC101233009	black	-0.0173422	0.94215	0.335338	0.148357	-0.00451128	0.98494	-0.0676692	0.776821
MCFD2	black	-0.287228	0.219487	0.334342	0.149642	0.264908	0.25901	-0.385663	0.0930788
RAP1GAP	black	-0.182162	0.442094	0.33396	0.150136	0.152689	0.520443	-0.337721	0.145316
NPC1	black	-0.0693688	0.771356	0.333835	0.150299	-0.0887218	0.709921	-0.380451	0.097968
TBX1	black	-0.272727	0.244684	0.332655	0.151835	0.409907	0.0726611	-0.381528	0.0969424
IFFO1	black	-0.329502	0.155993	0.332331	0.152259	0.169925	0.473849	-0.22406	0.342286
CEP44	black	-0.31216	0.180277	0.332331	0.152259	0.371429	0.106871	-0.2	0.397873
PKIG	black	-0.341882	0.140111	0.332023	0.152662	0.511869	0.0210466	-0.50594	0.0228463
SEPTIN2	black	-0.188131	0.427018	0.331698	0.153089	0.0807883	0.734921	-0.370539	0.107779
UNC13A	black	-0.243157	0.301595	0.331326	0.153578	0.167169	0.481155	-0.197289	0.404431
TP73	black	-0.260473	0.267366	0.331259	0.153666	0.161328	0.496824	-0.164554	0.488138
LOC116807841	black	-0.189832	0.422774	0.330856	0.154198	0.116869	0.623646	-0.156375	0.510301
PPM1F	black	-0.15608	0.511109	0.330827	0.154236	0.13985	0.556494	-0.207519	0.379993
HIVEP1	black	-0.121395	0.610169	0.330827	0.154236	0.108271	0.649567	-0.299248	0.19994
NAB1	black	-0.086711	0.716231	0.330827	0.154236	0.081203	0.733608	-0.22406	0.342286
B3GALT5	black	-0.387466	0.0914299	0.330047	0.155269	0.339928	0.142538	-0.480247	0.0321008
LOC105758783	black	-0.192428	0.416338	0.330005	0.155325	0.091771	0.700386	-0.263262	0.262091
POLR1B	black	-0.307562	0.187121	0.329934	0.155419	0.277358	0.236445	-0.256023	0.275919
SKAP2	black	-0.15608	0.511109	0.329323	0.156231	0.306767	0.188323	-0.239098	0.309986
KIAA1841	black	-0.372104	0.106184	0.328801	0.156928	0.193593	0.413467	-0.153645	0.517802
MAGI1	black	0.0174741	0.941711	0.328797	0.156933	-0.189399	0.42385	-0.0196975	0.934308
NAA40	black	-0.555787	0.0109463	0.328314	0.157581	0.239458	0.309236	-0.334338	0.149648
ST3GAL5	black	-0.436364	0.0544155	0.326349	0.16023	0.0993235	0.676956	-0.277475	0.236238
GATA3	black	-0.0346844	0.884578	0.326316	0.160275	0.0962406	0.686487	-0.261654	0.265124
TOMM5	black	-0.23519	0.318197	0.326297	0.1603	0.140901	0.5535	-0.250284	0.287197
UPRT	black	-0.0520462	0.827493	0.325686	0.16113	0.0864987	0.716899	-0.285822	0.221853
USP3	black	-0.277475	0.236238	0.324812	0.162323	0.287218	0.219504	-0.267669	0.253892
LOC115495661	black	-0.0693688	0.771356	0.324812	0.162323	-0.0932331	0.695829	-0.270677	0.248391
TATDN3	black	-0.0569495	0.811509	0.324272	0.163064	0.0164605	0.945087	-0.330856	0.154198
KRTCAP3	black	-0.121578	0.609627	0.323796	0.163718	-0.146085	0.538849	-0.103916	0.662847
KIAA0825	black	-0.39148	0.0878358	0.323332	0.164357	0.484574	0.0303656	-0.376797	0.101506
RASGEF1A	black	-0.433555	0.0561669	0.323308	0.16439	0.490226	0.0282108	-0.403008	0.0780935
SLC12A4	black	-0.208106	0.378615	0.323308	0.16439	0.0646617	0.786515	-0.177444	0.454203
ENPP3	black	-0.132882	0.576511	0.322626	0.165334	0.263368	0.261893	-0.116869	0.623646
UCHL3	black	-0.208893	0.376775	0.322266	0.165832	0.237738	0.31283	-0.159246	0.502466
EPSTI1	black	-0.240885	0.306273	0.322148	0.165996	0.211284	0.371212	-0.343036	0.138691
THAP4	black	-0.086711	0.716231	0.321805	0.166474	0.230075	0.329138	-0.26015	0.26798
TNFRSF25	black	-0.256571	0.274857	0.321662	0.166673	0.47276	0.0352861	-0.315173	0.175884
PRNP	black	-0.333534	0.15069	0.321345	0.167115	0.392844	0.0866387	-0.453899	0.0444033
CTSO	black	-0.20842	0.377881	0.320783	0.1679	0.424699	0.0619707	-0.448796	0.0471576
SLC25A10	black	0.149666	0.52883	0.320735	0.167968	-0.139974	0.556139	-0.155733	0.512061
PDE6D	black	-0.190836	0.420278	0.320421	0.168408	0.517488	0.0194468	-0.472358	0.0354636
LOC115491599	black	-0.190764	0.420456	0.320301	0.168577	0.266165	0.256671	-0.183459	0.438795
HMGN1	black	-0.0173422	0.94215	0.320301	0.168577	0.23609	0.316294	-0.318797	0.170698
SEZ6	black	-0.330748	0.154341	0.320002	0.168997	0.670948	0.00120238	-0.366795	0.111664
LOC100224218	black	-0.48107	0.031765	0.319808	0.16927	0.26697	0.255181	-0.235453	0.317641
PLCD1	black	-0.361328	0.117516	0.319738	0.169369	0.109257	0.646573	-0.0907799	0.70348
LOC100220427	black	-0.208106	0.378615	0.318797	0.170698	0.390977	0.0882801	-0.42406	0.0624065
LOC115495514	black	-0.190764	0.420456	0.318797	0.170698	0.276692	0.237619	-0.454135	0.0442791
TLR4	black	-0.371906	0.106385	0.31824	0.171488	0.185004	0.434882	-0.360672	0.118232
RAPGEFL1	black	-0.190836	0.420278	0.318165	0.171595	-0.00451298	0.984934	0.0782249	0.743056
LNPEP	black	-0.242791	0.302345	0.317293	0.172837	0.335338	0.148357	-0.338346	0.144526
VAC14	black	-0.225449	0.339225	0.317293	0.172837	0.150376	0.526855	-0.0977444	0.681832
ARHGEF5	black	-0.190764	0.420456	0.317293	0.172837	0.0571429	0.81088	-0.354887	0.124688
MAPKBP1	black	-0.182782	0.440516	0.316983	0.17328	0.0837742	0.72548	-0.147926	0.533688
USP1	black	-0.242791	0.302345	0.315789	0.174994	0.118797	0.617892	-0.281203	0.229741
YWHAG	black	-0.138738	0.559667	0.315789	0.174994	0.114286	0.631392	-0.305263	0.190609
CDHR1	black	-0.259415	0.269384	0.314918	0.176253	0.157459	0.507336	-0.215301	0.361972
CCK	black	-0.531528	0.0158703	0.314395	0.17701	0.546488	0.0126613	-0.34567	0.135487
RSPRY1	black	-0.260133	0.268013	0.314286	0.17717	0.150376	0.526855	-0.273684	0.242966
SNX18	black	-0.203826	0.388717	0.314114	0.177419	0.236992	0.314395	-0.179953	0.447741
HOXD8	black	-0.28528	0.22277	0.314051	0.177511	0.392564	0.0868835	-0.37428	0.103996
C14H7orf50	black	-0.318946	0.170486	0.313437	0.178406	0.33341	0.15085	-0.275025	0.240573
P2RX4	black	-0.376262	0.102032	0.312278	0.180103	0.398504	0.081799	-0.366655	0.111811
IFNAR2	black	-0.218182	0.355427	0.31216	0.180277	-0.0425672	0.858575	-0.0819813	0.731145
NUP153	black	-0.208106	0.378615	0.311278	0.181576	0.0857143	0.719366	-0.111278	0.640455
TWSG1	black	-0.0520266	0.827557	0.311278	0.181576	0.0345865	0.884902	-0.0661654	0.781664
C12H3orf18	black	0.0173422	0.94215	0.311278	0.181576	0.0075188	0.974903	-0.195489	0.408819
MST1R	black	-0.278524	0.234398	0.310191	0.183187	0.300379	0.198163	-0.251323	0.285136
NUP50	black	-0.242791	0.302345	0.309774	0.183806	0.0406015	0.865047	-0.142857	0.54795
FAM199X	black	-0.208106	0.378615	0.309774	0.183806	0.27218	0.245669	-0.189474	0.423665
SNTA1	black	-0.225101	0.339989	0.308905	0.185104	0.409894	0.072671	-0.327575	0.158572
LOC115497956	black	-0.283508	0.225782	0.308827	0.185221	0.336483	0.14689	-0.188984	0.424887
RAB11FIP2	black	-0.434208	0.0557557	0.308735	0.185359	0.524097	0.0176909	-0.221386	0.348229
NRG4	black	-0.364674	0.113909	0.308307	0.186001	0.23123	0.326648	-0.32807	0.157907
TMEM273	black	-0.509565	0.021732	0.307688	0.186933	0.393647	0.0859392	-0.234582	0.319487
TIAM1	black	-0.332008	0.152682	0.307585	0.187088	0.378799	0.0995565	-0.248492	0.290777
TUBB	black	-0.104053	0.662427	0.306767	0.188323	0.227068	0.335674	-0.0451128	0.850206
INPP5K	black	0.0520266	0.827557	0.306767	0.188323	-0.0466165	0.84527	-0.326316	0.160275
ZBTB1	black	0.0173422	0.94215	0.306767	0.188323	0.2	0.397873	-0.252632	0.28255
NR5A2	black	-0.381818	0.0966679	0.305853	0.18971	0.528149	0.0166786	-0.367339	0.111093
FADS1	black	-0.346844	0.134076	0.305263	0.190609	0.478195	0.0329504	-0.311278	0.181576
KIAA0319L	black	-0.260133	0.268013	0.305263	0.190609	0.180451	0.446465	-0.0736842	0.757529
COPZ1	black	-0.225449	0.339225	0.305263	0.190609	0.365414	0.113122	-0.270677	0.248391
TNIP2	black	-0.0873704	0.71416	0.304554	0.191694	0.190915	0.420083	-0.0606078	0.799629
MED20	black	-0.0693688	0.771356	0.303759	0.192914	0.215038	0.362574	-0.374436	0.103841
ATP8A1	black	-0.419378	0.0656696	0.303039	0.194025	0.412133	0.0709697	-0.403042	0.0780657
TMEM86A	black	-0.411054	0.0717855	0.302965	0.19414	0.218949	0.353695	-0.302965	0.19414
LOC115496652	black	-0.332758	0.1517	0.302965	0.19414	0.364067	0.114557	-0.342002	0.139962
LOC100230295	black	-0.222356	0.346067	0.302867	0.19429	0.0546286	0.819066	-0.162279	0.494255
PCYOX1L	black	-0.298775	0.200687	0.302503	0.194854	0.252975	0.281874	-0.249165	0.289429
PSMD3	black	-0.433555	0.0561669	0.302256	0.195238	0.330827	0.154236	-0.344361	0.137073
GAB1	black	0.0346844	0.884578	0.302256	0.195238	-0.0421053	0.860095	-0.215038	0.362574
CAPN10	black	-0.243709	0.300464	0.301889	0.195807	0.426418	0.0608103	-0.403776	0.0774735
PDGFA	black	-0.296474	0.204344	0.301261	0.196785	0.273946	0.242497	-0.282783	0.227022
LOC101232962	black	-0.341697	0.14034	0.301227	0.196838	0.139914	0.55631	-0.237031	0.314313
PEF1	black	-0.121578	0.609627	0.301205	0.196872	0.0496989	0.835169	-0.174699	0.461326
NSL1	black	-0.294817	0.207005	0.300752	0.19758	0.390977	0.0882801	-0.269173	0.251131
HDAC1	black	-0.365563	0.112964	0.300379	0.198163	0.40755	0.0744838	-0.208303	0.378154
MFNG	black	-0.10421	0.661947	0.299699	0.19923	-0.00301205	0.989945	0.0421687	0.859886
PGP	black	-0.277945	0.235414	0.299654	0.199301	0.164689	0.487777	-0.270733	0.248288
CDC25A	black	0.113899	0.632554	0.299581	0.199416	-0.0460894	0.847	-0.209048	0.376412
SERHL2	black	-0.236364	0.315717	0.299547	0.19947	0.0394141	0.868961	-0.293241	0.209559
DRG1	black	-0.202112	0.392804	0.299455	0.199614	0.469375	0.0368043	-0.477757	0.0331343
SLC35A3	black	-0.28528	0.22277	0.296843	0.203756	0.226934	0.335966	-0.264577	0.259627
LOC115495837	black	-0.213809	0.365389	0.296633	0.20409	0.335567	0.148064	-0.331859	0.152878
YPEL4	black	-0.0354385	0.882085	0.296536	0.204246	-0.0353384	0.882416	-0.281171	0.229796
NOSIP	black	-0.0406978	0.864729	0.296432	0.204412	0.0070579	0.976441	-0.23644	0.315557
HBAP	black	-0.298775	0.200687	0.296407	0.204452	0.17373	0.463854	-0.0937226	0.694305
TFEB	black	-0.218182	0.355427	0.296394	0.204473	0.204953	0.386043	-0.320042	0.16894
CBX3	black	-0.364186	0.114429	0.296241	0.204718	0.133835	0.573756	-0.258647	0.270856
XPO6	black	-0.277475	0.236238	0.296241	0.204718	0.0556391	0.815774	-0.157895	0.506147
VPS37A	black	-0.15608	0.511109	0.294737	0.207135	-0.115789	0.626879	-0.0902256	0.705213
SOCS2	black	-0.104053	0.662427	0.294737	0.207135	0.124812	0.600074	-0.0315789	0.894854
IFT140	black	-0.162791	0.492874	0.294667	0.207248	0.220559	0.350078	-0.266436	0.25617
FLVCR1	black	-0.213809	0.365389	0.293853	0.208566	0.127923	0.590943	-0.2577	0.272675
MTMR9	black	-0.086711	0.716231	0.293233	0.209571	0.377444	0.100873	-0.216541	0.359146
BRAF	black	-0.0346844	0.884578	0.293233	0.209571	-0.0150376	0.949828	0.0270677	0.909812
POU2AF1	black	-0.174078	0.462946	0.292078	0.211456	0.44755	0.0478492	-0.424909	0.0618285
LOC100221697	black	-0.31216	0.180277	0.291729	0.212026	0.324812	0.162323	-0.227068	0.335674
TRAK2	black	-0.190764	0.420456	0.291729	0.212026	0.0646617	0.786515	-0.13985	0.556494
MRPL14	black	-0.0520266	0.827557	0.291729	0.212026	-0.123308	0.604509	0.102256	0.667935
LLGL2	black	-0.166379	0.483259	0.291084	0.213086	0.0186701	0.937728	-0.165485	0.485647
DNPEP	black	-0.20842	0.377881	0.290663	0.213778	0.143072	0.547341	-0.299699	0.19923
SLC25A34	black	-0.331469	0.15339	0.290527	0.214002	0.273437	0.243409	-0.301403	0.196564
SCAMP3	black	-0.104053	0.662427	0.290226	0.2145	0.347368	0.133449	-0.23609	0.316294
KDM2B	black	-0.225449	0.339225	0.288722	0.216993	0.38797	0.0909729	-0.285714	0.222035
TMEM82	black	-0.31909	0.170284	0.288544	0.217289	0.26878	0.25185	-0.19368	0.413253
UNC13B	black	-0.2	0.397873	0.288511	0.217343	0.190764	0.420456	-0.269592	0.250365
ZNF366	black	-0.438308	0.0532273	0.288291	0.217711	0.371719	0.106576	-0.165002	0.486938
ZNF277	black	-0.395547	0.0843021	0.288291	0.217711	0.456074	0.0432682	-0.396747	0.0832791
KYAT3	black	-0.376262	0.102032	0.288197	0.217867	0.598921	0.00526514	-0.424915	0.0618239
LOC100231144	black	-0.332008	0.152682	0.287887	0.218385	0.292433	0.210876	-0.0909117	0.703068
LOC116808493	black	-0.167379	0.480597	0.287852	0.218443	0.287852	0.218443	-0.220122	0.351058
TMEM170B	black	-0.111586	0.639526	0.287852	0.218443	0.0290271	0.903311	-0.258825	0.270513
NCF4	black	-0.329998	0.155333	0.287651	0.218779	0.331326	0.153578	-0.313253	0.178674
WWOX	black	-0.225449	0.339225	0.287218	0.219504	0.287218	0.219504	-0.422556	0.0634408
GPR162	black	-0.0545455	0.819337	0.286935	0.21998	0.187611	0.42832	-0.192341	0.416553
LOC115497816	black	0.104053	0.662427	0.285714	0.222035	-0.222556	0.345621	-0.0270677	0.909812
MMACHC	black	-0.459689	0.0414306	0.283656	0.22553	0.280875	0.230308	-0.324443	0.162829
OTUD7A	black	-0.260133	0.268013	0.282707	0.227153	0.0300752	0.899837	-0.0842105	0.724104
EIF4H	black	-0.0346844	0.884578	0.282707	0.227153	-0.180451	0.446465	-0.189474	0.423665
PROS1	black	-0.488374	0.028903	0.282316	0.227824	0.351131	0.129013	-0.266436	0.25617
MYO1A	black	-0.181818	0.44297	0.282205	0.228015	0.0394141	0.868961	0.0157656	0.947402
LOC115495299	black	-0.296474	0.204344	0.28198	0.228402	0.399271	0.0811589	-0.318935	0.170503
ARHGEF38	black	-0.0463241	0.846229	0.28198	0.228402	-0.0329378	0.890355	-0.0441849	0.853255
STX5	black	-0.450897	0.0460081	0.281203	0.229741	0.257143	0.273751	-0.141353	0.552214
LOC115495395	black	-0.208106	0.378615	0.281203	0.229741	0.165414	0.485838	-0.037594	0.874965
PGM2	black	-0.190764	0.420456	0.281203	0.229741	0.269173	0.251131	-0.159398	0.502052
KCNN3	black	-0.244187	0.299487	0.280552	0.230868	0.20115	0.395108	-0.344073	0.137423
ANKRD22	black	-0.342798	0.138982	0.280373	0.231177	0.224138	0.342114	-0.0546286	0.819066
CHST14	black	0.0354385	0.882085	0.279635	0.23246	0.00307291	0.989741	-0.0537759	0.821847
LOC100226244	black	-0.10421	0.661947	0.278615	0.23424	0.427711	0.0599481	-0.411145	0.0717165
HORMAD1	black	-0.181818	0.44297	0.277475	0.236238	-0.0173422	0.94215	-0.163963	0.489725
CHRNB3	black	-0.295262	0.20629	0.277109	0.236883	0.412651	0.0705804	-0.114458	0.630874
VBP1	black	-0.104053	0.662427	0.276692	0.237619	0.13985	0.556494	-0.222556	0.345621
LOC115497601	black	-0.194561	0.41109	0.276356	0.238211	0.37276	0.105522	-0.479607	0.0323641
LOC100231233	black	-0.27758	0.236055	0.275291	0.240099	0.391877	0.0874865	-0.194058	0.412325
PIK3CG	black	-0.304636	0.191569	0.274719	0.241118	0.5034	0.0236537	-0.246039	0.29572
THUMPD2	black	-0.342712	0.139088	0.27431	0.241847	-0.0883888	0.710964	-0.17754	0.453955
CFAP47	black	-0.332871	0.151552	0.274204	0.242036	0.241011	0.306013	-0.326159	0.160488
MLLT1	black	-0.329998	0.155333	0.274097	0.242228	0.412651	0.0705804	-0.23494	0.318726
DNAJC10	black	-0.173422	0.464659	0.273684	0.242966	0.275188	0.240283	-0.162406	0.493913
SF3A2	black	-0.121395	0.610169	0.273684	0.242966	-0.117293	0.622379	0.0285714	0.904822
BORCS8	black	-0.0346844	0.884578	0.273684	0.242966	-0.115789	0.626879	-0.166917	0.481825
GPR183	black	-0.0716689	0.763978	0.273437	0.243409	0.153809	0.517352	-0.156916	0.508821
HEMK1	black	-0.127273	0.592847	0.272745	0.244651	-0.130855	0.582393	-0.0220719	0.926409
PLOD1	black	-0.242791	0.302345	0.27218	0.245669	0.547368	0.0124902	-0.269173	0.251131
CLPTM1L	black	0.15608	0.511109	0.27218	0.245669	0.0240602	0.9198	-0.342857	0.13891
CNTRL	black	-0.0615125	0.796698	0.2705	0.248711	0.120392	0.613148	-0.130297	0.584014
LOC115496735	black	-0.104447	0.661223	0.270191	0.249274	0.209058	0.376389	-0.38038	0.098036
LOC116808718	black	-0.398646	0.0816798	0.269952	0.249709	0.228801	0.331899	-0.0411512	0.863236
MYO18B	black	-0.254545	0.278796	0.269592	0.250365	0.0346844	0.884578	-0.108783	0.648012
MAP3K14	black	-0.31216	0.180277	0.269173	0.251131	0.22406	0.342286	-0.075188	0.752727
MICALL1	black	-0.277475	0.236238	0.269173	0.251131	0.481203	0.031711	-0.234586	0.319476
ZBTB21	black	0	1	0.269173	0.251131	0.0781955	0.743149	-0.203008	0.390666
VPREB3	black	-0.289987	0.214894	0.268214	0.252889	0.0510522	0.830742	-0.344412	0.137011
PDCD2L	black	-0.290909	0.213373	0.268016	0.253254	0.126125	0.596213	-0.126125	0.596213
POLRMT	black	-0.277475	0.236238	0.267669	0.253892	0.442105	0.0509647	-0.144361	0.543701
ATG4C	black	0.086711	0.716231	0.267669	0.253892	-0.148872	0.531043	-0.221053	0.348974
RPUSD2	black	0.0173422	0.94215	0.267669	0.253892	-0.0571429	0.81088	-0.165414	0.485838
SCARB2	black	-0.148237	0.532817	0.26752	0.254167	-0.0417748	0.861183	-0.208071	0.378699
LOC115497975	black	-0.256571	0.274857	0.26697	0.255181	0.342982	0.138756	-0.241942	0.304092
KCNK13	black	-0.122319	0.607435	0.266674	0.255728	0.518197	0.0192521	-0.209097	0.376299
UTP20	black	-0.303603	0.193155	0.266266	0.256485	0.60173	0.00500245	-0.476871	0.033508
KIF5B	black	-0.138738	0.559667	0.266165	0.256671	0.0300752	0.899837	-0.172932	0.46594
SF3B5	black	-0.138738	0.559667	0.266165	0.256671	-0.0180451	0.939809	-0.227068	0.335674
SOCS5	black	-0.086711	0.716231	0.266165	0.256671	0.273684	0.242966	-0.249624	0.288513
GCC2	black	0	1	0.266165	0.256671	0.0390977	0.870004	-0.2	0.397873
PCDH8	black	-0.299333	0.199807	0.266043	0.256898	0.349471	0.130956	-0.181688	0.443302
RPS19BP1	black	-0.242791	0.302345	0.264662	0.259469	0.0736842	0.757529	-0.136842	0.565096
TOPBP1	black	-0.0173422	0.94215	0.264662	0.259469	-0.075188	0.752727	-0.192481	0.416206
SEC61B	black	0	1	0.264662	0.259469	0.0240602	0.9198	-0.404511	0.0768844
CZH9orf40	black	-0.26868	0.252034	0.264306	0.260134	0.18397	0.437498	-0.359906	0.119073
TTF2	black	-0.454326	0.0441788	0.263644	0.261374	0.419709	0.0654348	-0.193945	0.412602
LOC105759518	black	-0.398387	0.0818966	0.263503	0.261639	0.160672	0.498597	-0.00883698	0.970504
BANK1	black	-0.0555889	0.815937	0.263503	0.261639	0.134161	0.572812	-0.221728	0.347466
PIMREG	black	-0.496139	0.0260868	0.263502	0.261641	0.222632	0.345452	-0.16563	0.48526
PUS7L	black	-0.26982	0.249949	0.263398	0.261836	0.209058	0.376389	-0.44906	0.047012
SUPV3L1	black	-0.260133	0.268013	0.263158	0.262287	0.150376	0.526855	-0.142857	0.54795
CACTIN	black	-0.15608	0.511109	0.263158	0.262287	-0.037594	0.874965	-0.0406015	0.865047
ATF1	black	-0.0346844	0.884578	0.263158	0.262287	0.0842105	0.724104	-0.126316	0.595654
LOC115494822	black	-0.203826	0.388717	0.262699	0.26315	0.249846	0.288071	-0.260289	0.267716
MUC6	black	-0.0555889	0.815937	0.261896	0.264667	-0.0216908	0.927677	-0.353479	0.126297
LOC116806918	black	-0.0759326	0.750352	0.261722	0.264996	0.0855945	0.719743	-0.330856	0.154198
PPOX	black	-0.0189832	0.936686	0.261722	0.264996	0.0724261	0.761553	-0.0641959	0.788019
ANKDD1B	black	-0.0406978	0.864729	0.261142	0.266094	-0.0635211	0.790199	-0.229382	0.330638
ADGRB2	black	-0.364674	0.113909	0.260875	0.266601	0.577087	0.0077197	-0.25297	0.281884
RAB11FIP3	black	-0.0868417	0.715821	0.260542	0.267234	0.126506	0.595095	-0.0722892	0.761991
TCEA2	black	-0.485582	0.0299723	0.26015	0.26798	0.431579	0.0574247	-0.136842	0.565096
MFSD1	black	-0.468239	0.037325	0.26015	0.26798	0.41203	0.0710472	-0.279699	0.232348
LOC100232533	black	-0.113899	0.632554	0.260076	0.268123	0.220571	0.350053	-0.113577	0.633522
ACSL5	black	-0.322971	0.164856	0.258835	0.270494	0.330121	0.15517	-0.248652	0.290457
NDUFC1	black	0.166379	0.483259	0.258835	0.270494	-0.122204	0.607773	-0.146815	0.536799
MICU1	black	-0.381528	0.0969424	0.258647	0.270856	0.133835	0.573756	-0.196992	0.405152
LOC116807943	black	0.121395	0.610169	0.258647	0.270856	-0.0135338	0.95484	-0.201504	0.394261
MCOLN3	black	-0.0520266	0.827557	0.258647	0.270856	-0.231579	0.325899	-0.00150376	0.99498
LOC115491507	black	-0.213809	0.365389	0.2577	0.272675	0.111238	0.640578	-0.129777	0.58553
CCDC14	black	-0.406978	0.074931	0.257613	0.272843	0.33525	0.14847	-0.121749	0.609122
POLR3C	black	-0.260525	0.267267	0.25753	0.273003	0.32982	0.155571	-0.21988	0.351602
NEK9	black	-0.225449	0.339225	0.257143	0.273751	0.0345865	0.884902	-0.0270677	0.909812
FZD7	black	-0.0759326	0.750352	0.256784	0.274445	-0.00164605	0.994505	-0.358839	0.120252
SERPINC1	black	-0.27758	0.236055	0.256487	0.275018	0.547574	0.0124504	-0.25047	0.286827
LOC115496924	black	-0.322971	0.164856	0.25629	0.275402	0.532946	0.0155407	-0.29957	0.199433
ARHGAP30	black	-0.205527	0.384685	0.25629	0.275402	0.163788	0.490195	-0.0347943	0.884214
PHKA2	black	-0.173683	0.463976	0.254518	0.278849	0.32982	0.155571	-0.152109	0.522048
LOC115498372	black	0.0346844	0.884578	0.254135	0.279598	0.144361	0.543701	-0.222556	0.345621
TRIM66	black	-0.223838	0.342777	0.254084	0.279697	0.35466	0.124947	-0.10234	0.667678
TMEM132A	black	-0.227798	0.33408	0.253492	0.280859	0.189296	0.424109	-0.126746	0.594392
APPL2	black	-0.170848	0.471413	0.253492	0.280859	0.276536	0.237894	-0.20411	0.388043
KCNH2	black	-0.411054	0.0717855	0.252895	0.282032	0.218101	0.355611	-0.263927	0.260843
ELOVL1	black	0.0173422	0.94215	0.252632	0.28255	-0.0120301	0.959853	-0.118797	0.617892
BAIAP2	black	-0.192215	0.416864	0.251522	0.28474	0.212127	0.369261	-0.419709	0.0654348
C1D	black	-0.277475	0.236238	0.251128	0.285522	0.4	0.0805539	-0.231579	0.325899
RNH1	black	-0.121395	0.610169	0.251128	0.285522	0.190977	0.419927	-0.210526	0.37297
TMEM184B	black	0	1	0.251128	0.285522	-0.0180451	0.939809	-0.233083	0.322678
TNPO1	black	-0.208106	0.378615	0.249624	0.288513	0.263158	0.262287	-0.24812	0.291523
DNAJC28	black	-0.287209	0.219519	0.249042	0.289675	0.210481	0.373076	-0.210481	0.373076
COMMD10	black	0.10421	0.661947	0.248494	0.290772	0.129518	0.586284	-0.108434	0.649072
PLXNA1	black	0.104844	0.660007	0.248492	0.290777	0.169702	0.474438	-0.253038	0.281751
RECQL	black	0.0263625	0.912152	0.248403	0.290955	-0.0106676	0.964397	-0.0373367	0.875815
FAM234A	black	-0.242791	0.302345	0.24812	0.291523	0.132331	0.578107	-0.266165	0.256671
HELB	black	0.134379	0.572183	0.247026	0.293726	0.045055	0.850396	-0.00466086	0.984441
LOC100231893	black	-0.122319	0.607435	0.246977	0.293825	-0.228794	0.331912	-0.122731	0.606215
ADA	black	-0.333925	0.150182	0.246117	0.295562	0.415275	0.0686332	-0.229354	0.330699
LOC115498124	black	-0.284885	0.223439	0.245262	0.297297	0.0635211	0.790199	-0.192328	0.416585
PAICS	black	-0.225449	0.339225	0.245113	0.297601	0.362406	0.116345	-0.372932	0.105348
LAPTM4B	black	-0.366956	0.111495	0.243946	0.299978	0.1197	0.615202	-0.162126	0.494668
POLE2	black	-0.263625	0.26141	0.243831	0.300214	0.172968	0.465847	-0.346697	0.134252
WDR66	black	-0.0868417	0.715821	0.24247	0.303004	-0.149097	0.530418	-0.0105422	0.964816
VIRMA	black	-0.242791	0.302345	0.242105	0.303755	-0.0390977	0.870004	-0.257143	0.273751
TDG	black	0	1	0.242105	0.303755	0.112782	0.635917	-0.204511	0.38709
LOC115491968	black	-0.193325	0.414127	0.241545	0.304909	0.27431	0.241847	-0.245355	0.297108
LOC115496896	black	-0.113961	0.632369	0.241112	0.305805	0.146248	0.538389	-0.292496	0.210772
GTF2I	black	-0.20842	0.377881	0.240964	0.30611	-0.108434	0.649072	-0.0647591	0.7862
AP3D1	black	-0.15608	0.511109	0.240602	0.306861	-0.16391	0.489867	0.0736842	0.757529
VDAC3	black	-0.0520266	0.827557	0.240602	0.306861	-0.103759	0.663326	-0.231579	0.325899
PYCR3	black	-0.19951	0.399053	0.239188	0.309799	0.11132	0.640328	-0.258744	0.270669
ARPC2	black	-0.208106	0.378615	0.239098	0.309986	0.225564	0.338971	-0.16391	0.489867
ST6GALNAC6	black	0.0173422	0.94215	0.239098	0.309986	0.123308	0.604509	-0.332331	0.152259
C2CD2L	black	0	1	0.239098	0.309986	-0.0451128	0.850206	0.120301	0.613418
LOC116807249	black	-0.182782	0.440516	0.238492	0.31125	0.276983	0.237105	-0.0784911	0.74221
LOC115495653	black	-0.38663	0.0921922	0.238204	0.311852	0.104104	0.662271	-0.0494053	0.83613
GEMIN6	black	0	1	0.237952	0.31238	-0.150603	0.526225	-0.00903615	0.96984
FUCA1	black	-0.173422	0.464659	0.237594	0.313131	0.312782	0.179364	-0.357895	0.121301
GOLGB1	black	-0.104053	0.662427	0.237594	0.313131	-0.135338	0.569419	0.114286	0.631392
ADRB3	black	-0.167379	0.480597	0.237055	0.314263	0.0677299	0.776625	-0.118527	0.618695
LOC115493416	black	-0.284747	0.223672	0.237031	0.314313	0.455955	0.0433295	-0.324272	0.163064
TNFRSF1A	black	-0.222356	0.346067	0.236992	0.314395	0.322951	0.164883	-0.228155	0.333303
FER1L5	black	-0.101745	0.669504	0.23644	0.315557	0.074108	0.756175	-0.0529343	0.824593
NASP	black	-0.277475	0.236238	0.23609	0.316294	0.458647	0.0419543	-0.237594	0.313131
GNG2	black	0.0949158	0.690597	0.235385	0.317784	0.0460894	0.847	-0.0987629	0.678686
APH1A	black	-0.113961	0.632369	0.235183	0.318212	0.09684	0.68463	-0.302378	0.195048
RCC1	black	-0.329502	0.155993	0.234586	0.319476	0.0917293	0.700516	-0.13985	0.556494
LMOD2	black	-0.244675	0.298491	0.232528	0.323865	0.371705	0.10659	-0.295327	0.206185
TMEM184A	black	-0.329502	0.155993	0.231579	0.325899	0.192481	0.416206	-0.108271	0.649567
PLEKHA2	black	-0.277475	0.236238	0.231579	0.325899	0.442105	0.0509647	-0.369925	0.10841
CHKB	black	-0.0496139	0.835447	0.231236	0.326635	0.0978721	0.681438	-0.226934	0.335966
NADSYN1	black	-0.248069	0.291625	0.230468	0.32829	0.361067	0.117801	-0.328801	0.156928
CD2AP	black	-0.191052	0.419743	0.230422	0.32839	0.353916	0.125796	-0.200301	0.397147
EDA	black	-0.039148	0.869838	0.229982	0.32934	-0.0975937	0.682298	-0.0127296	0.957521
LOC115495542	black	-0.416928	0.0674277	0.229891	0.329537	0.284583	0.223952	-0.121434	0.610054
INAFM2	black	-0.104447	0.661223	0.229436	0.330522	0.0913214	0.701789	-0.248304	0.291155
GDPGP1	black	-0.182337	0.441647	0.229254	0.330916	-0.0276686	0.907818	-0.0434792	0.855575
LCK	black	-0.194912	0.410231	0.228932	0.331615	0.401014	0.0797177	-0.293463	0.209198
HPSE2	black	-0.00870388	0.970948	0.228681	0.332159	0.0498117	0.8348	-0.127548	0.592041
DTNB	black	-0.298775	0.200687	0.22783	0.334011	0.446516	0.0484295	-0.122678	0.606373
RRP12	black	-0.31216	0.180277	0.227068	0.335674	0.117293	0.622379	-0.0390977	0.870004
LOC100220663	black	-0.0173422	0.94215	0.227068	0.335674	-0.114286	0.631392	-0.234586	0.319476
RPP14	black	0.0358345	0.880776	0.226829	0.336197	-0.032626	0.891387	-0.263339	0.261947
USO1	black	-0.346844	0.134076	0.225564	0.338971	0.303759	0.192914	-0.171429	0.469886
LOC100222731	black	-0.104053	0.662427	0.225564	0.338971	0.296241	0.204718	-0.290226	0.2145
CXCR4	black	-0.0173422	0.94215	0.225564	0.338971	0.306767	0.188323	-0.231579	0.325899
TMEM63C	black	-0.039148	0.869838	0.22489	0.340455	-0.0560103	0.814565	-0.0644967	0.787047
BRS3	black	0	1	0.224322	0.341707	-0.098333	0.680013	0.0522394	0.826862
YIPF3	black	-0.294817	0.207005	0.22406	0.342286	0.2	0.397873	-0.240602	0.306861
SH3GLB2	black	-0.0346844	0.884578	0.22406	0.342286	0.129323	0.586853	-0.181955	0.442621
DOK1	black	-0.157267	0.507861	0.222734	0.345227	0.0772749	0.746077	-0.139398	0.557782
LOC115492203	black	-0.325583	0.161271	0.222324	0.346138	0.254084	0.279697	-0.135865	0.567904
ERN2	black	-0.177192	0.454853	0.221249	0.348534	0.153645	0.517802	-0.181302	0.444289
ADPGK	black	-0.24605	0.295699	0.22021	0.350861	0.282692	0.227179	-0.108962	0.647468
CARD11	black	-0.31216	0.180277	0.219549	0.352346	0.398496	0.0818054	-0.231579	0.325899
NEURL1	black	-0.406978	0.074931	0.218795	0.354043	0.21703	0.358035	-0.116455	0.624885
RPS11	black	0.086711	0.716231	0.218045	0.355736	0.0165414	0.944817	-0.169925	0.473849
FGD6	black	-0.0520266	0.827557	0.218045	0.355736	-0.109774	0.645005	-0.165414	0.485838
SLC3A2	black	-0.272412	0.245251	0.217924	0.35601	0.147061	0.53611	-0.121916	0.608628
LOC100219242	black	-0.0463241	0.846229	0.217711	0.356492	-0.0811395	0.733809	-0.200037	0.397784
COL22A1	black	-0.18314	0.439603	0.21703	0.358035	0.37054	0.107778	-0.0388185	0.870925
ASB5	black	-0.332008	0.152682	0.216673	0.358847	0.277281	0.236581	-0.0803053	0.736452
GDPD5	black	-0.10545	0.658157	0.2164	0.359467	0.348983	0.131532	-0.141727	0.551154
LOC116808809	black	-0.0534522	0.822903	0.215986	0.360409	0.204862	0.386258	-0.0667425	0.779804
SNED1	black	-0.0447931	0.851256	0.215953	0.360484	0.179443	0.44905	-0.0652521	0.784609
ENKD1	black	-0.295634	0.20569	0.215177	0.362256	0.179443	0.44905	-0.313055	0.178964
DCPS	black	-0.260133	0.268013	0.215038	0.362574	0.258647	0.270856	-0.136842	0.565096
STIL	black	-0.104053	0.662427	0.215038	0.362574	0.222556	0.345621	-0.234586	0.319476
TMEM120A	black	-0.121395	0.610169	0.213534	0.366021	0.154887	0.514383	-0.0120301	0.959853
LOC115498459	black	-0.095418	0.689038	0.211358	0.371042	0.00977811	0.967364	-0.0564122	0.813257
JMJD1C	black	-0.329502	0.155993	0.210526	0.37297	0.240602	0.306861	-0.103759	0.663326
DCAF17	black	-0.15608	0.511109	0.210526	0.37297	0.206015	0.383533	-0.263158	0.262287
PPP1R21	black	-0.104053	0.662427	0.210526	0.37297	-0.0766917	0.747933	-0.0766917	0.747933
VAX2	black	-0.136753	0.565352	0.209491	0.37538	0.201585	0.394065	-0.146248	0.538389
SLC39A6	black	0.0346844	0.884578	0.209023	0.376472	0.213534	0.366021	-0.210526	0.37297
ASAP3	black	-0.260473	0.267366	0.20865	0.377342	0.202197	0.392601	-0.0419452	0.860622
RAD50	black	-0.138738	0.559667	0.207519	0.379993	0.0526316	0.825581	-0.0421053	0.860095
RNASET2	black	0	1	0.207421	0.380222	0.299608	0.199373	-0.102942	0.665829
COQ4	black	-0.0534522	0.822903	0.206716	0.381879	0.0352252	0.88279	-0.260481	0.26735
SSH3	black	-0.121854	0.608809	0.206039	0.383476	0.129812	0.585427	-0.149435	0.529474
VEZT	black	-0.138738	0.559667	0.206015	0.383533	0.0526316	0.825581	-0.0857143	0.719366
TCIRG1	black	-0.0520266	0.827557	0.206015	0.383533	0.0526316	0.825581	-0.144361	0.543701
LOC100229245	black	-0.0320713	0.893224	0.205789	0.384065	0.175199	0.460024	-0.131631	0.580137
ANHX	black	-0.101913	0.668987	0.204857	0.38627	-0.26752	0.254167	0.0530219	0.824307
SUCLG2	black	-0.31216	0.180277	0.204511	0.38709	0.171429	0.469886	-0.206015	0.383533
SETD6	black	0.0520266	0.827557	0.203008	0.390666	0.0526316	0.825581	-0.0105263	0.964869
NPM3	black	-0.208185	0.378432	0.202332	0.392279	0.0940203	0.693379	0.0624295	0.793729
CERS3	black	-0.179172	0.449747	0.201971	0.393142	0.254017	0.279829	-0.170122	0.47333
NACAD	black	-0.298775	0.200687	0.201923	0.393257	0.0182873	0.939003	-0.0380986	0.8733
ETV4	black	-0.136753	0.565352	0.201585	0.394065	0.381431	0.0970347	-0.347834	0.132895
HACE1	black	-0.294817	0.207005	0.201504	0.394261	0.284211	0.224585	-0.293233	0.209571
LOC115493953	black	-0.121395	0.610169	0.201504	0.394261	0.285714	0.222035	-0.196992	0.405152
PDE9A	black	-0.256571	0.274857	0.201155	0.395098	0.246577	0.294633	-0.155733	0.512061
MIA2	black	-0.355649	0.123824	0.200827	0.395883	0.401655	0.0791931	-0.264009	0.26069
RHOBTB2	black	-0.107503	0.6519	0.200417	0.396869	-0.0528231	0.824956	-0.1072	0.652823
MRPS11	black	-0.0867436	0.716129	0.200075	0.397692	0.137646	0.562791	-0.130876	0.58233
IQUB	black	-0.174741	0.461217	0.200006	0.397859	0.0196975	0.934308	-0.165156	0.486526
SELENOS	black	-0.260133	0.268013	0.2	0.397873	0.245113	0.297601	-0.476692	0.0335841
SLIT1	black	-0.18314	0.439603	0.199386	0.399354	0.209973	0.374257	-0.232911	0.323045
LOC101232972	black	-0.0177192	0.940894	0.198203	0.402215	-0.0491665	0.836912	-0.110625	0.642431
CSF2RB	black	-0.236364	0.315717	0.19707	0.404963	-0.0331078	0.889793	-0.0346844	0.884578
STARD3NL	black	-0.052725	0.825277	0.196589	0.406135	0.219448	0.352572	-0.150871	0.525481
DNAJC9	black	0.088083	0.711923	0.196036	0.407482	0.0865614	0.716702	-0.066194	0.781572
CDK2AP2	black	-0.173422	0.464659	0.195489	0.408819	0.303759	0.192914	-0.216541	0.359146
CIC	black	-0.137018	0.564591	0.195187	0.409556	0.186701	0.430604	-0.377645	0.100677
LOC105759204	black	-0.459689	0.0414306	0.194666	0.410834	0.108457	0.649002	-0.0880631	0.711986
SESTD1	black	-0.286676	0.220415	0.194203	0.411969	0.522017	0.0182293	-0.404718	0.076719
TMEM116	black	-0.192428	0.416338	0.193739	0.413109	0.0639616	0.788776	-0.189104	0.424587
LOC100229276	black	-0.322044	0.166142	0.193209	0.414412	0.342644	0.139172	-0.246039	0.29572
SLC22A31	black	-0.284747	0.223672	0.192588	0.415944	0.276536	0.237894	-0.0790103	0.74056
VPS45	black	-0.31216	0.180277	0.192481	0.416206	0.15188	0.522682	-0.0406015	0.865047
SCIN	black	-0.190764	0.420456	0.192481	0.416206	0.0676692	0.776821	-0.206015	0.383533
NUDT8	black	0.15608	0.511109	0.192481	0.416206	-0.121805	0.608957	-0.100752	0.672556
LOC100228068	black	-0.104053	0.662427	0.192481	0.416206	0.196992	0.405152	-0.296241	0.204718
LRP5	black	0.0173422	0.94215	0.192481	0.416206	0.246617	0.294552	-0.171429	0.469886
LASP1	black	-0.173422	0.464659	0.190977	0.419927	-0.0075188	0.974903	-0.0571429	0.81088
CASTOR1	black	-0.106315	0.655517	0.19052	0.421062	0.179765	0.448224	-0.310364	0.18293
KNL1	black	-0.0806276	0.73543	0.189542	0.423496	0.0908868	0.703146	-0.111861	0.638695
NAAA	black	-0.106315	0.655517	0.188984	0.424887	0.0322655	0.892581	-0.104479	0.661124
MIR2978	black	-0.439375	0.0525842	0.188969	0.424923	0.40156	0.079271	-0.271262	0.247329
WDFY2	black	-0.0520462	0.827493	0.188793	0.425364	-0.0413689	0.862519	-0.187288	0.429129
LOC100226820	black	-0.340427	0.141915	0.188765	0.425433	0.0155362	0.948166	0.152255	0.521643
UTP3	black	-0.0895862	0.707213	0.188765	0.425433	0.0784579	0.742315	-0.292081	0.211451
LYRM7	black	-0.190764	0.420456	0.18797	0.427421	0.299248	0.19994	-0.153383	0.518524
RECK	black	-0.145455	0.54062	0.187611	0.42832	-0.143467	0.546224	-0.102477	0.667257
SERF1A	black	-0.294817	0.207005	0.186466	0.431195	0.514286	0.0203461	-0.279699	0.232348
KPNB1	black	-0.15608	0.511109	0.186466	0.431195	0.366917	0.111535	-0.357895	0.121301
ETNK2	black	-0.121395	0.610169	0.186466	0.431195	0.225564	0.338971	-0.410526	0.0721872
ZC3H11A	black	0	1	0.186466	0.431195	-0.213534	0.366021	0.100752	0.672556
G0S2	black	-0.167379	0.480597	0.186257	0.43172	0.13546	0.569069	-0.166906	0.481855
SMC2	black	0	1	0.185241	0.434282	0.195783	0.408099	-0.143072	0.547341
PVALB	black	-0.260473	0.267366	0.184989	0.434919	0.282861	0.226889	-0.00752862	0.97487
CCDC58	black	-0.0106904	0.964321	0.184469	0.436234	0.301268	0.196773	-0.3745	0.103777
RRAGD	black	0	1	0.183459	0.438795	-0.0556391	0.815774	-0.102256	0.667935
B2M	black	-0.0173683	0.942063	0.182229	0.441922	0.0150603	0.949752	0.206326	0.3828
ABI3BP	black	-0.254545	0.278796	0.181305	0.444281	0.165539	0.485502	-0.0662157	0.781502
SYAP1	black	-0.0520266	0.827557	0.180451	0.446465	-0.0962406	0.686487	-0.0451128	0.850206
INSRR	black	-0.121441	0.610034	0.179015	0.450152	0.0699511	0.769486	-0.0661903	0.781584
SLC35B4	black	-0.0349482	0.883706	0.178793	0.450723	-0.150004	0.527889	0.109094	0.647068
IL31RA	black	-0.0406978	0.864729	0.178212	0.45222	-0.0158803	0.94702	-0.0352895	0.882577
NDUFA7	black	-0.086711	0.716231	0.177444	0.454203	-0.0300752	0.899837	-0.0571429	0.81088
NXN	black	-0.213809	0.365389	0.177053	0.455213	0.231745	0.325542	-0.0834282	0.726572
C3	black	-0.303731	0.192959	0.176127	0.457612	0.398344	0.0819331	-0.255138	0.277641
HOOK2	black	-0.228475	0.332607	0.176016	0.457902	0	1	-0.147061	0.53611
PITPNA	black	-0.364186	0.114429	0.17594	0.458099	0.482707	0.0311052	-0.320301	0.168577
MAF1	black	-0.190764	0.420456	0.17594	0.458099	0.324812	0.162323	0.0225564	0.924798
CERS2	black	0.0693688	0.771356	0.17594	0.458099	-0.192481	0.416206	-0.0345865	0.884902
SLC25A3	black	-0.364186	0.114429	0.174436	0.462011	0.493233	0.0271142	-0.231579	0.325899
EIF4EBP1	black	-0.086711	0.716231	0.174436	0.462011	0.0451128	0.850206	-0.144361	0.543701
LMO4	black	0.0263625	0.912152	0.172968	0.465847	0.135631	0.568576	-0.125725	0.597387
LOC115498530	black	-0.162791	0.492874	0.172919	0.465976	0.167625	0.479942	-0.181741	0.443167
ARHGAP23	black	-0.162791	0.492874	0.172919	0.465976	0.10234	0.667678	0.0776369	0.744925
NLN	black	-0.0569495	0.811509	0.172835	0.466195	0.146498	0.537687	-0.102055	0.668551
PARD3B	black	-0.0693688	0.771356	0.171429	0.469886	0.258647	0.270856	-0.0481203	0.840339
TMUB2	black	0	1	0.171429	0.469886	0.0451128	0.850206	0.075188	0.752727
ANAPC4	black	-0.381528	0.0969424	0.169925	0.473849	0.252632	0.28255	-0.317293	0.172837
CLTC	black	-0.346844	0.134076	0.169925	0.473849	0.406015	0.0756894	-0.0917293	0.700516
PPP1R13B	black	-0.190764	0.420456	0.169925	0.473849	-0.0406015	0.865047	0.0240602	0.9198
ASF1A	black	-0.219687	0.352034	0.16992	0.473862	0.15849	0.504523	-0.350507	0.12974
TAF1D	black	0.185953	0.432487	0.169728	0.474369	-0.179912	0.447847	-0.0356429	0.881409
LOC116807269	black	-0.192428	0.416338	0.169637	0.474609	0.249357	0.289045	-0.232672	0.323556
PHRF1	black	-0.190764	0.420456	0.168421	0.477829	0.129323	0.586853	-0.133835	0.573756
OAZ1	black	-0.0346844	0.884578	0.168421	0.477829	0.347368	0.133449	-0.38797	0.0909729
LOC115490922	black	-0.209689	0.374918	0.168187	0.478451	0.0803053	0.736452	-0.0560622	0.814396
RADX	black	-0.0648537	0.785895	0.167903	0.479205	0.0899765	0.705992	-0.28439	0.224279
FGF13	black	-0.058722	0.805748	0.165485	0.485647	0.0458266	0.847862	-0.0594049	0.803531
N4BP2	black	-0.202112	0.392804	0.164586	0.488053	0.0083817	0.972023	-0.109724	0.645158
HOGA1	black	0	1	0.164157	0.489204	-0.10241	0.667462	-0.246988	0.293801
FLNC	black	0.0545455	0.819337	0.163963	0.489725	-0.0898641	0.706344	-0.163963	0.489725
LMBRD1	black	-0.0693688	0.771356	0.16391	0.489867	0.159398	0.502052	-0.338346	0.144526
TBCE	black	-0.0520266	0.827557	0.16391	0.489867	-0.0857143	0.719366	-0.192481	0.416206
RPL17	black	0.0173422	0.94215	0.16391	0.489867	0.318797	0.170698	-0.118797	0.617892
ATP5MD	black	-0.0346844	0.884578	0.162406	0.493913	-0.207519	0.379993	-0.043609	0.855148
AGBL2	black	-0.0370593	0.87673	0.162279	0.494255	-0.145408	0.540749	-0.1912	0.419375
CEP76	black	-0.124035	0.602365	0.161328	0.496824	0.393332	0.0862132	-0.318046	0.171764
UBE3B	black	-0.138738	0.559667	0.160902	0.497974	-0.129323	0.586853	-0.0421053	0.860095
KLHL18	black	-0.122094	0.608101	0.158803	0.503672	0.0582277	0.807354	-0.0864593	0.717023
EMP2	black	0.0320713	0.893224	0.158514	0.50446	0.0129777	0.956694	-0.123288	0.604568
ECHS1	black	-0.159473	0.501849	0.158255	0.505165	0.0645311	0.786937	-0.155182	0.513573
METTL9	black	0.0260231	0.913279	0.157954	0.505985	0.127115	0.593308	-0.120346	0.613283
ZNF639	black	-0.190764	0.420456	0.156391	0.510257	0.243609	0.300668	-0.240602	0.306861
LOC116807789	black	-0.166962	0.481705	0.155442	0.512858	0.167634	0.479918	-0.190493	0.421129
NPRL2	black	-0.242791	0.302345	0.154887	0.514383	-0.0962406	0.686487	-0.0706767	0.767158
SRSF7	black	0.104053	0.662427	0.154887	0.514383	-0.219549	0.352346	-0.0796992	0.738374
RPAIN	black	-0.104053	0.662427	0.154887	0.514383	0.0390977	0.870004	-0.126316	0.595654
BCL2L1	black	0.0520266	0.827557	0.154887	0.514383	0.105263	0.658728	-0.195489	0.408819
TNNI2	black	-0.381818	0.0966679	0.154503	0.515439	0.124549	0.60085	-0.00472969	0.984211
MAVS	black	-0.277893	0.235504	0.153615	0.517887	0.0376506	0.874778	-0.121988	0.608413
DCLRE1A	black	-0.342798	0.138982	0.153442	0.518363	-0.0281177	0.906328	-0.170313	0.472825
FBXL22	black	-0.039148	0.869838	0.152755	0.520259	-0.00509185	0.983002	0.0313997	0.895448
HTR1A	black	-0.235666	0.31719	0.152723	0.520347	0.225859	0.338323	-0.176385	0.456944
DDN	black	0.0693688	0.771356	0.15188	0.522682	-0.0706767	0.767158	0.00601504	0.979921
KLHDC4	black	-0.0520266	0.827557	0.15188	0.522682	-0.0421053	0.860095	-0.123308	0.604509
VPS26C	black	-0.0346844	0.884578	0.15188	0.522682	-0.087218	0.714638	-0.120301	0.613418
RFTN1	black	0.130558	0.583255	0.151699	0.523182	0.0800006	0.737418	-0.0822647	0.730248
CCT5	black	-0.0346844	0.884578	0.150376	0.526855	0.172932	0.46594	-0.15188	0.522682
ATP8B3	black	-0.325583	0.161271	0.14998	0.527955	0.160567	0.498881	-0.0264671	0.911805
CEP68	black	-0.248069	0.291625	0.1475	0.53488	0.164401	0.48855	-0.342629	0.13919
ETHE1	black	-0.0346844	0.884578	0.147368	0.535247	-0.196992	0.405152	0.0345865	0.884902
COX6A1	black	0.0693688	0.771356	0.145865	0.539466	-0.287218	0.219504	-0.0180451	0.939809
RPP30	black	0.0610468	0.798207	0.144687	0.542781	-0.0070579	0.976441	-0.105869	0.65688
SLC11A1	black	-0.0648537	0.785895	0.143802	0.545279	0.265913	0.25714	-0.207267	0.380584
BCL2L14	black	-0.0610468	0.798207	0.142923	0.547765	0.114691	0.630175	-0.157038	0.508485
PELI1	black	0.190764	0.420456	0.142857	0.54795	-0.105263	0.658728	-0.117293	0.622379
PLEKHM2	black	0.0346844	0.884578	0.142857	0.54795	-0.0451128	0.850206	0.00902256	0.969885
CRLF3	black	-0.0173422	0.94215	0.142857	0.54795	0.00150376	0.99498	-0.115789	0.626879
GALNT4	black	0.166767	0.482226	0.142195	0.549826	-0.0514152	0.829555	0.0297244	0.900999
NEMP1	black	-0.132882	0.576511	0.14156	0.551627	0.241969	0.304035	-0.20411	0.388043
CCDC71L	black	-0.190764	0.420456	0.141353	0.552214	0.0706767	0.767158	0	1
HSPA13	black	0.0693688	0.771356	0.141353	0.552214	-0.106767	0.654142	0.130827	0.582473
LOC115496343	black	0.0693688	0.771356	0.141353	0.552214	-0.141353	0.552214	-0.189474	0.423665
CTCF	black	-0.086711	0.716231	0.13985	0.556494	-0.0902256	0.705213	0.0481203	0.840339
TSN	black	0	1	0.138346	0.560787	-0.195489	0.408819	0.037594	0.874965
RO60	black	0.15608	0.511109	0.136842	0.565096	0.0105263	0.964869	-0.159398	0.502052
CD59	black	-0.104053	0.662427	0.136842	0.565096	0.0345865	0.884902	-0.0165414	0.944817
PPP1R26	black	0.0261116	0.912985	0.136605	0.565777	0.0852836	0.720722	-0.196228	0.407015
LOC115492685	black	-0.0926482	0.697651	0.135768	0.568182	-0.0546286	0.819066	0.0257076	0.914327
KDM8	black	-0.243157	0.301595	0.135542	0.568831	0.286145	0.221308	-0.173193	0.465258
ELP6	black	-0.225449	0.339225	0.135338	0.569419	0.320301	0.168577	-0.245113	0.297601
MYF6	black	-0.113961	0.632369	0.13439	0.572152	0.233207	0.322414	-0.142296	0.549541
RUBCNL	black	-0.0433718	0.855928	0.133133	0.575785	0.245205	0.297413	-0.0594208	0.803479
TAFA5	black	-0.068509	0.774119	0.132388	0.577942	0.16888	0.476614	-0.149361	0.529681
PURB	black	-0.0520266	0.827557	0.132331	0.578107	0.0270677	0.909812	-0.0300752	0.899837
C2H7orf25	black	-0.0520462	0.827493	0.131628	0.580145	0.0797292	0.738279	-0.179015	0.450152
MORC2	black	0.121578	0.609627	0.131024	0.5819	-0.0873495	0.714226	-0.14006	0.555893
KLHL21	black	0.104053	0.662427	0.130827	0.582473	-0.141353	0.552214	0.123308	0.604509
BHLHE23	black	-0.136753	0.565352	0.130438	0.583606	0.167988	0.478978	-0.140319	0.555156
HASPIN	black	-0.107657	0.651432	0.128993	0.587815	0.145118	0.541568	-0.236771	0.31486
DAZAP2	black	0.142442	0.549125	0.128807	0.588361	-0.160567	0.498881	-0.0970461	0.683992
LOC115496429	black	-0.240885	0.306273	0.128538	0.589146	0.0353479	0.882384	-0.0650723	0.785189
VASN	black	-0.136753	0.565352	0.128461	0.58937	0.324118	0.163275	-0.217396	0.357206
C20H20orf204	black	0	1	0.128012	0.590683	-0.0421687	0.859886	-0.0632531	0.791066
MRPS18C	black	0.0346844	0.884578	0.12782	0.591246	-0.141353	0.552214	-0.114286	0.631392
SUPT3H	black	0.15608	0.511109	0.126316	0.595654	-0.109774	0.645005	-0.0661654	0.781664
CTSH	black	-0.15608	0.511109	0.126316	0.595654	0.275188	0.240283	-0.303759	0.192914
CCNB3	black	0.0520266	0.827557	0.126316	0.595654	0.183459	0.438795	-0.17594	0.458099
LAD1	black	-0.101745	0.669504	0.125278	0.598704	0.287609	0.218849	-0.0564632	0.813091
SYCP3	black	0.2109	0.372103	0.124963	0.599629	0.027431	0.908606	-0.135631	0.568576
PNPLA7	black	0	1	0.124812	0.600074	0.0962406	0.686487	-0.0105263	0.964869
KIF14	black	-0.188131	0.427018	0.12429	0.601613	0.154585	0.515213	0.0939941	0.693461
LOC115491935	black	-0.18314	0.439603	0.123513	0.603903	0.222324	0.346138	-0.0211737	0.929397
GOSR2	black	-0.173422	0.464659	0.123308	0.604509	0.0466165	0.84527	0.0135338	0.95484
ACADS	black	-0.0693688	0.771356	0.123308	0.604509	0.221053	0.348974	-0.27218	0.245669
THUMPD3	black	-0.0693688	0.771356	0.121805	0.608957	0.0406015	0.865047	-0.0511278	0.830495
MIIP	black	0.127231	0.592969	0.120507	0.612805	-0.0984423	0.679676	0.0169728	0.94338
ZBTB8OS	black	-0.268905	0.251621	0.120346	0.613283	0.3129	0.179191	-0.106807	0.654019
DNAJC8	black	-0.173422	0.464659	0.120301	0.613418	0.141353	0.552214	-0.154887	0.514383
NAGPA	black	-0.086711	0.716231	0.120301	0.613418	-0.114286	0.631392	-0.0330827	0.889876
ARHGEF3	black	0.0885962	0.710314	0.119843	0.614777	-0.0261197	0.912959	-0.175156	0.460137
WDR82	black	-0.121395	0.610169	0.118797	0.617892	0.0496241	0.835414	0.0481203	0.840339
STAT4	black	0.052105	0.827301	0.11747	0.621851	0.0466868	0.845039	-0.0301205	0.899686
GCC1	black	-0.0173422	0.94215	0.117293	0.622379	-0.112782	0.635917	-0.111278	0.640455
ACACB	black	-0.137018	0.564591	0.117112	0.622919	0.0390375	0.870202	0.184155	0.437029
SCARB1	black	0.132882	0.576511	0.116869	0.623646	-0.106993	0.653453	-0.202464	0.391963
B3GALNT2	black	-0.0522233	0.826915	0.116227	0.625568	0.291323	0.212693	-0.0664156	0.780858
TADA1	black	0.121395	0.610169	0.115789	0.626879	-0.171429	0.469886	0.0616541	0.796239
MRPL49	black	0.0346844	0.884578	0.115789	0.626879	-0.123308	0.604509	0.0721805	0.762339
LOC116806633	black	-0.377862	0.100465	0.115058	0.629073	0.371081	0.107225	-0.137917	0.562015
LOC100226645	black	0.0610468	0.798207	0.114691	0.630175	-0.197621	0.403624	-0.132336	0.578093
ACTL6B	black	-0.236364	0.315717	0.113513	0.633717	0.0835579	0.726163	-0.0425672	0.858575
MTERF3	black	-0.366281	0.112205	0.112926	0.635482	0.271729	0.246484	-0.374069	0.104207
SLC16A9	black	-0.0985448	0.679359	0.111861	0.638695	0.158469	0.50458	-0.133611	0.574401
LOC101234089	black	-0.0627103	0.792821	0.111861	0.638695	0.12429	0.601613	-0.0605912	0.799683
AMHR2	black	0.0346844	0.884578	0.111278	0.640455	-0.264662	0.259469	0.0827068	0.728851
CRYBB3	black	-0.15608	0.511109	0.109774	0.645005	0.087218	0.714638	0.0676692	0.776821
LOC115494307	black	-0.104447	0.661223	0.109435	0.646034	0.181133	0.444719	0.049057	0.837271
LOC105759360	black	-0.18314	0.439603	0.109397	0.646147	0.0582277	0.807354	0.105869	0.65688
PLEKHJ1	black	-0.0693688	0.771356	0.108271	0.649567	-0.0300752	0.899837	-0.0240602	0.9198
TGFBR2	black	-0.0885962	0.710314	0.107552	0.651753	0.40716	0.0747886	-0.213567	0.365944
C14H16orf72	black	-0.0173422	0.94215	0.106767	0.654142	0.0947368	0.691153	-0.0466165	0.84527
CYFIP2	black	0	1	0.106767	0.654142	-0.0360902	0.879931	0.0511278	0.830495
DLGAP1	black	-0.0609272	0.798594	0.105661	0.657513	0.15019	0.527373	-0.224907	0.340416
LOC115498566	black	-0.0949158	0.690597	0.105347	0.658471	0.151436	0.52391	-0.372007	0.106283
RCOR1	black	-0.104053	0.662427	0.105263	0.658728	0.255639	0.276664	-0.105263	0.658728
PTPN2	black	0.0520266	0.827557	0.105263	0.658728	0.111278	0.640455	-0.178947	0.450325
AQP10	black	-0.0911685	0.702266	0.102769	0.66636	0	1	-0.272733	0.244673
NOX5	black	-0.142442	0.549125	0.10234	0.667678	0.155274	0.51332	-0.148216	0.532876
ALDOB	black	-0.052725	0.825277	0.101342	0.670741	0.0434324	0.855729	-0.0205733	0.931394
ZNF704	black	-0.129707	0.585732	0.10042	0.673577	0.410518	0.0721936	-0.27475	0.241063
OMG	black	-0.146805	0.536826	0.10014	0.674441	0.244409	0.299035	-0.182458	0.44134
CTSZ	black	0.225449	0.339225	0.0992481	0.677189	0.043609	0.855148	-0.00902256	0.969885
DHX58	black	0.0693688	0.771356	0.0992481	0.677189	0.0270677	0.909812	0.103759	0.663326
LIX1L	black	-0.0346844	0.884578	0.0992481	0.677189	-0.0240602	0.9198	-0.15188	0.522682
LOC115495252	black	0.142442	0.549125	0.0988106	0.678539	-0.220559	0.350078	-0.0864593	0.717023
BRCA1	black	-0.157267	0.507861	0.0984877	0.679536	-0.212127	0.369261	-0.0378799	0.874022
COMMD3	black	0.0873704	0.71416	0.0984877	0.679536	-0.0651534	0.784928	0.0651534	0.784928
BCL7B	black	-0.138738	0.559667	0.0962406	0.686487	0.237594	0.313131	-0.186466	0.431195
SLC6A8	black	0.225449	0.339225	0.0947368	0.691153	-0.342857	0.13891	0.21203	0.369486
LOC115498449	black	-0.138738	0.559667	0.0947368	0.691153	0.0887218	0.709921	-0.0511278	0.830495
FBXO46	black	0.0693688	0.771356	0.0947368	0.691153	-0.171429	0.469886	-0.0917293	0.700516
LOC116807009	black	0.0346844	0.884578	0.0947368	0.691153	0.0165414	0.944817	-0.138346	0.560787
LOC116809260	black	0	1	0.0946455	0.691436	-0.0139817	0.953347	-0.0451717	0.850013
TIGAR	black	0.191052	0.419743	0.0918676	0.700084	-0.162651	0.493253	-0.188253	0.426712
LOC100223646	black	0.104053	0.662427	0.0917293	0.700516	-0.00902256	0.969885	-0.234586	0.319476
USP19	black	-0.104053	0.662427	0.0917293	0.700516	-0.190977	0.419927	0.0691729	0.771985
MAPK1IP1L	black	0.0693688	0.771356	0.0917293	0.700516	0.160902	0.497974	-0.156391	0.510257
NHP2	black	0.0520266	0.827557	0.0917293	0.700516	-0.17594	0.458099	-0.100752	0.672556
ATP8B2	black	0.0346844	0.884578	0.0917293	0.700516	-0.227068	0.335674	0.0240602	0.9198
FAM193A	black	-0.0173422	0.94215	0.0917293	0.700516	-0.233083	0.322678	-0.0240602	0.9198
MEPCE	black	0.0173422	0.94215	0.0917293	0.700516	-0.156391	0.510257	-0.0857143	0.719366
ARL9	black	0.254545	0.278796	0.0914407	0.701417	-0.305853	0.18971	0.110359	0.643233
LOC115496932	black	-0.113961	0.632369	0.090911	0.703071	0.203562	0.389346	-0.0592898	0.803905
POLR1C	black	-0.31216	0.180277	0.0902256	0.705213	0.574436	0.00807276	-0.419549	0.0655483
TMEM30A	black	-0.0693688	0.771356	0.0887218	0.709921	-0.0210526	0.929799	-0.193985	0.412504
HES4	black	-0.087875	0.712576	0.0883888	0.710964	0.000761972	0.997456	0.0777212	0.744657
CETP	black	-0.18314	0.439603	0.0882238	0.711482	0.0194092	0.935268	-0.116455	0.624885
PKN3	black	-0.358345	0.1208	0.0870028	0.715315	0.240034	0.308037	-0.0932173	0.695878
LSM10	black	-0.0683763	0.774546	0.0869584	0.715454	0.144272	0.543952	-0.154154	0.516402
PPP2CB	black	-0.121395	0.610169	0.0857143	0.719366	0.218045	0.355736	-0.135338	0.569419
TRNAL-UAA	black	-0.139482	0.557542	0.0846624	0.722679	0.174163	0.462724	-0.244312	0.299233
CDS2	black	-0.0346844	0.884578	0.0842105	0.724104	-0.273684	0.242966	-0.0345865	0.884902
SEC14L1	black	0	1	0.0842105	0.724104	0.124812	0.600074	-0.0601504	0.801113
GEMIN2	black	-0.15608	0.511109	0.0827068	0.728851	0.144361	0.543701	0.0075188	0.974903
BOD1	black	0.15608	0.511109	0.0827068	0.728851	-0.144361	0.543701	-0.130827	0.582473
ZSWIM6	black	0.086711	0.716231	0.0827068	0.728851	0.180451	0.446465	-0.0451128	0.850206
CHCHD2	black	-0.0693688	0.771356	0.0827068	0.728851	0.103759	0.663326	-0.0616541	0.796239
LOC100229828	black	0.173683	0.463976	0.0813254	0.73322	-0.0481928	0.840101	0.167169	0.481155
TMCC1	black	0.225449	0.339225	0.081203	0.733608	-0.115789	0.626879	-0.0360902	0.879931
DUS1L	black	-0.086711	0.716231	0.081203	0.733608	0.227068	0.335674	-0.285714	0.222035
SGMS1	black	0.173422	0.464659	0.0796992	0.738374	-0.15188	0.522682	0.178947	0.450325
IL4R	black	0.138738	0.559667	0.0796992	0.738374	-0.437594	0.0536614	0.0511278	0.830495
SUSD1	black	-0.121395	0.610169	0.0796992	0.738374	0.00902256	0.969885	-0.103759	0.663326
MYD88	black	-0.216859	0.358424	0.0782249	0.743056	0.127868	0.591106	-0.0992855	0.677074
LOC115491654	black	-0.0698963	0.769662	0.0772749	0.746077	0.0954573	0.688916	-0.127276	0.592837
LOC100232370	black	-0.0911685	0.702266	0.0770768	0.746708	-0.144272	0.543952	-0.0770768	0.746708
LOC100217677	black	-0.0759326	0.750352	0.0757182	0.751035	0.237031	0.314313	-0.116869	0.623646
AOC1	black	-0.0496139	0.835447	0.0742107	0.755846	0.0537759	0.821847	0.202197	0.392601
ARF4	black	0.190764	0.420456	0.0736842	0.757529	-0.0766917	0.747933	0.043609	0.855148
SCRIB	black	0.104053	0.662427	0.0736842	0.757529	-0.190977	0.419927	0.112782	0.635917
ING1	black	0.208106	0.378615	0.0721805	0.762339	-0.117293	0.622379	-0.087218	0.714638
PTCH2	black	-0.0911685	0.702266	0.0711478	0.765648	0.0751004	0.753006	0.0691714	0.77199
ARF1	black	0.31216	0.180277	0.0706767	0.767158	-0.257143	0.273751	0.0406015	0.865047
MAPKAPK5	black	-0.086711	0.716231	0.0706767	0.767158	-0.207519	0.379993	-0.00451128	0.98494
RNF13	black	0	1	0.0706767	0.767158	0.0150376	0.949828	-0.0932331	0.695829
ATAT1	black	-0.325583	0.161271	0.070579	0.767472	0.130571	0.583217	-0.0105869	0.964667
TRIM25	black	0.0610468	0.798207	0.070579	0.767472	-0.0846948	0.722577	-0.0635211	0.790199
STAT1	black	0.277475	0.236238	0.0691729	0.771985	-0.308271	0.186056	0.00601504	0.979921
POLG2	black	0.086711	0.716231	0.0691729	0.771985	-0.333835	0.150299	0.0390977	0.870004
LAMA5	black	0.0177192	0.940894	0.0691404	0.77209	0.444035	0.0498433	-0.228932	0.331615
LOC115498302	black	0.284747	0.223672	0.069134	0.77211	-0.330856	0.154198	0.0987629	0.678686
NDUFS5	black	-0.0520266	0.827557	0.0676692	0.776821	-0.181955	0.442621	-0.0165414	0.944817
STK17B	black	0.124035	0.602365	0.067604	0.777031	-0.0153645	0.948738	0.175156	0.460137
CDT1	black	-0.058722	0.805748	0.066194	0.781572	0.178215	0.452213	-0.233376	0.322052
DEDD	black	0.138738	0.559667	0.0646617	0.786515	0.087218	0.714638	0.0255639	0.914804
RNF157	black	0.0833834	0.726714	0.0634656	0.790379	-0.0851564	0.721123	0.0305278	0.898337
ZNF76	black	0.138738	0.559667	0.0631579	0.791373	0.00601504	0.979921	-0.0857143	0.719366
GPATCH4	black	0.0260231	0.913279	0.0616773	0.796164	-0.0864987	0.716899	0.00300865	0.989956
GNPTG	black	0.15608	0.511109	0.0616541	0.796239	-0.218045	0.355736	0.123308	0.604509
LOC116807099	black	0.0520266	0.827557	0.0616541	0.796239	-0.0586466	0.805993	-0.0706767	0.767158
TMUB1	black	0	1	0.0616541	0.796239	-0.148872	0.531043	0.0661654	0.781664
LOC100190105	black	-0.136753	0.565352	0.0612661	0.797496	0.0612661	0.797496	-0.0533608	0.823201
LOC116807730	black	0.113961	0.632369	0.0612661	0.797496	-0.09684	0.68463	0.162059	0.494849
CREB3L1	black	0.0261116	0.912985	0.0611325	0.797929	-0.0875478	0.713603	0.266417	0.256205
LOC116807846	black	0.0346974	0.884535	0.0609252	0.798601	0.0398646	0.867475	-0.163219	0.491723
LITAF	black	0.0895862	0.707213	0.0598144	0.802202	-0.276545	0.237879	0.225275	0.339606
MMD	black	0.177192	0.454853	0.0583852	0.806842	-0.141354	0.552213	-0.0937237	0.694302
FSD1	black	0.124035	0.602365	0.0583852	0.806842	-0.28578	0.221923	0.208958	0.376624
LOC100224354	black	0.182162	0.442094	0.0579165	0.808365	-0.210606	0.372786	-0.00376081	0.987445
GINS4	black	0.00867436	0.971047	0.0571644	0.81081	-0.107559	0.65173	-0.12185	0.608821
A2M	black	-0.0569495	0.811509	0.0559657	0.814711	-0.292997	0.209956	-0.0460894	0.847
SRSF4	black	-0.260133	0.268013	0.0556391	0.815774	0.24812	0.291523	0.043609	0.855148
LOC116807957	black	0.104844	0.660007	0.054547	0.819332	0.0272735	0.909129	0.201521	0.394219
RNF139	black	0.086711	0.716231	0.0541353	0.820675	-0.0315789	0.894854	-0.00601504	0.979921
TSPAN3	black	0.208106	0.378615	0.0526316	0.825581	-0.264662	0.259469	0.00601504	0.979921
PTK7	black	0.260133	0.268013	0.0511278	0.830495	-0.347368	0.133449	0.168421	0.477829
ANAPC1	black	0.130558	0.583255	0.0505664	0.83233	0.104906	0.659818	-0.233964	0.3208
RMI2	black	-0.0615125	0.796698	0.0502902	0.833234	0.0868649	0.715748	0.0160014	0.946616
CHCHD4	black	0.104053	0.662427	0.0496241	0.835414	0.174436	0.462011	-0.144361	0.543701
ANKRD46	black	-0.0363636	0.879028	0.0488735	0.837871	0.0173422	0.94215	-0.0977469	0.681824
LOC100220148	black	0	1	0.0483725	0.839512	0.103534	0.664015	0.154453	0.515578
TMEM156	black	0.192428	0.416338	0.0482029	0.840068	-0.0713774	0.764912	0.0370792	0.876665
HIGD2A	black	0.0868417	0.715821	0.0481928	0.840101	-0.355422	0.124081	0.0677712	0.776493
IPO5	black	0.138738	0.559667	0.0466165	0.84527	0.0481203	0.840339	-0.0330827	0.889876
EPHB3	black	-0.189832	0.422774	0.0460894	0.847	0.115223	0.628576	-0.0526736	0.825444
ARF3	black	0.0868417	0.715821	0.0436747	0.854932	0.320783	0.1679	-0.147591	0.534625
LIMS2	black	-0.136753	0.565352	0.0434792	0.855575	0.260875	0.266601	-0.158106	0.50557
GTF2H1	black	0.225449	0.339225	0.0421053	0.860095	-0.145865	0.539466	-0.0721805	0.762339
ID3	black	0.208106	0.378615	0.0406015	0.865047	-0.216541	0.359146	-0.133835	0.573756
SMC3	black	-0.0520266	0.827557	0.0406015	0.865047	0.0360902	0.879931	-0.0962406	0.686487
PSPC1	black	-0.0520266	0.827557	0.0390977	0.870004	-0.108271	0.649567	-0.0676692	0.776821
HMGXB3	black	-0.109091	0.647077	0.0378375	0.874161	0.272745	0.244651	-0.25225	0.283302
MCOLN2	black	-0.0277945	0.9074	0.0369546	0.877076	0.0433815	0.855896	-0.147015	0.536237
RAB44	black	0.121395	0.610169	0.0360902	0.879931	-0.106767	0.654142	0.138346	0.560787
ICE1	black	0.104053	0.662427	0.0360902	0.879931	-0.109774	0.645005	-0.0421053	0.860095
CHAF1A	black	0.15608	0.511109	0.0345865	0.884902	0.312782	0.179364	-0.120301	0.613418
NUP160	black	-0.0173422	0.94215	0.0345865	0.884902	0.0466165	0.84527	0.12782	0.591246
E2F6	black	-0.159545	0.501655	0.0335976	0.888172	0.249017	0.289725	-0.203562	0.389346
MSMO1	black	0.104053	0.662427	0.0330827	0.889876	0.0601504	0.801113	-0.0616541	0.796239
EMG1	black	0.039148	0.869838	0.0322484	0.892638	-0.0857127	0.719371	0.0144269	0.951863
ACYP1	black	0.121395	0.610169	0.0315789	0.894854	-0.269173	0.251131	0.183459	0.438795
LOC115494709	black	0.0463241	0.846229	0.0313311	0.895675	0.175133	0.460196	-0.159066	0.502957
BBS10	black	-0.0537517	0.821926	0.0279652	0.906833	0.181774	0.443083	-0.34102	0.141178
FBXL14	black	0.121395	0.610169	0.0270677	0.909812	0.294737	0.207135	-0.120301	0.613418
SSH2	black	0.086711	0.716231	0.0255639	0.914804	-0.0947368	0.691153	0.0165414	0.944817
RAB5IF	black	0.0693688	0.771356	0.0255639	0.914804	-0.169925	0.473849	0.0932331	0.695829
[truncated: 2,022 more rows]

## Sheet: Table S5
Module	Enrichment FDR	nGenes	Pathway Genes	Fold Enrichment	Pathway	URL	Genes
Green	1.89207e-07	66	787	2.26655	Macromolecule catabolic process	http://amigo.geneontology.org/amigo/term/GO:0009057	PSMB7 UBXN6 UBE2G1 UBE4B TARDBP AMFR BFAR DDX5 PTEN USP4 SIAH1 LONP2 CUL3 USP32 UBE2G2 USP8 RPL5 HSPA8 CPEB3 USP7 SUFU PSME4 CRBN SUMO1 CUL4B UBR1 UBR2 FBXO33 FBXO8 UBE2D3 UBQLN1 RBM24 VPS4B TMF1 CNOT7 CLOCK PHAX HMGCR USP45 GCLC FBXO9 UBXN2A ABHD13 DNAJC3 MYCBP2 PAN3 RNF6 UBAP1 CDKN1B ANAPC10 AXIN1 TPP1 PABPC1 BAG5 AQP11 UBE2H TMTC3 ZFP36L2 HSP90AA1 WAC EIF3E TBL1XR1 YTHDF3 EIF3H WWP1 FBXL3
Green	1.89207e-07	55	578	2.50094	Protein catabolic process	http://amigo.geneontology.org/amigo/term/GO:0030163	PSMB7 UBXN6 UBE2G1 UBE4B AMFR BFAR PTEN USP4 SIAH1 LONP2 CUL3 USP32 UBE2G2 USP8 RPL5 HSPA8 USP7 SUFU PSME4 CRBN SUMO1 CUL4B UBR1 UBR2 FBXO33 FBXO8 UBE2D3 UBQLN1 VPS4B TMF1 CLOCK HMGCR USP45 GCLC FBXO9 UBXN2A ABHD13 DNAJC3 MYCBP2 RNF6 UBAP1 CDKN1B ANAPC10 AXIN1 TPP1 BAG5 AQP11 UBE2H TMTC3 HSP90AA1 WAC TBL1XR1 EIF3H WWP1 FBXL3
Green	1.89207e-07	59	664	2.3921	Cellular macromolecule catabolic process	http://amigo.geneontology.org/amigo/term/GO:0044265	PSMB7 UBXN6 UBE2G1 UBE4B TARDBP AMFR BFAR DDX5 PTEN USP4 SIAH1 LONP2 CUL3 USP32 UBE2G2 USP8 RPL5 CPEB3 USP7 SUFU PSME4 CRBN SUMO1 CUL4B UBR1 UBR2 FBXO33 FBXO8 UBE2D3 UBQLN1 RBM24 VPS4B TMF1 CNOT7 CLOCK PHAX USP45 GCLC FBXO9 DNAJC3 PAN3 RNF6 UBAP1 ANAPC10 TPP1 PABPC1 BAG5 AQP11 UBE2H TMTC3 ZFP36L2 HSP90AA1 WAC EIF3E TBL1XR1 YTHDF3 EIF3H WWP1 FBXL3
Green	2.40118e-07	48	473	2.65885	Cellular protein catabolic process	http://amigo.geneontology.org/amigo/term/GO:0044257	PSMB7 UBXN6 UBE2G1 UBE4B AMFR BFAR PTEN USP4 SIAH1 LONP2 CUL3 USP32 UBE2G2 USP8 RPL5 USP7 SUFU PSME4 CRBN SUMO1 CUL4B UBR1 UBR2 FBXO33 FBXO8 UBE2D3 UBQLN1 VPS4B TMF1 CLOCK USP45 GCLC FBXO9 DNAJC3 RNF6 UBAP1 ANAPC10 TPP1 BAG5 AQP11 UBE2H TMTC3 HSP90AA1 WAC TBL1XR1 EIF3H WWP1 FBXL3
Green	2.40118e-07	45	432	2.7498	Proteolysis involved in cellular protein catabolic process	http://amigo.geneontology.org/amigo/term/GO:0051603	PSMB7 UBXN6 UBE4B AMFR BFAR PTEN USP4 SIAH1 LONP2 CUL3 USP32 UBE2G2 USP8 RPL5 USP7 SUFU PSME4 CRBN SUMO1 CUL4B UBR1 UBR2 FBXO33 FBXO8 UBE2D3 UBQLN1 VPS4B TMF1 CLOCK USP45 GCLC FBXO9 DNAJC3 RNF6 UBAP1 ANAPC10 BAG5 AQP11 UBE2H TMTC3 WAC TBL1XR1 EIF3H WWP1 FBXL3
Green	9.4101e-07	60	749	2.23701	Organonitrogen compound catabolic process	http://amigo.geneontology.org/amigo/term/GO:1901565	PSMB7 UBXN6 UBE2G1 GOT2 UBE4B AMFR BFAR PTEN USP4 SIAH1 LONP2 CUL3 USP32 UBE2G2 USP8 RPL5 HSPA8 USP7 SUFU PSME4 CHAC2 CRBN SUMO1 CUL4B UBR1 UBR2 FBXO33 GALC FBXO8 UBE2D3 UBQLN1 VPS4B TMF1 CLOCK HMGCR USP45 GCLC FBXO9 SAT1 UBXN2A ABHD13 DNAJC3 MYCBP2 RNF6 UBAP1 CDKN1B ANAPC10 AXIN1 TPP1 GLS BAG5 AQP11 UBE2H TMTC3 HSP90AA1 WAC TBL1XR1 EIF3H WWP1 FBXL3
Green	5.24242e-06	49	558	2.35888	Protein modification by small protein conjugation or removal	http://amigo.geneontology.org/amigo/term/GO:0070647	UBE2G1 CDC73 UBE4B TRIP12 AMFR BFAR PTEN USP4 UBE2F URM1 TRIM37 CUL3 USP32 UBE2G2 USP8 RPL5 ATXN7 USP7 CRBN SUMO1 CUL4B UBE2A UBR2 HECTD1 UBE2D3 UBQLN1 MKRN1 DCUN1D4 COPS7A TRIM23 USP45 GCLC FBXO9 FBXO25 UBXN2A MYCBP2 RNF6 DNAJA1 DNAJB2 ANAPC10 AXIN1 BAG5 UBE2H HSP90AA1 WAC RNF10 HMG20A WWP1 FBXL3
Green	6.06773e-06	43	462	2.5124	Protein modification by small protein conjugation	http://amigo.geneontology.org/amigo/term/GO:0032446	UBE2G1 CDC73 UBE4B TRIP12 AMFR BFAR PTEN USP4 UBE2F URM1 TRIM37 CUL3 UBE2G2 RPL5 CRBN SUMO1 CUL4B UBE2A UBR2 HECTD1 UBE2D3 UBQLN1 MKRN1 DCUN1D4 TRIM23 GCLC FBXO9 FBXO25 UBXN2A MYCBP2 RNF6 DNAJA1 DNAJB2 ANAPC10 AXIN1 BAG5 UBE2H HSP90AA1 WAC RNF10 HMG20A WWP1 FBXL3
Green	1.42663e-05	37	366	2.63023	Ubiquitin-dependent protein catabolic process	http://amigo.geneontology.org/amigo/term/GO:0006511	UBE4B AMFR BFAR PTEN USP4 SIAH1 CUL3 USP32 UBE2G2 USP8 RPL5 USP7 SUFU CRBN SUMO1 CUL4B UBR1 UBR2 FBXO33 FBXO8 UBE2D3 UBQLN1 VPS4B CLOCK USP45 GCLC FBXO9 RNF6 UBAP1 ANAPC10 BAG5 UBE2H WAC TBL1XR1 EIF3H WWP1 FBXL3
Green	1.42663e-05	30	266	3.00369	Proteasomal protein catabolic process	http://amigo.geneontology.org/amigo/term/GO:0010498	UBXN6 UBE4B AMFR BFAR CUL3 UBE2G2 USP7 PSME4 CRBN SUMO1 CUL4B UBR1 UBR2 FBXO33 UBE2D3 UBQLN1 TMF1 CLOCK GCLC FBXO9 ANAPC10 BAG5 AQP11 UBE2H TMTC3 WAC TBL1XR1 EIF3H WWP1 FBXL3
Green	1.42663e-05	75	1157	1.87072	Organic substance catabolic process	http://amigo.geneontology.org/amigo/term/GO:1901575	PSMB7 UBXN6 UBE2G1 GOT2 UBE4B GK5 TARDBP AMFR BFAR DDX5 PTEN USP4 SIAH1 LONP2 CUL3 USP32 HAGH UBE2G2 USP8 RPL5 HSPA8 CPEB3 USP7 SUFU PSME4 CHAC2 CRBN SUMO1 CUL4B GPCPD1 UBR1 UBR2 FBXO33 GALC FBXO8 UBE2D3 UBQLN1 RBM24 VPS4B TMF1 CNOT7 CLOCK PHAX HMGCR USP45 GCLC FBXO9 SAT1 UBXN2A ABHD13 DNAJC3 MYCBP2 PAN3 RNF6 UBAP1 CDKN1B ANAPC10 AXIN1 TPP1 PABPC1 GLS BAG5 AQP11 UBE2H TMTC3 ZFP36L2 HSP90AA1 WAC E…
Green	1.84209e-05	37	371	2.59562	Modification-dependent protein catabolic process	http://amigo.geneontology.org/amigo/term/GO:0019941	UBE4B AMFR BFAR PTEN USP4 SIAH1 CUL3 USP32 UBE2G2 USP8 RPL5 USP7 SUFU CRBN SUMO1 CUL4B UBR1 UBR2 FBXO33 FBXO8 UBE2D3 UBQLN1 VPS4B CLOCK USP45 GCLC FBXO9 RNF6 UBAP1 ANAPC10 BAG5 UBE2H WAC TBL1XR1 EIF3H WWP1 FBXL3
Green	2.19689e-05	37	374	2.57026	Modification-dependent macromolecule catabolic process	http://amigo.geneontology.org/amigo/term/GO:0043632	UBE4B AMFR BFAR PTEN USP4 SIAH1 CUL3 USP32 UBE2G2 USP8 RPL5 USP7 SUFU CRBN SUMO1 CUL4B UBR1 UBR2 FBXO33 FBXO8 UBE2D3 UBQLN1 VPS4B CLOCK USP45 GCLC FBXO9 RNF6 UBAP1 ANAPC10 BAG5 UBE2H WAC TBL1XR1 EIF3H WWP1 FBXL3
Green	4.16655e-05	38	417	2.46321	Protein ubiquitination	http://amigo.geneontology.org/amigo/term/GO:0016567	UBE2G1 CDC73 UBE4B TRIP12 AMFR BFAR PTEN USP4 TRIM37 CUL3 UBE2G2 RPL5 CRBN CUL4B UBE2A UBR2 HECTD1 UBE2D3 UBQLN1 MKRN1 TRIM23 GCLC FBXO9 FBXO25 UBXN2A MYCBP2 RNF6 DNAJA1 DNAJB2 ANAPC10 AXIN1 BAG5 UBE2H HSP90AA1 WAC RNF10 WWP1 FBXL3
Green	0.000168282	74	1188	1.74766	Cellular catabolic process	http://amigo.geneontology.org/amigo/term/GO:0044248	PSMB7 UBXN6 UBE2G1 GOT2 UBE4B GK5 TARDBP AMFR BFAR DDX5 PTEN USP4 SIAH1 LONP2 CUL3 USP32 HAGH UBE2G2 USP8 RPL5 HSPA8 CPEB3 USP7 SUFU PSME4 CHAC2 CRBN SUMO1 CUL4B GPCPD1 UBR1 ZFYVE1 UBR2 FBXO33 GALC FBXO8 UBE2D3 UBQLN1 RBM24 VPS4B TMF1 CNOT7 CLOCK PHB2 PHAX USP45 GCLC FBXO9 DNAJC3 PAN3 RNF6 UBAP1 ANAPC10 TPP1 PABPC1 GLS BAG5 AQP11 UBE2H TMTC3 ZFP36L2 HSP90AA1 WAC EIF3E CRAT TBL1XR1 YTHDF3 STK11 SN…
Green	0.000192107	81	1369	1.68529	Catabolic process	http://amigo.geneontology.org/amigo/term/GO:0009056	PSMB7 UBXN6 UBE2G1 GOT2 UBE4B GK5 TARDBP AMFR BFAR DDX5 PTEN USP4 SIAH1 LONP2 CUL3 USP32 HAGH UBE2G2 USP8 RPL5 HSPA8 CPEB3 USP7 SUFU PSME4 CHAC2 CRBN SUMO1 CUL4B GPCPD1 UBR1 ZFYVE1 UBR2 FBXO33 GALC FBXO8 UBE2D3 UBQLN1 RBM24 VPS4B TMF1 CNOT7 CLOCK PHB2 PHAX HMGCR USP45 GCLC FBXO9 SAT1 UBXN2A ABHD13 DNAJC3 MYCBP2 PAN3 RNF6 UBAP1 CDKN1B ANAPC10 AXIN1 TPP1 PABPC1 GLS BAG5 AQP11 UBE2H TMTC3 ZFP36L2 HS…
Green	0.000549462	24	223	2.84349	Proteasome-mediated ubiquitin-dependent protein catabolic process	http://amigo.geneontology.org/amigo/term/GO:0043161	UBE4B AMFR BFAR CUL3 UBE2G2 USP7 CRBN SUMO1 UBR1 UBR2 FBXO33 UBE2D3 UBQLN1 CLOCK GCLC FBXO9 ANAPC10 BAG5 UBE2H WAC TBL1XR1 EIF3H WWP1 FBXL3
Green	0.00317293	56	1088	1.75627	Proteolysis	http://amigo.geneontology.org/amigo/term/GO:0006508	PSMB7 UBXN6 UBE4B PRELID1 AMFR BFAR PTEN USP4 SIAH1 LONP2 DIABLO CUL3 USP32 UBE2G2 USP8 RPL5 DNAJB6 ATXN7 USP7 DLD SUFU PSME4 CRBN SUMO1 CUL4B UBR1 UBR2 FBXO33 FBXO8 UBE2D3 UBQLN1 VPS4B TMF1 CLOCK COPS7A KEL USP45 GCLC FBXO9 DNAJC3 RNF6 UBAP1 ANAPC10 TPP1 BAG5 AQP11 UBE2H TMTC3 WAC LXR PICALM TBL1XR1 EIF3H WWP1 VASH1 FBXL3
Green	0.008353	18	177	2.84349	Regulation of mRNA metabolic process	http://amigo.geneontology.org/amigo/term/GO:1903311	JMJD6 SMU1 CDC73 TARDBP DDX5 HSPA8 CPEB3 CELF1 QKI WTAP RBM24 CNOT7 PAN3 PABPC1 PAPOLA ZFP36L2 SRPK1 YTHDF3
Green	0.00867281	9	44	4.92143	Protein K48-linked ubiquitination	http://amigo.geneontology.org/amigo/term/GO:0070936	UBE2G1 AMFR BFAR CUL3 UBE2G2 UBE2A UBE2D3 RNF6 UBE2H
Green	0.0187474	21	255	2.43397	RNA splicing	http://amigo.geneontology.org/amigo/term/GO:0008380	CLK3 JMJD6 PRKRIP1 SMU1 TARDBP DDX5 USP4 PTBP2 RPS13 HSPA8 CELF1 QKI WTAP RTCB RBM24 SNRNP27 PIK3R1 WBP4 RP9 ZMAT2 PRPF18
Green	0.0239057	31	426	1.9913	Peptide biosynthetic process	http://amigo.geneontology.org/amigo/term/GO:0043043	MRPS17 PAIP2 TARDBP RPS21 HAGH RPL5 RPS13 CPEB3 RPL4 RPL39 FXR1 QKI RBM24 RMND1 CNOT7 MRPL47 RPS20 GCLC DNAJC3 PAN3 MRPL35 PABPC1 ZFP36L2 RPLP2 EIF3E EIF1B YTHDF3 EIF3H ZNF706 MRPS16 MRPS21
Green	0.0273391	11	86	3.55437	Regulation of mRNA processing	http://amigo.geneontology.org/amigo/term/GO:0050684	JMJD6 SMU1 CDC73 DDX5 HSPA8 CELF1 QKI WTAP RBM24 PAPOLA SRPK1
Green	0.0297908	34	515	1.88826	Negative regulation of cellular protein metabolic process	http://amigo.geneontology.org/amigo/term/GO:0032269	PRKRIP1 PAIP2 TARDBP PTEN USP4 RPL5 DNAJB6 CPEB3 USP7 SUFU KDM4A JARID2 DTNBP1 RBM24 CDYL CNOT7 HMGCR GCLC DNAJC3 PAN3 CDKN1B DNAJA1 PABPC1 BAG5 AQP11 ZFP36L2 WAC CHORDC1 PTPA LXR PICALM YTHDF3 EIF3H HMG20A
Green	0.0315465	4	11	10.6631	Regulation of nuclear-transcribed mRNA catabolic process, deadenylation-dependent decay	http://amigo.geneontology.org/amigo/term/GO:1900151	CPEB3 CNOT7 PABPC1 ZFP36L2
Green	0.0315465	4	11	10.6631	Positive regulation of nuclear-transcribed mRNA catabolic process, deadenylation-dependent decay	http://amigo.geneontology.org/amigo/term/GO:1900153	CPEB3 CNOT7 PABPC1 ZFP36L2
Green	0.0337051	10	69	3.67693	Positive regulation of mRNA metabolic process	http://amigo.geneontology.org/amigo/term/GO:1903313	CDC73 TARDBP HSPA8 CPEB3 RBM24 CNOT7 PAN3 PABPC1 ZFP36L2 YTHDF3
Green	0.0340969	34	516	1.85921	Peptide metabolic process	http://amigo.geneontology.org/amigo/term/GO:0006518	MRPS17 PAIP2 TARDBP RPS21 HAGH RPL5 RPS13 CPEB3 RPL4 CHAC2 RPL39 FXR1 QKI RBM24 RMND1 CNOT7 MRPL47 RPS20 GCLC DNAJC3 PAN3 MRPL35 TPP1 PABPC1 ZFP36L2 RPLP2 EIF3E EIF1B PICALM YTHDF3 EIF3H ZNF706 MRPS16 MRPS21
Green	0.0438058	35	552	1.81169	Negative regulation of protein metabolic process	http://amigo.geneontology.org/amigo/term/GO:0051248	PRKRIP1 PAIP2 TARDBP PTEN USP4 RPL5 DNAJB6 CPEB3 USP7 SUFU KDM4A JARID2 DTNBP1 RBM24 CDYL CNOT7 HMGCR GCLC DNAJC3 MYCBP2 PAN3 CDKN1B DNAJA1 PABPC1 BAG5 AQP11 ZFP36L2 WAC CHORDC1 PTPA LXR PICALM YTHDF3 EIF3H HMG20A
Green	0.044084	29	409	1.93874	Translation	http://amigo.geneontology.org/amigo/term/GO:0006412	MRPS17 PAIP2 TARDBP RPS21 RPL5 RPS13 CPEB3 RPL4 RPL39 FXR1 QKI RBM24 RMND1 CNOT7 MRPL47 RPS20 DNAJC3 PAN3 MRPL35 PABPC1 ZFP36L2 RPLP2 EIF3E EIF1B YTHDF3 EIF3H ZNF706 MRPS16 MRPS21
Green	0.0458657	4	12	9.47831	3 -UTR-mediated mRNA destabilization	http://amigo.geneontology.org/amigo/term/GO:0061158	TARDBP CPEB3 RBM24 ZFP36L2
Green	0.0470024	11	96	3.21354	Regulation of RNA splicing	http://amigo.geneontology.org/amigo/term/GO:0043484	CLK3 JMJD6 SMU1 DDX5 RPS13 HSPA8 CELF1 QKI WTAP RBM24 PIK3R1
Green	0.0470024	8	50	4.16121	MRNA destabilization	http://amigo.geneontology.org/amigo/term/GO:0061157	TARDBP CPEB3 RBM24 CNOT7 PAN3 PABPC1 ZFP36L2 YTHDF3
Black	3.14046e-05	24	65	3.1304	Integrin-mediated signaling pathway	http://amigo.geneontology.org/amigo/term/GO:0007229	ITGB3 LIMS2 TLN1 ITGAV FN1 SRC CDC42 PTPN11 LAMA5 NRP1 ITGB1 ITGB2 FERMT1 TEC ZYX ITGA2 SYK ITGB5 ILK PTK2 ITGA6 VAV3 EMP2 ITGA2B
Black	3.14046e-05	156	831	1.49564	Cell migration	http://amigo.geneontology.org/amigo/term/GO:0016477	DOCK5 ITGB3 PAK1 SRGAP2 HBEGF ETS1 CLIC4 MAPK1 cldn5 CSF3R KIF14 PTPRC RERE CREB3 RASGEF1A PIK3CD PPARD ITGAV MYO1C FN1 PDGF-A MYO18A SRC P2RX4 STK4 ADA LAMC1 PKN3 CDC42 FLCN PTPN11 CORO1C GPI VCL S1PR1 AQP1 LAMA5 ARF4 ABHD6 CSF1R FLT4 ALOX5 MYD88 RRAS2 RAP2C LMO4 SORL1 MMP9 NRP1 ITGB1 JCAD SST SLC9A3R1 AMOT NFATC2 PIK3CG SPI1 EPHB3 PTK7 MCOLN2 FERMT1 STON1 PDGFC DUSP10 PROX1 GAB1 PRKD1 MDGA1 OSB…
Black	3.14046e-05	135	777	1.54524	Biological adhesion	http://amigo.geneontology.org/amigo/term/GO:0022610	PRNP DOCK5 ITGB3 LCK ETS1 LIMS2 KIF14 PTPRC CDHR1 TLN1 PPARD ITGAV CRK CBFB FN1 FBLIM1 RAPGEF1 ADAM19 CYFIP2 SRC STK4 ADA PRKAR1A CARD11 TNIP1 SH2B3 LAMC1 CDC42 FLCN PTPN11 CORO1C VCL SERPINE2 S1PR1 LAMA5 NLGN3 LYVE1 DGCR2 PDE3B TF UBASH3B ADORA2A TGM2 NRP1 ITGB1 CYTH3 CDH22 IL1RAP LPP BCL6 ITGB2 APBB1IP CEBPB SPI1 FGL2 CD36 EPHB3 FERMT1 PELI1 STON1 DUSP10 NRCAM ARG2 PCDH10 RASGRP1 SOCS5 MDGA1 HP…
Black	3.14046e-05	102	475	1.68259	Actin filament-based process	http://amigo.geneontology.org/amigo/term/GO:0030029	ITGB3 PAK1 LIMK1 GSN CAPZA1 FHOD1 TLN1 CRK MYO1C INPP5K NOTCH2 RFLNA MYO9B MYO18A CYFIP2 SRC SGCD TWF2 PRKAR1A CDC42 RFLNB CORO1C S1PR1 MSRB1 CNN3 FLNB CSF1R FNBP1L NRP1 ITGB1 BCL6 ABI1 SLC9A3R1 AMOT PTPN1 GRB2 LLGL2 ARHGDIA PTK7 DSTN ACTR2 LMOD2 ACTB PROX1 GAB1 SCIN PDE4B EVL CDC42BPB TGFBR2 ARPC2 INF2 ARHGDIB GMFB RAC2 BRAF EPS8 INSRR SORBS2 CARMIL1 SNX9 ZYX WDR1 EPHA3 CD2AP CYFIP1 LCP1 WASF3 A…
Black	3.58959e-05	93	427	1.69903	Actin cytoskeleton organization	http://amigo.geneontology.org/amigo/term/GO:0030036	ITGB3 PAK1 LIMK1 GSN CAPZA1 FHOD1 TLN1 CRK INPP5K NOTCH2 RFLNA MYO18A CYFIP2 SRC TWF2 PRKAR1A CDC42 RFLNB CORO1C S1PR1 MSRB1 CNN3 FLNB CSF1R NRP1 ITGB1 BCL6 ABI1 SLC9A3R1 AMOT PTPN1 GRB2 LLGL2 ARHGDIA PTK7 DSTN ACTR2 LMOD2 ACTB PROX1 GAB1 SCIN EVL CDC42BPB TGFBR2 ARPC2 INF2 ARHGDIB GMFB RAC2 BRAF EPS8 INSRR SORBS2 CARMIL1 SNX9 ZYX WDR1 EPHA3 CD2AP CYFIP1 LCP1 WASF3 AMOTL1 FCHSD2 ARPC5 SSH2 FSCN2 …
Black	4.72531e-05	133	772	1.53172	Cell adhesion	http://amigo.geneontology.org/amigo/term/GO:0007155	PRNP DOCK5 ITGB3 LCK ETS1 LIMS2 KIF14 PTPRC CDHR1 TLN1 PPARD ITGAV CRK CBFB FN1 FBLIM1 RAPGEF1 ADAM19 CYFIP2 SRC STK4 ADA PRKAR1A CARD11 TNIP1 SH2B3 LAMC1 CDC42 FLCN PTPN11 CORO1C VCL SERPINE2 S1PR1 LAMA5 NLGN3 LYVE1 DGCR2 PDE3B UBASH3B ADORA2A TGM2 NRP1 ITGB1 CYTH3 CDH22 IL1RAP LPP BCL6 ITGB2 APBB1IP CEBPB SPI1 FGL2 CD36 EPHB3 FERMT1 PELI1 STON1 DUSP10 NRCAM ARG2 PCDH10 RASGRP1 SOCS5 MDGA1 HPSE …
Black	4.81188e-05	204	1171	1.38855	Phosphorylation	http://amigo.geneontology.org/amigo/term/GO:0016310	PRNP CAMK4 ITGB3 LCK ETNK2 PAK1 MAP3K14 MAPKAPK2 HBEGF LIMK1 NEK6 NCF1 NLRC5 CSNK1A1L MAPK1 MLLT1 PKM LCP2 NPRL2 DGKQ KIF14 PTPRC ENO1 PIK3CD CSNK1D INPP5K MLKL PID1 MMD MST1R MAST3 FN1 PDGF-A SRC TAOK1 STK4 HK1 TRAF3IP1 PRKAR1A MYDGF CARD11 FOXK1 SH2B3 IPPK PKN3 ULK2 MAPKAPK5 CDC42 FLCN PTPN11 CORO1C GPI TAF7L PPP3CB KSR1 CSF1R FLT4 RAP2C LMO4 GNPTG TF HCK UBASH3B SORL1 PFKP MMP9 TLR4 NRP1 MAP3K…
Black	4.81188e-05	57	266	1.9613	Immune effector process	http://amigo.geneontology.org/amigo/term/GO:0002252	B2M PTPRC NOTCH2 ATAD5 PLEKHM2 MYO18A ADA HK1 GPI PPP3CB IRF8 MYD88 TLR4 KIF5B BCL6 APBB1IP SPI1 FGL2 CD36 DUSP10 RASGRP1 SOCS5 RFTN1 SLC11A1 TGFBR2 ZBTB1 SNX4 MFNG RAC2 IL7R PTPN6 WDR1 SYK APP GPR183 LCP1 PTPN22 DHX58 APPL2 GATA3 C3 IL6R SASH3 PLCG2 CTSH INPP5D TCIRG1 ENPP3 LAMP1 SPON2 LFNG ARID5A LYN HMGB1 RIPK2 NDFIP1 EMP2
Black	4.81188e-05	261	1563	1.32957	Intracellular signal transduction	http://amigo.geneontology.org/amigo/term/GO:0035556	PRNP DOCK5 LCK PAK1 MAP3K14 MAPKAPK2 HBEGF TP73 NCF1 MAPK1 ATP2A3 RPL23 SEC14L1 LCP2 NPRL2 DGKQ UNC13B KIF14 PTPRC FBXW11 ENO1 CREB3 RASGEF1A PIK3CD PPARD ITGAV CRK INPP5K BRCA1 NOTCH2 RTKN2 MST1R RGS14 TRIM25 EIF4EBP1 LITAF ATAD5 HDAC1 ADAP2 ARHGEF18 FN1 PDGF-A RAPGEF1 MYO9B SRC SGCD P2RX4 TAOK1 STK4 ADA PRKAR1A MYDGF TNFAIP8L1 ABR CARD11 TNIP1 SH2B3 MAPKAPK5 CDC42 FLCN PTPN11 RAB9B SH2D3C SERPI…
Black	6.15775e-05	55	216	1.96481	Cell-substrate adhesion	http://amigo.geneontology.org/amigo/term/GO:0031589	DOCK5 ITGB3 KIF14 PPARD ITGAV CRK FN1 SRC STK4 LAMC1 CDC42 CORO1C VCL LAMA5 NRP1 ITGB1 BCL6 ITGB2 CD36 EPHB3 FERMT1 STON1 HPSE ARPC2 UTRN RAC2 NEDD9 BRAF CARMIL1 ZYX ITGA2 EPHA3 TIAM1 ATRN SMAD6 ITGB5 LIMS1 RAB1A ILK PTK2 SRF ITGA6 FZD7 EDA CTNNB1 PPM1F CALR TECTA RSU1 ITGA4 ACTN1 SNED1 MUC4 EMP2 ITGA2B
Black	6.15775e-05	242	1449	1.33855	Regulation of multicellular organismal process	http://amigo.geneontology.org/amigo/term/GO:0051239	PRNP DOCK5 MAPKAPK2 HBEGF TP73 LDLRAP1 LIMK1 ETS1 SKI MAPK1 cldn5 PKM CSF3R B2M KIF14 PTPRC ENO1 PIK3CD PPARD TFPI ITGAV RAB11FIP3 INPP5K BRCA1 STC2 NOTCH2 SERPINF2 SERPINF1 RFLNA CBFB LITAF ATAD5 HDAC1 GPAT4 FN1 PDGF-A MAFB SRC P2RX4 TWF2 STK4 GLRA1 ADA HK1 TRAF3IP1 SLC6A4 MYDGF ANXA6 CARD11 SERPINC1 SH2B3 FLCN PTPN11 RFLNB CORO1C GPI VCL SERPINE2 S1PR1 LAMA5 ABHD6 IRF8 FLT4 MYD88 PDE3B JADE2 TF…
Black	6.83882e-05	120	735	1.54366	Immune response	http://amigo.geneontology.org/amigo/term/GO:0006955	PRNP MAP3K14 MAPKAPK2 NLRC5 GSN MAPK1 SEC14L1 LCP2 B2M PTPRC MYO1C MLKL NOTCH2 STXBP4 TRIM25 ATAD5 PLEKHM2 SRC CYSLTR1 ADA HK1 TRAF3IP1 CARD11 TNIP1 CDC42 PLA2G4A AQP1 PPP3CB MSRB1 NONO PIK3AP1 FLNB IRF8 MYD88 BCL2L1 TF TLR4 KIF5B BCL6 APBB1IP STAT1 NFATC2 CEBPB SPI1 FGL2 CD36 CST7 ACTR2 PELI1 RAB11FIP2 DUSP10 ARG2 RASGRP1 PRKD1 SOCS5 PDE4B RFTN1 SLC11A1 TGFBR2 ZBTB1 SNX4 GCH1 PLA2G6 MFNG RAC2 LY…
Black	7.98682e-05	230	1485	1.34374	Cell surface receptor signaling pathway	http://amigo.geneontology.org/amigo/term/GO:0007166	PRNP ITGB3 PAK1 MAPKAPK2 HBEGF NPHP4 NCF1 SKI NLRC5 CSNK1A1L MAPK1 cldn5 SEPTIN2 DTX2 LIMS2 LCP2 PTPRC TSPAN14 TLN1 PIK3CD ITGAV CRK MYO1C CSNK1D INPP5K MLKL BRCA1 NOTCH2 PID1 STXBP4 MST1R EIF4EBP1 CRLF3 HDAC1 FN1 PDGF-A RAPGEF1 CYFIP2 SRC P2RX4 STK4 CYSLTR1 GLRA1 MYO1E ADA CARD11 SH2B3 CDC42 FLCN PTPN11 SERPINE2 ADCYAP1R1 LAMA5 WWOX WNT9A CSF1R BOK FLT4 ZNRF3 KREMEN1 RUVBL1 MYD88 PLXNA1 BCL2L1 J…
Black	8.25997e-05	112	598	1.55873	Enzyme linked receptor protein signaling pathway	http://amigo.geneontology.org/amigo/term/GO:0007167	ITGB3 PAK1 MAPKAPK2 HBEGF NCF1 SKI MAPK1 cldn5 LCP2 PIK3CD CRK MYO1C INPP5K NOTCH2 PID1 STXBP4 MST1R EIF4EBP1 PDGF-A RAPGEF1 CYFIP2 SRC MYO1E SH2B3 FLCN PTPN11 CSF1R FLT4 JADE2 UBASH3B SORL1 HNF1A MMP9 NRP1 JCAD SLC9A3R1 PIP4K2A PTPN1 GRB2 CHRDL1 IRS4 SPI1 CTDSPL2 NEURL1 CREB3L1 EPHB3 FERMT1 FZD1 STON1 PDGFC GAB1 PRKD1 SOCS5 OSBPL8 WWTR1 SNX25 HPGD LGMN JUN CNOT9 TGFBR2 HIF1A AMHR2 HIVEP1 INSRR F…
Black	8.25997e-05	203	1273	1.37175	Immune system process	http://amigo.geneontology.org/amigo/term/GO:0002376	PRNP CAMK4 ITGB3 LCK MAP3K14 MAPKAPK2 ETS1 FLI1 NLRC5 GSN MAPK1 SEC14L1 CSF3R LCP2 B2M PTPRC CREB3 PIK3CD MYO1C MLKL NOTCH2 RTKN2 STXBP4 TRIM25 CBFB ATAD5 PLEKHM2 MAFB MYO18A SRC STK4 CYSLTR1 MYO1E ADA HK1 TRAF3IP1 PRKAR1A CARD11 TNIP1 SH2B3 CDC42 FLCN PTPN11 GPI PLA2G4A S1PR1 AQP1 PPP3CB MSRB1 NONO PIK3AP1 FLNB CSF1R IRF8 ALOX5 MYD88 BCL2L1 LMO4 TF UBASH3B ADORA2A KMT2A MMP9 TLR4 ITGB1 KIF5B BCL…
Black	8.25997e-05	162	919	1.43087	Cell motility	http://amigo.geneontology.org/amigo/term/GO:0048870	DOCK5 ITGB3 PAK1 SRGAP2 HBEGF NPHP4 ETS1 CLIC4 MAPK1 cldn5 CSF3R KIF14 PTPRC RERE CREB3 RASGEF1A PIK3CD PPARD ITGAV CRK MYO1C FN1 PDGF-A MYO18A SRC P2RX4 STK4 ADA LAMC1 PKN3 CDC42 FLCN PTPN11 CORO1C GPI VCL S1PR1 AQP1 LAMA5 ARF4 ABHD6 CSF1R FLT4 ALOX5 MYD88 RRAS2 RAP2C LMO4 SORL1 MMP9 NRP1 ITGB1 JCAD SST SLC9A3R1 AMOT NFATC2 PIK3CG SPI1 NEURL1 EPHB3 PTK7 MCOLN2 FERMT1 STON1 ENO4 PDGFC DUSP10 ACTB…
Black	8.25997e-05	162	919	1.43087	Localization of cell	http://amigo.geneontology.org/amigo/term/GO:0051674	DOCK5 ITGB3 PAK1 SRGAP2 HBEGF NPHP4 ETS1 CLIC4 MAPK1 cldn5 CSF3R KIF14 PTPRC RERE CREB3 RASGEF1A PIK3CD PPARD ITGAV CRK MYO1C FN1 PDGF-A MYO18A SRC P2RX4 STK4 ADA LAMC1 PKN3 CDC42 FLCN PTPN11 CORO1C GPI VCL S1PR1 AQP1 LAMA5 ARF4 ABHD6 CSF1R FLT4 ALOX5 MYD88 RRAS2 RAP2C LMO4 SORL1 MMP9 NRP1 ITGB1 JCAD SST SLC9A3R1 AMOT NFATC2 PIK3CG SPI1 NEURL1 EPHB3 PTK7 MCOLN2 FERMT1 STON1 ENO4 PDGFC DUSP10 ACTB…
Black	0.000155486	32	112	2.36153	Regulation of leukocyte proliferation	http://amigo.geneontology.org/amigo/term/GO:0070663	PRNP MAPK1 PTPRC ATAD5 ADA PRKAR1A CARD11 MYD88 TLR4 BCL6 NFATC2 CEBPB PELI1 ARG2 TGFBR2 RAC2 PTPN6 SYK GPR183 PTPN22 PTK2 SASH3 INPP5D LMO1 CTNNB1 ENPP3 VAV3 LYN HMGB1 RIPK2 NDFIP1 TWSG1
Black	0.000192712	25	73	2.64559	Substrate adhesion-dependent cell spreading	http://amigo.geneontology.org/amigo/term/GO:0034446	DOCK5 ITGB3 KIF14 ITGAV CRK FN1 SRC LAMC1 CDC42 CORO1C LAMA5 NRP1 EPHB3 ARPC2 NEDD9 BRAF CARMIL1 ATRN LIMS1 RAB1A ILK PTK2 FZD7 CALR ITGA4
Black	0.000210695	74	341	1.70098	Regulation of cytokine production	http://amigo.geneontology.org/amigo/term/GO:0001817	PRNP MAPKAPK2 B2M PTPRC ITGAV BRCA1 SERPINF2 LITAF FN1 HK1 TRAF3IP1 CARD11 PTPN11 IRF8 FLT4 MYD88 TF SORL1 TLR4 IL1RAP BCL6 STAT1 CEBPB CD36 MCOLN2 FERMT1 PELI1 ARG2 RASGRP1 SOCS5 PDE4B HPSE RFTN1 SLC11A1 TGFBR2 HIF1A BANK1 GAPDH PTPN6 ERBIN ZBTB20 SYK APP SOD1 EIF2AK3 ATP6AP2 CD2AP PTPN22 AGPAT2 DHX58 CACTIN APPL2 GATA3 C3 IL6R RAB1A SASH3 NLRC3 PLCG2 INPP5D CTNNB1 SPON2 ARID5A HDAC7 PPARA LYN H…
Black	0.000297638	39	153	2.10324	Leukocyte proliferation	http://amigo.geneontology.org/amigo/term/GO:0070661	PRNP MAPK1 PTPRC ATAD5 ADA PRKAR1A CARD11 CSF1R MYD88 TLR4 BCL6 NFATC2 CEBPB PELI1 NCSTN ARG2 RASGRP1 SLC11A1 TGFBR2 RAC2 IL7R PTPN6 FYN SYK GPR183 PTPN22 PTK2 SASH3 INPP5D LMO1 TCIRG1 CTNNB1 ENPP3 VAV3 LYN HMGB1 RIPK2 NDFIP1 TWSG1
Black	0.000319912	74	346	1.68032	Cytokine production	http://amigo.geneontology.org/amigo/term/GO:0001816	PRNP MAPKAPK2 B2M PTPRC ITGAV BRCA1 SERPINF2 LITAF FN1 HK1 TRAF3IP1 CARD11 PTPN11 IRF8 FLT4 MYD88 TF SORL1 TLR4 IL1RAP BCL6 STAT1 CEBPB CD36 MCOLN2 FERMT1 PELI1 ARG2 RASGRP1 SOCS5 PDE4B HPSE RFTN1 SLC11A1 TGFBR2 HIF1A BANK1 GAPDH PTPN6 ERBIN ZBTB20 SYK APP SOD1 EIF2AK3 ATP6AP2 CD2AP PTPN22 AGPAT2 DHX58 CACTIN APPL2 GATA3 C3 IL6R RAB1A SASH3 NLRC3 PLCG2 INPP5D CTNNB1 SPON2 ARID5A HDAC7 PPARA LYN H…
Black	0.000340698	193	1201	1.34971	Movement of cell or subcellular component	http://amigo.geneontology.org/amigo/term/GO:0006928	DOCK5 ITGB3 ARL8A PAK1 SRGAP2 HBEGF NPHP4 ETS1 CLIC4 GSN MAPK1 cldn5 CSF3R KIF14 PTPRC FBXW11 RERE CREB3 RASGEF1A PIK3CD PPARD ITGAV CRK MYO1C FN1 PDGF-A MYO9B MYO18A SRC SGCD P2RX4 STK4 ADA LAMC1 PKN3 CDC42 FLCN PTPN11 CORO1C GPI VCL S1PR1 AQP1 LAMA5 ARF4 ABHD6 CSF1R FLT4 FNBP1L ALOX5 MYD88 TUB RRAS2 RAP2C LMO4 WDR60 SORL1 LAMB2 MMP9 NRP1 ITGB1 KIF5B JCAD BCL6 SST SLC9A3R1 AMOT NFATC2 PIK3CG SPI…
Black	0.000340698	103	517	1.53641	Regulation of cell migration	http://amigo.geneontology.org/amigo/term/GO:0030334	DOCK5 ITGB3 PAK1 HBEGF ETS1 CLIC4 MAPK1 cldn5 KIF14 PTPRC CREB3 PIK3CD ITGAV MYO1C FN1 PDGF-A SRC P2RX4 STK4 ADA FLCN CORO1C GPI VCL AQP1 LAMA5 ABHD6 CSF1R FLT4 MYD88 RRAS2 RAP2C LMO4 SORL1 MMP9 NRP1 ITGB1 JCAD SST SLC9A3R1 AMOT PIK3CG SPI1 FERMT1 PDGFC DUSP10 PROX1 PRKD1 OSBPL8 LGMN JUN EVL TGFBR2 RUFY3 MYLK ARHGDIB HIF1A SASH1 RAC2 NEDD9 BRAF CARMIL1 ATP8A1 MEF2C NUS1 ROR2 MAPRE2 HACE1 APP TIAM…
Black	0.000345982	231	1453	1.30868	Regulation of molecular function	http://amigo.geneontology.org/amigo/term/GO:0065009	PRNP DOCK5 ITGB3 LCK PAK1 SRGAP2 HBEGF LDLRAP1 LIMK1 NCF1 SKI NLRC5 CSNK1A1L MAPK1 ATP2A3 MLLT1 cldn5 RPL23 LCP2 NPRL2 B2M KIF14 PTPRC SETD6 RGS1 ARAP3 TFPI ITGAV CRK DNAJC9 INPP5K RTKN2 ERCC4 SERPINF2 MMD MST1R TRIM25 HDAC1 ADAP2 POLG2 PDGF-A RAPGEF1 CYFIP2 SRC MPHOSPH10 STK4 YWHAB ELFN1 PRKAR1A ORAI1 ABR CARD11 SH2B3 MAPKAPK5 PSAP CDC42 FLCN CORO1C TAF7L SERPINE2 ARF4 CSF1R BOK MYD88 RAP2C STMN…
Black	0.000349398	101	519	1.53933	Negative regulation of multicellular organismal process	http://amigo.geneontology.org/amigo/term/GO:0051241	PRNP DOCK5 TP73 SKI cldn5 B2M PTPRC TFPI RAB11FIP3 STC2 SERPINF2 SERPINF1 RFLNA CBFB FN1 PDGF-A MAFB P2RX4 STK4 GLRA1 ADA TRAF3IP1 SLC6A4 SH2B3 FLCN PTPN11 RFLNB CORO1C SERPINE2 ABHD6 PDE3B UBASH3B SORL1 YWHAH USP19 TLR4 BCL6 STAT1 AMOT SPI1 FGL2 CREB3L1 FERMT1 IFRD1 DUSP10 ARG2 SOCS5 LGMN PDE4B EVL SLC11A1 TGFBR2 ARHGDIB HIF1A BANK1 PTPN6 MEF2C ERBIN LNPEP PROS1 SOD1 BCOR CD2AP RB1 MTMR2 CD9 PTP…
Black	0.000378983	245	1496	1.2939	Response to organic substance	http://amigo.geneontology.org/amigo/term/GO:0010033	PRNP ITGB3 CITED3 PAK1 MAPKAPK2 LDLRAP1 SKI NLRC5 GSN MAPK1 cldn5 RPL23 RFX2 PKM DGKQ NR5A2 PTPRC CREB3 PIK3CD TFPI MYO1C INPP5K BRCA1 STC2 NOTCH2 PID1 STXBP4 NCOR2 TRIM25 EIF4EBP1 LITAF GNA11 HDAC1 SLC1A3 VPS13C GET4 CYFIP2 SRC P2RX4 TWF2 GLRA1 SLC6A4 AQP9 SH2B3 CDC42 FLCN PTPN11 PPP3CB WWOX FLNB CSF1R IRF8 BOK FLT4 MYD88 BCL2L1 DTYMK TF GRAMD1B SORL1 ADORA2A GNAZ YWHAH TGM2 USP19 PFKP HNF1A MMP…
Black	0.000426295	179	1081	1.36036	Regulation of catalytic activity	http://amigo.geneontology.org/amigo/term/GO:0050790	PRNP DOCK5 ITGB3 LCK PAK1 SRGAP2 HBEGF LIMK1 NCF1 NLRC5 MAPK1 ATP2A3 MLLT1 RPL23 LCP2 NPRL2 KIF14 PTPRC RGS1 ARAP3 TFPI CRK DNAJC9 INPP5K SERPINF2 MMD MST1R HDAC1 ADAP2 POLG2 PDGF-A RAPGEF1 CYFIP2 SRC MPHOSPH10 YWHAB ELFN1 PRKAR1A ORAI1 ABR CARD11 SH2B3 MAPKAPK5 PSAP CDC42 FLCN CORO1C TAF7L SERPINE2 ARF4 CSF1R BOK RAP2C STMN3 LMO4 UBE2I TF UBASH3B TNNT3 SORL1 MMP9 ITGB1 BCL6 SLC9A3R1 PPP4R2 PIP4K…
Black	0.000454529	46	189	1.92535	Wound healing	http://amigo.geneontology.org/amigo/term/GO:0042060	ITGB3 PAK1 HBEGF PPARD TFPI CRK NOTCH2 SERPINF2 FN1 PDGF-A SERPINC1 SH2B3 PLA2G4A SERPINE2 AQP1 UBASH3B TLR4 ITGB1 CD36 PTK7 FERMT1 NFE2L2 P2RY1 HPSE SLC11A1 MYLK HIF1A F13A1 TEC PTPN6 SYK PROS1 ENPP4 CD9 PTK2 SRF FZD7 SMPD1 EXT1 STXBP1 PPARA IFNAR2 LYN HMGB1 MYH9 F2RL3
Black	0.000461691	154	911	1.39536	Positive regulation of cell communication	http://amigo.geneontology.org/amigo/term/GO:0010647	LCK PAK1 MAP3K14 HBEGF NCF1 NLRC5 MAPK1 RPL23 LIMS2 PTPRC TSPAN14 RASGEF1A PIK3CD PPARD MYO1C CSNK1D NOTCH2 RTKN2 MST1R TRIM25 CRLF3 FN1 SLC1A3 PDGF-A CYFIP2 SRC P2RX4 TAOK1 STK4 ADA MYDGF CARD11 CDC42 FLCN PTPN11 SERPINE2 PPP3CB WWOX PIK3AP1 CSF1R BOK FLT4 RUVBL1 MYD88 UBE2I TF SORL1 ADORA2A MMP9 TLR4 ITGB1 KIF5B JCAD SLC9A3R1 PIK3CG SPI1 NEURL1 PDIA3 LMCD1 CD36 CREB1 PTK7 FERMT1 PELI1 NCSTN ATP…
Black	0.000463842	212	1268	1.31822	Cellular response to organic substance	http://amigo.geneontology.org/amigo/term/GO:0071310	PRNP ITGB3 PAK1 MAPKAPK2 LDLRAP1 SKI NLRC5 GSN MAPK1 cldn5 RPL23 RFX2 PKM NR5A2 PTPRC CREB3 PIK3CD TFPI MYO1C INPP5K BRCA1 STC2 NOTCH2 PID1 STXBP4 NCOR2 TRIM25 EIF4EBP1 LITAF GNA11 HDAC1 SLC1A3 CYFIP2 SRC P2RX4 TWF2 GLRA1 SLC6A4 AQP9 SH2B3 CDC42 FLCN PTPN11 PPP3CB WWOX FLNB CSF1R IRF8 BOK FLT4 MYD88 BCL2L1 DTYMK TF GRAMD1B SORL1 GNAZ YWHAH TGM2 PFKP TLR4 NRP1 KIF5B IL1RAP JCAD VAPB SLC9A3R1 STAT1…
Black	0.000472206	282	1797	1.26127	Phosphate-containing compound metabolic process	http://amigo.geneontology.org/amigo/term/GO:0006796	CEPT1 PRNP CAMK4 ITGB3 LCK ETNK2 ACOT7 PAK1 MAP3K14 MAPKAPK2 HBEGF LIMK1 NEK6 NCF1 CETP NLRC5 CSNK1A1L MAPK1 MLLT1 PPM1J PTPN9 PKM LCP2 NPRL2 DGKQ KIF14 PTPRC FBXW11 ENO1 VAC14 PIK3CD CSNK1D INPP5K MLKL PID1 MMD MST1R MAST3 GPAT4 LPCAT2 FN1 PDGF-A SGMS1 SRC MPHOSPH10 PIGT OCRL TAOK1 STK4 YWHAB NADSYN1 ADA ELFN1 HK1 TRAF3IP1 PRKAR1A MYDGF CARD11 FOXK1 SH2B3 IPPK PKN3 ULK2 MAPKAPK5 CDC42 FLCN PTPN1…
Black	0.00058042	105	546	1.50231	Regulation of cell motility	http://amigo.geneontology.org/amigo/term/GO:2000145	DOCK5 ITGB3 PAK1 HBEGF ETS1 CLIC4 MAPK1 cldn5 KIF14 PTPRC CREB3 PIK3CD ITGAV CRK MYO1C FN1 PDGF-A SRC P2RX4 STK4 ADA PKN3 FLCN CORO1C GPI VCL AQP1 LAMA5 ABHD6 CSF1R FLT4 MYD88 RRAS2 RAP2C LMO4 SORL1 MMP9 NRP1 ITGB1 JCAD SST SLC9A3R1 AMOT PIK3CG SPI1 FERMT1 PDGFC DUSP10 PROX1 PRKD1 OSBPL8 LGMN JUN EVL TGFBR2 RUFY3 MYLK ARHGDIB HIF1A SASH1 RAC2 NEDD9 BRAF CARMIL1 ATP8A1 MEF2C NUS1 ROR2 MAPRE2 HACE1…
Black	0.000591037	58	259	1.75838	Actin filament organization	http://amigo.geneontology.org/amigo/term/GO:0007015	PAK1 LIMK1 GSN CAPZA1 FHOD1 INPP5K RFLNA CYFIP2 SRC TWF2 CDC42 RFLNB MSRB1 NRP1 ABI1 GRB2 DSTN ACTR2 LMOD2 PROX1 SCIN EVL TGFBR2 ARPC2 GMFB RAC2 BRAF EPS8 SORBS2 CARMIL1 SNX9 ZYX WDR1 CD2AP CYFIP1 LCP1 FCHSD2 ARPC5 SSH2 FSCN2 TMSB4X ITGB5 DIAPH2 SHROOM2 TMSB15B PTK2 SRF MICAL1 ARPC1B FMNL1 WASHC5 ASAP3 PPM1F MTPN ACTN1 BAIAP2 CCDC88A EMP2
Black	0.000592011	75	405	1.63042	Positive regulation of immune system process	http://amigo.geneontology.org/amigo/term/GO:0002684	PRNP ITGB3 LCK NLRC5 MAPK1 LCP2 B2M PTPRC CREB3 PIK3CD NOTCH2 CBFB ATAD5 MYO18A ADA HK1 CARD11 GPI PLA2G4A NONO MYD88 TLR4 BCL6 NFATC2 SPI1 CD36 CREB1 PELI1 DUSP10 RASGRP1 SOCS5 LGMN PDE4B RFTN1 SLC11A1 TGFBR2 ZBTB1 SNX4 RAC2 BRAF IL7R TEC PTPN6 FYN SYK APP SH3KBP1 PLA2G7 GPR183 RB1 PSPC1 PTPN22 DHX58 APPL2 FOS GATA3 GPLD1 C3 PTK2 SASH3 PLCG2 INPP5D TRIB1 ENPP3 LAMP1 PRKCB SPON2 ARID5A Zfp36l1 VA…
Black	0.000601076	110	583	1.48305	Regulation of cellular component movement	http://amigo.geneontology.org/amigo/term/GO:0051270	DOCK5 ITGB3 PAK1 HBEGF ETS1 CLIC4 MAPK1 cldn5 KIF14 PTPRC CREB3 PIK3CD ITGAV CRK MYO1C FN1 PDGF-A SRC P2RX4 STK4 ADA PKN3 FLCN CORO1C GPI VCL AQP1 LAMA5 ABHD6 CSF1R FLT4 MYD88 RRAS2 RAP2C LMO4 SORL1 MMP9 NRP1 ITGB1 JCAD BCL6 SST SLC9A3R1 AMOT PIK3CG SPI1 FERMT1 PDGFC DUSP10 PROX1 PRKD1 OSBPL8 LGMN JUN PDE4B EVL TGFBR2 RUFY3 MYLK ARHGDIB HIF1A SASH1 RAC2 NEDD9 BRAF CARMIL1 ATP8A1 MEF2C ZSWIM6 NUS1…
Black	0.000616018	106	540	1.49376	Cellular response to oxygen-containing compound	http://amigo.geneontology.org/amigo/term/GO:1901701	PRNP NCF1 MAPK1 RPL23 PKM MYO1C INPP5K BRCA1 PID1 STXBP4 EIF4EBP1 LITAF GNA11 SLC1A3 SRC P2RX4 TWF2 GLRA1 AQP9 PTPN11 PPP3CB IRF8 MYD88 BCL2L1 TF GRAMD1B SORL1 GNAZ TGM2 MMP9 TLR4 SLC9A3R1 PIP4K2A CASTOR1 PTPN1 CEBPB GRB2 PIK3CG IRS4 SPI1 BLM NEURL1 CD36 CREB1 SLC38A2 PTK7 NCSTN NFE2L2 RAB11FIP2 ZNF277 ACTB PRKD1 OSBPL8 LGMN JUN PDE4B HIF1A GCH1 PLA2G6 SASH1 LY86 ITPR2 SLC38A9 HTR1A FYN ZBTB20 SY…
Black	0.000636471	16	54	3.09442	Cell killing	http://amigo.geneontology.org/amigo/term/GO:0001906	PTPRC PLEKHM2 PPP3CB MYD88 BCL2L1 TF KIF5B SPI1 RASGRP1 IL7R GAPDH PTPN6 SYK CTSH LAMP1 EMP2
Black	0.000636471	154	918	1.38197	Positive regulation of signaling	http://amigo.geneontology.org/amigo/term/GO:0023056	LCK PAK1 MAP3K14 HBEGF NCF1 NLRC5 MAPK1 RPL23 LIMS2 PTPRC TSPAN14 RASGEF1A PIK3CD PPARD MYO1C CSNK1D NOTCH2 RTKN2 MST1R TRIM25 CRLF3 FN1 SLC1A3 PDGF-A CYFIP2 SRC P2RX4 TAOK1 STK4 ADA MYDGF CARD11 CDC42 FLCN PTPN11 SERPINE2 PPP3CB WWOX PIK3AP1 CSF1R BOK FLT4 RUVBL1 MYD88 UBE2I TF SORL1 ADORA2A MMP9 TLR4 ITGB1 KIF5B JCAD SLC9A3R1 PIK3CG SPI1 NEURL1 PDIA3 LMCD1 CD36 CREB1 PTK7 FERMT1 PELI1 NCSTN ATP…
Black	0.000636471	81	392	1.58846	Regulation of cell adhesion	http://amigo.geneontology.org/amigo/term/GO:0030155	PRNP DOCK5 ITGB3 LCK ETS1 KIF14 PTPRC ITGAV CRK CBFB FN1 ADAM19 SRC STK4 ADA PRKAR1A CARD11 SH2B3 CDC42 FLCN PTPN11 CORO1C VCL SERPINE2 S1PR1 LAMA5 PDE3B UBASH3B ADORA2A TGM2 NRP1 CYTH3 BCL6 APBB1IP CEBPB SPI1 FGL2 CD36 EPHB3 FERMT1 PELI1 DUSP10 ARG2 RASGRP1 SOCS5 MDGA1 TGFBR2 ARPC2 ZBTB1 UTRN CXCR4 RAC2 NEDD9 BRAF IL7R CARMIL1 PTPN6 SYK EPHA3 CD9 PTPN22 GATA3 LIMS1 ILK PTK2 SRF SASH3 YTHDF2 FZD7…
Black	0.000636471	29	106	2.25904	Regulation of mononuclear cell proliferation	http://amigo.geneontology.org/amigo/term/GO:0032944	PRNP PTPRC ATAD5 ADA PRKAR1A CARD11 MYD88 TLR4 BCL6 NFATC2 CEBPB PELI1 ARG2 TGFBR2 RAC2 PTPN6 SYK GPR183 PTPN22 SASH3 INPP5D LMO1 CTNNB1 VAV3 LYN HMGB1 RIPK2 NDFIP1 TWSG1
Black	0.000636471	146	858	1.39499	Positive regulation of molecular function	http://amigo.geneontology.org/amigo/term/GO:0044093	PRNP DOCK5 LCK PAK1 SRGAP2 HBEGF NCF1 SKI MAPK1 ATP2A3 cldn5 LCP2 B2M KIF14 PTPRC RGS1 ARAP3 DNAJC9 RTKN2 MMD MST1R TRIM25 HDAC1 ADAP2 POLG2 PDGF-A RAPGEF1 CYFIP2 SRC STK4 YWHAB ORAI1 ABR CARD11 MAPKAPK5 PSAP CDC42 FLCN CORO1C ARF4 CSF1R BOK MYD88 LMO4 UBE2I TF TNNT3 SORL1 MMP9 TLR4 ITGB1 IL1RAP PTPN1 LLGL2 PIK3CG NEURL1 CD36 DNAJC10 FZD1 EHD3 NCSTN RAB11FIP2 PDGFC NAF1 CTBP2 RASGRP1 PROX1 PRKD1 …
Black	0.000636471	29	106	2.25904	Regulation of lymphocyte proliferation	http://amigo.geneontology.org/amigo/term/GO:0050670	PRNP PTPRC ATAD5 ADA PRKAR1A CARD11 MYD88 TLR4 BCL6 NFATC2 CEBPB PELI1 ARG2 TGFBR2 RAC2 PTPN6 SYK GPR183 PTPN22 SASH3 INPP5D LMO1 CTNNB1 VAV3 LYN HMGB1 RIPK2 NDFIP1 TWSG1
Black	0.000636471	161	917	1.36817	Regulation of intracellular signal transduction	http://amigo.geneontology.org/amigo/term/GO:1902531	PRNP LCK PAK1 MAP3K14 HBEGF NCF1 RPL23 SEC14L1 NPRL2 DGKQ KIF14 PTPRC FBXW11 ENO1 CREB3 RASGEF1A PIK3CD PPARD CRK INPP5K NOTCH2 RTKN2 MST1R TRIM25 LITAF ATAD5 HDAC1 FN1 PDGF-A RAPGEF1 SRC P2RX4 TAOK1 ADA PRKAR1A MYDGF TNFAIP8L1 CARD11 TNIP1 SH2B3 CDC42 FLCN PTPN11 SERPINE2 NONO PIK3AP1 CSF1R BOK FLT4 MYD88 STMN3 BCL2L1 UBE2I TF SORL1 AKAP13 MMP9 TLR4 CYTH1 NRP1 ITGB1 CYTH3 JCAD BCL6 SLC9A3R1 STAT…
Black	0.000665232	74	377	1.62125	Transmembrane receptor protein tyrosine kinase signaling pathway	http://amigo.geneontology.org/amigo/term/GO:0007169	ITGB3 PAK1 MAPKAPK2 HBEGF NCF1 MAPK1 LCP2 PIK3CD CRK MYO1C INPP5K PID1 STXBP4 MST1R EIF4EBP1 PDGF-A RAPGEF1 CYFIP2 SRC MYO1E SH2B3 PTPN11 CSF1R FLT4 UBASH3B SORL1 MMP9 NRP1 JCAD SLC9A3R1 PIP4K2A PTPN1 GRB2 IRS4 NEURL1 CREB3L1 EPHB3 STON1 PDGFC GAB1 PRKD1 SOCS5 OSBPL8 LGMN CNOT9 HIF1A INSRR NUS1 ROR2 SYK EPHA3 SVEP1 CYFIP1 TGFA SREBF1 FGFR4 GATA3 GPLD1 HHEX RASSF2 ARID5B PTK2 DOK1 CTNNB1 EFEMP1 PR…
Black	0.000678991	169	1034	1.35409	Locomotion	http://amigo.geneontology.org/amigo/term/GO:0040011	DOCK5 ITGB3 PAK1 SRGAP2 HBEGF NPHP4 ETS1 CLIC4 MAPK1 cldn5 CSF3R KIF14 PTPRC RERE CREB3 RASGEF1A PIK3CD PPARD ITGAV CRK MYO1C FN1 PDGF-A MYO18A SRC P2RX4 STK4 CYSLTR1 ADA LAMC1 PKN3 CDC42 FLCN PTPN11 CORO1C GPI VCL S1PR1 AQP1 PPP3CB LAMA5 ARF4 ABHD6 CSF1R FLT4 ALOX5 MYD88 RRAS2 RAP2C LMO4 SORL1 LAMB2 MMP9 NRP1 ITGB1 JCAD SST SLC9A3R1 AMOT NFATC2 PIK3CG SPI1 NEURL1 EPHB3 PTK7 MCOLN2 FERMT1 STON1 E…
Black	0.000732352	282	1809	1.24932	Phosphorus metabolic process	http://amigo.geneontology.org/amigo/term/GO:0006793	CEPT1 PRNP CAMK4 ITGB3 LCK ETNK2 ACOT7 PAK1 MAP3K14 MAPKAPK2 HBEGF LIMK1 NEK6 NCF1 CETP NLRC5 CSNK1A1L MAPK1 MLLT1 PPM1J PTPN9 PKM LCP2 NPRL2 DGKQ KIF14 PTPRC FBXW11 ENO1 VAC14 PIK3CD CSNK1D INPP5K MLKL PID1 MMD MST1R MAST3 GPAT4 LPCAT2 FN1 PDGF-A SGMS1 SRC MPHOSPH10 PIGT OCRL TAOK1 STK4 YWHAB NADSYN1 ADA ELFN1 HK1 TRAF3IP1 PRKAR1A MYDGF CARD11 FOXK1 SH2B3 IPPK PKN3 ULK2 MAPKAPK5 CDC42 FLCN PTPN1…
Black	0.000762256	243	1495	1.27493	Regulation of localization	http://amigo.geneontology.org/amigo/term/GO:0032879	PRNP DOCK5 ITGB3 PAK1 HBEGF LDLRAP1 ETS1 TP53INP2 CETP CLIC4 MAPK1 cldn5 SEPTIN2 PTPN9 B2M KIF14 PTPRC CREB3 PIK3CD ITGAV CRK RAB11FIP3 MYO1C INPP5K SLC43A2 STC2 PID1 STXBP4 MMD TRIM25 PLEKHM2 FN1 PDGF-A MYO18A SRC KIAA1614 P2RX4 STK4 ADA ORAI1 PKN3 CDC42 FLCN PTPN11 CORO1C GPI PLA2G4A VCL SERPINE2 CLTC ACSL3 AQP1 PPP3CB LAMA5 ABHD6 CSF1R BOK FLT4 MYD88 TUB RRAS2 RAP2C BCL2L1 SERGEF LMO4 UBASH3B …
Black	0.000807727	27	97	2.29444	Hemostasis	http://amigo.geneontology.org/amigo/term/GO:0007599	ITGB3 TFPI SERPINF2 PDGF-A SERPINC1 SH2B3 PLA2G4A SERPINE2 TPH1 UBASH3B TLR4 CD36 NFE2L2 P2RY1 HPSE F13A1 TEC PTPN6 SYK PROS1 ENPP4 CD9 SRF STXBP1 IFNAR2 LYN F2RL3
Black	0.000807727	89	429	1.5359	Response to organonitrogen compound	http://amigo.geneontology.org/amigo/term/GO:0010243	PRNP MAPK1 RPL23 PKM DGKQ MYO1C INPP5K BRCA1 PID1 STXBP4 TRIM25 EIF4EBP1 GNA11 SLC1A3 VPS13C GET4 SRC P2RX4 GLRA1 AQP9 PTPN11 MYD88 BCL2L1 SORL1 ADORA2A GNAZ TGM2 USP19 MMP9 TLR4 ITGB1 SLC9A3R1 STAT1 PIP4K2A CASTOR1 PTPN1 CEBPB GRB2 PIK3CG IRS4 BLM NEURL1 CD36 CREB1 DNAJC10 NCSTN SLC18A2 ACTB SOCS5 OSBPL8 P2RY1 LGMN PDE4B CASP6 SEC61B ITPR2 SLC38A9 HTR1A ERBIN MAN1A1 FYN NPC1 SYK APP HTR1B SYAP1 …
Black	0.000807727	250	1578	1.26778	Cellular response to chemical stimulus	http://amigo.geneontology.org/amigo/term/GO:0070887	PRNP ITGB3 PAK1 MAPKAPK2 HBEGF LDLRAP1 NCF1 SKI NLRC5 CLIC4 GSN MAPK1 cldn5 RPL23 RFX2 PKM CSF3R B2M NR5A2 PTPRC ENO1 CHCHD2 CREB3 PIK3CD PPARD TFPI MYO1C INPP5K BRCA1 STC2 NOTCH2 PID1 STXBP4 NCOR2 ZFAND2A TRIM25 EIF4EBP1 LITAF GNA11 HDAC1 SLC1A3 CYFIP2 SRC P2RX4 TWF2 GLRA1 SLC6A4 AQP9 MICU1 HVCN1 SH2B3 CDC42 FLCN PTPN11 PLA2G4A S1PR1 PPP3CB WWOX NONO FLNB CSF1R IRF8 BOK FLT4 ALOX5 MYD88 BCL2L1 D…
Black	0.000857844	22	65	2.51817	Interleukin-6 production	http://amigo.geneontology.org/amigo/term/GO:0032635	MAPKAPK2 PTPN11 MYD88 TLR4 IL1RAP CEBPB CD36 SOCS5 BANK1 PTPN6 ZBTB20 SYK APP PTPN22 IL6R NLRC3 INPP5D SPON2 ARID5A HMGB1 RIPK2 NLRX1
Black	0.000857844	22	65	2.51817	Regulation of interleukin-6 production	http://amigo.geneontology.org/amigo/term/GO:0032675	MAPKAPK2 PTPN11 MYD88 TLR4 IL1RAP CEBPB CD36 SOCS5 BANK1 PTPN6 ZBTB20 SYK APP PTPN22 IL6R NLRC3 INPP5D SPON2 ARID5A HMGB1 RIPK2 NLRX1
Black	0.000867672	137	783	1.39706	Response to endogenous stimulus	http://amigo.geneontology.org/amigo/term/GO:0009719	PRNP ITGB3 CITED3 PAK1 SKI MAPK1 cldn5 RPL23 PKM TFPI MYO1C INPP5K BRCA1 NOTCH2 PID1 STXBP4 NCOR2 TRIM25 EIF4EBP1 GNA11 HDAC1 SLC1A3 VPS13C SRC P2RX4 GLRA1 AQP9 FLCN PTPN11 WWOX MYD88 BCL2L1 SORL1 GNAZ YWHAH TGM2 TLR4 ITGB1 SLC9A3R1 STAT1 PIP4K2A CASTOR1 PTPN1 CEBPB GRB2 CHRDL1 PIK3CG IRS4 SPI1 CTDSPL2 BLM NEURL1 CREB3L1 CD36 CREB1 FERMT1 FZD1 NCSTN ACTB SOCS5 OSBPL8 P2RY1 SNX25 ACSL1 HNRNPU HPGD…
Black	0.000894411	39	161	1.95301	Regulation of body fluid levels	http://amigo.geneontology.org/amigo/term/GO:0050878	ITGB3 TFPI INPP5K SERPINF2 GPAT4 PDGF-A ADA SERPINC1 SH2B3 PLA2G4A SERPINE2 AQP1 TPH1 UBASH3B TLR4 NEURL1 CD36 CREB1 NFE2L2 ELOVL1 P2RY1 HPSE HIF1A F13A1 TEC PTPN6 SYK PROS1 ENPP4 CD9 SRF CFTR EXT1 STXBP1 IFNAR2 LYN F2RL3 EMP2 SOCS2
Black	0.000894411	65	295	1.6571	Cellular response to organonitrogen compound	http://amigo.geneontology.org/amigo/term/GO:0071417	PRNP MAPK1 RPL23 PKM MYO1C INPP5K BRCA1 PID1 STXBP4 EIF4EBP1 GNA11 SLC1A3 SRC P2RX4 GLRA1 AQP9 PTPN11 BCL2L1 SORL1 GNAZ TGM2 TLR4 SLC9A3R1 PIP4K2A CASTOR1 PTPN1 CEBPB GRB2 PIK3CG IRS4 BLM NEURL1 CD36 NCSTN ACTB OSBPL8 P2RY1 LGMN PDE4B CASP6 ITPR2 SLC38A9 HTR1A FYN APP HTR1B SYAP1 TBC1D4 HTR2A PTPN22 CIB2 RRAGD APPL2 SREBF1 GPLD1 PTK2 IPO5 CFTR CAPN10 AOC1 CTNNB1 Zfp36l1 ITGA4 RIPK2 SOCS2
Black	0.000894411	128	705	1.4132	Response to oxygen-containing compound	http://amigo.geneontology.org/amigo/term/GO:1901700	PRNP MAPKAPK2 NCF1 MAPK1 RPL23 PKM DGKQ MYO1C INPP5K BRCA1 PID1 STXBP4 EIF4EBP1 LITAF GNA11 SLC1A3 VPS13C SRC P2RX4 TWF2 GLRA1 AQP9 PTPN11 PPP3CB IRF8 MYD88 BCL2L1 TF GRAMD1B SORL1 GNAZ TGM2 HNF1A MMP9 TLR4 SLC9A3R1 STAT1 PIP4K2A CASTOR1 PTPN1 CEBPB GRB2 PIK3CG IRS4 SPI1 BLM NEURL1 CD36 CREB1 SLC38A2 PTK7 PELI1 NCSTN NFE2L2 RAB11FIP2 DUSP10 ZNF277 ACTB PRKD1 OSBPL8 LGMN JUN PDE4B SLC11A1 TGFBR2 G…
Black	0.000915372	122	681	1.42553	Regulation of phosphorylation	http://amigo.geneontology.org/amigo/term/GO:0042325	PRNP ITGB3 PAK1 HBEGF NCF1 NLRC5 MAPK1 MLLT1 LCP2 NPRL2 DGKQ KIF14 PTPRC CSNK1D INPP5K PID1 MMD MST1R FN1 PDGF-A SRC STK4 TRAF3IP1 PRKAR1A MYDGF CARD11 SH2B3 CDC42 FLCN PTPN11 CORO1C TAF7L CSF1R FLT4 RAP2C LMO4 TF UBASH3B SORL1 MMP9 NRP1 SLC9A3R1 PIP4K2A PTPN1 PIK3CG BLM NEURL1 CD36 DNAJC10 FZD1 PDGFC DUSP10 CCNL1 RASGRP1 PROX1 PPP2R5A PRKD1 SOCS5 OSBPL8 WWTR1 SNX25 ACSL1 HNRNPU JUN CNOT9 SLC11A1…
Black	0.000981146	291	1893	1.23645	Regulation of signaling	http://amigo.geneontology.org/amigo/term/GO:0023051	PRNP LCK PAK1 MAP3K14 HBEGF NPHP4 NCF1 SKI NLRC5 CSNK1A1L MAPK1 RPL23 SEC14L1 LIMS2 NPRL2 DGKQ KIF14 PTPRC FBXW11 ENO1 TSPAN14 CREB3 RASGEF1A RGS1 PIK3CD PPARD ITGAV CRK RAB11FIP3 MYO1C CSNK1D INPP5K BRCA1 NOTCH2 PID1 RTKN2 STXBP4 MST1R RGS14 NCOR2 TRIM25 LITAF CRLF3 ATAD5 HDAC1 FN1 SLC1A3 PDGF-A RAPGEF1 CYFIP2 SRC P2RX4 TAOK1 STK4 GLRA1 YWHAB ADA PRKAR1A MYDGF TNFAIP8L1 CARD11 TNIP1 SH2B3 CDC42 …
Black	0.000981146	58	273	1.70315	Regulation of cell activation	http://amigo.geneontology.org/amigo/term/GO:0050865	PRNP LCK PTPRC CBFB ATAD5 PDGF-A MYO18A ADA PRKAR1A CARD11 SH2B3 PLA2G4A SERPINE2 MYD88 LMO4 UBASH3B ADORA2A TLR4 BCL6 NFATC2 CEBPB SPI1 FGL2 CST7 PELI1 DUSP10 ARG2 RASGRP1 SOCS5 TGFBR2 ZBTB1 SNX4 BANK1 RAC2 BRAF IL7R TEC PTPN6 SYK PRDM1 SH3KBP1 GPR183 CD9 PTPN22 GATA3 SASH3 INPP5D LMO1 CTNNB1 ENPP3 LAMP1 Zfp36l1 VAV3 LYN HMGB1 RIPK2 NDFIP1 TWSG1
Black	0.000981146	20	68	2.60867	Positive regulation of leukocyte proliferation	http://amigo.geneontology.org/amigo/term/GO:0070665	MAPK1 PTPRC ATAD5 ADA CARD11 MYD88 TLR4 BCL6 NFATC2 PELI1 TGFBR2 SYK GPR183 PTPN22 PTK2 SASH3 VAV3 LYN HMGB1 RIPK2
Black	0.000981562	289	1885	1.23638	Regulation of cell communication	http://amigo.geneontology.org/amigo/term/GO:0010646	PRNP LCK PAK1 MAP3K14 HBEGF NPHP4 NCF1 SKI NLRC5 CSNK1A1L MAPK1 RPL23 SEC14L1 LIMS2 NPRL2 DGKQ KIF14 PTPRC FBXW11 ENO1 TSPAN14 CREB3 RASGEF1A RGS1 PIK3CD PPARD ITGAV CRK RAB11FIP3 MYO1C CSNK1D INPP5K BRCA1 NOTCH2 PID1 RTKN2 STXBP4 MST1R RGS14 NCOR2 TRIM25 LITAF CRLF3 ATAD5 HDAC1 FN1 SLC1A3 PDGF-A RAPGEF1 CYFIP2 SRC P2RX4 TAOK1 STK4 GLRA1 YWHAB ADA PRKAR1A MYDGF TNFAIP8L1 CARD11 TNIP1 SH2B3 CDC42 …
Black	0.000981562	107	574	1.46016	Regulation of locomotion	http://amigo.geneontology.org/amigo/term/GO:0040012	DOCK5 ITGB3 PAK1 HBEGF ETS1 CLIC4 MAPK1 cldn5 KIF14 PTPRC CREB3 PIK3CD ITGAV CRK MYO1C FN1 PDGF-A SRC P2RX4 STK4 ADA PKN3 FLCN CORO1C GPI VCL AQP1 LAMA5 ABHD6 CSF1R FLT4 MYD88 RRAS2 RAP2C LMO4 SORL1 MMP9 NRP1 ITGB1 JCAD SST SLC9A3R1 AMOT PIK3CG SPI1 FERMT1 PDGFC DUSP10 PROX1 PRKD1 OSBPL8 LGMN JUN EVL TGFBR2 RUFY3 MYLK ARHGDIB HIF1A SASH1 CXCR4 RAC2 NEDD9 BRAF CARMIL1 ATP8A1 MEF2C ZSWIM6 NUS1 ROR2…
Black	0.000981562	117	692	1.43278	Regulation of immune system process	http://amigo.geneontology.org/amigo/term/GO:0002682	PRNP ITGB3 LCK MAPKAPK2 ETS1 NLRC5 MAPK1 SEC14L1 CSF3R LCP2 B2M PTPRC CREB3 PIK3CD NOTCH2 CBFB ATAD5 MAFB MYO18A ADA HK1 TRAF3IP1 PRKAR1A CARD11 TNIP1 GPI PLA2G4A PPP3CB NONO PIK3AP1 MYD88 TF UBASH3B ADORA2A TLR4 BCL6 STAT1 NFATC2 CEBPB SPI1 FGL2 CD36 CREB1 CST7 PELI1 RAB11FIP2 DUSP10 ARG2 RASGRP1 SOCS5 SCIN LGMN PDE4B RFTN1 RCOR1 SLC11A1 TGFBR2 ZBTB1 HIF1A SNX4 BANK1 RAC2 BRAF PHLPP1 IL7R TEC PT…
Black	0.00098351	172	1028	1.33428	Protein phosphorylation	http://amigo.geneontology.org/amigo/term/GO:0006468	PRNP CAMK4 ITGB3 LCK PAK1 MAP3K14 MAPKAPK2 HBEGF LIMK1 NEK6 NCF1 CSNK1A1L MAPK1 MLLT1 LCP2 DGKQ KIF14 PTPRC CSNK1D INPP5K MLKL PID1 MMD MST1R MAST3 FN1 PDGF-A SRC TAOK1 STK4 TRAF3IP1 PRKAR1A MYDGF CARD11 SH2B3 PKN3 ULK2 MAPKAPK5 CDC42 FLCN PTPN11 CORO1C TAF7L PPP3CB KSR1 CSF1R FLT4 RAP2C TF HCK UBASH3B SORL1 MMP9 TLR4 NRP1 MAP3K8 ABI1 SLC9A3R1 STK17B PTPN1 PIK3CG BUB1 BLM NEURL1 CD36 CREB1 EPHB3 …
Black	0.00098351	66	294	1.63792	Positive regulation of cell migration	http://amigo.geneontology.org/amigo/term/GO:0030335	DOCK5 ITGB3 PAK1 HBEGF ETS1 MAPK1 PTPRC CREB3 PIK3CD ITGAV MYO1C FN1 PDGF-A SRC P2RX4 STK4 GPI AQP1 CSF1R FLT4 RRAS2 MMP9 NRP1 ITGB1 JCAD PIK3CG SPI1 FERMT1 PDGFC PROX1 PRKD1 LGMN JUN TGFBR2 RUFY3 MYLK HIF1A SASH1 RAC2 NEDD9 CARMIL1 ATP8A1 NUS1 ROR2 MAPRE2 APP TIAM1 PTP4A1 PLA2G7 SUN2 GATA3 GPLD1 SHTN1 ELP6 PTK2 FAM83H CTSH SPAG9 ITGA6 S100A11 PPM1F HDAC7 ADAMTS1 CALR LYN HMGB1
Black	0.00120185	92	465	1.49999	Response to nitrogen compound	http://amigo.geneontology.org/amigo/term/GO:1901698	PRNP MAPK1 RPL23 PKM DGKQ MYO1C INPP5K BRCA1 PID1 STXBP4 TRIM25 EIF4EBP1 GNA11 SLC1A3 VPS13C GET4 SRC P2RX4 GLRA1 AQP9 PTPN11 MYD88 BCL2L1 SORL1 ADORA2A GNAZ TGM2 USP19 MMP9 TLR4 ITGB1 SLC9A3R1 STAT1 PIP4K2A CASTOR1 PTPN1 CEBPB GRB2 PIK3CG IRS4 BLM NEURL1 CD36 CREB1 PELI1 DNAJC10 NCSTN SLC18A2 ACTB SOCS5 OSBPL8 P2RY1 LGMN PDE4B RFTN1 CASP6 SEC61B ITPR2 SLC38A9 HTR1A ERBIN MAN1A1 FYN NPC1 SYK APP …
Black	0.00124868	14	34	3.14084	Regulation of hemostasis	http://amigo.geneontology.org/amigo/term/GO:1900046	TFPI SERPINF2 PDGF-A SERPINC1 SH2B3 SERPINE2 TPH1 UBASH3B CD36 NFE2L2 HPSE PROS1 ENPP4 CD9
Black	0.00132646	146	919	1.3625	Cytoskeleton organization	http://amigo.geneontology.org/amigo/term/GO:0007010	ITGB3 PAK1 SRGAP2 LIMK1 CSNK1A1L GSN CNTRL CAPZA1 RANBP1 FHOD1 FBXW11 TLN1 CRK CSNK1D INPP5K MAP2 NOTCH2 RGS14 CNTNAP1 RFLNA MYO18A CYFIP2 SRC KIAA1614 TWF2 TAOK1 TRAF3IP1 PRKAR1A CLIP1 CDC42 RFLNB CORO1C CLTC S1PR1 BICD2 MSRB1 CNN3 FLNB CSF1R STMN3 DRG1 PCNT SYNM NRP1 ITGB1 SVIL BCL6 ABI1 SLC9A3R1 RAE1 AMOT PTPN1 GRB2 LLGL2 NEURL1 ARHGDIA SMC3 PTK7 DSTN ACTR2 LMOD2 ACTB PROX1 GAB1 MDM1 STIL HNRN…
Black	0.00132646	26	95	2.24346	Blood coagulation	http://amigo.geneontology.org/amigo/term/GO:0007596	ITGB3 TFPI SERPINF2 PDGF-A SERPINC1 SH2B3 PLA2G4A SERPINE2 UBASH3B TLR4 CD36 NFE2L2 P2RY1 HPSE F13A1 TEC PTPN6 SYK PROS1 ENPP4 CD9 SRF STXBP1 IFNAR2 LYN F2RL3
Black	0.00132646	110	644	1.43811	Positive regulation of catalytic activity	http://amigo.geneontology.org/amigo/term/GO:0043085	PRNP DOCK5 LCK PAK1 SRGAP2 HBEGF NCF1 MAPK1 ATP2A3 LCP2 KIF14 PTPRC RGS1 ARAP3 DNAJC9 MMD MST1R ADAP2 POLG2 PDGF-A RAPGEF1 CYFIP2 SRC YWHAB ORAI1 ABR CARD11 MAPKAPK5 PSAP CDC42 FLCN CORO1C ARF4 CSF1R BOK LMO4 UBE2I TF SORL1 ITGB1 PTPN1 LLGL2 PIK3CG NEURL1 DNAJC10 NCSTN RAB11FIP2 PDGFC NAF1 RASGRP1 PROX1 PRKD1 OSBPL8 ACSL1 LGMN JUN CHN2 SLC11A1 TGFBR2 GCH1 SASH1 NEDD9 DAP SNX9 NUS1 ROR2 MAPRE2 SYK…
Black	0.00132646	35	140	1.98285	Regulation of immune effector process	http://amigo.geneontology.org/amigo/term/GO:0002697	B2M PTPRC ATAD5 MYO18A HK1 GPI PPP3CB TLR4 BCL6 SPI1 FGL2 CD36 DUSP10 RASGRP1 SOCS5 TGFBR2 ZBTB1 SNX4 RAC2 IL7R PTPN6 SYK PTPN22 DHX58 APPL2 GATA3 SASH3 ENPP3 LAMP1 SPON2 ARID5A LYN HMGB1 RIPK2 NDFIP1
Black	0.00132646	67	309	1.61279	Positive regulation of cellular component movement	http://amigo.geneontology.org/amigo/term/GO:0051272	DOCK5 ITGB3 PAK1 HBEGF ETS1 MAPK1 PTPRC CREB3 PIK3CD ITGAV MYO1C FN1 PDGF-A SRC P2RX4 STK4 GPI AQP1 CSF1R FLT4 RRAS2 MMP9 NRP1 ITGB1 JCAD BCL6 PIK3CG SPI1 FERMT1 PDGFC PROX1 PRKD1 LGMN JUN TGFBR2 RUFY3 MYLK HIF1A SASH1 RAC2 NEDD9 CARMIL1 ATP8A1 NUS1 ROR2 MAPRE2 APP TIAM1 PTP4A1 PLA2G7 SUN2 GATA3 GPLD1 SHTN1 ELP6 PTK2 FAM83H CTSH SPAG9 ITGA6 S100A11 PPM1F HDAC7 ADAMTS1 CALR LYN HMGB1
Black	0.00132646	36	149	1.9603	Regulation of leukocyte differentiation	http://amigo.geneontology.org/amigo/term/GO:1902105	PTPRC NOTCH2 CBFB MAFB ADA CARD11 UBASH3B BCL6 CEBPB FGL2 CREB1 DUSP10 RASGRP1 SOCS5 TGFBR2 ZBTB1 BRAF IL7R PTPN6 SYK PRDM1 RB1 TAL1 FOS GATA3 RASSF2 SASH3 INPP5D TRIB1 CTNNB1 Zfp36l1 LYN HMGB1 RIPK2 NDFIP1 ZFPM1
Black	0.00133887	30	109	2.10324	Response to lipopolysaccharide	http://amigo.geneontology.org/amigo/term/GO:0032496	MAPKAPK2 MAPK1 LITAF IRF8 MYD88 TF TLR4 CEBPB SPI1 CD36 PELI1 DUSP10 PDE4B SLC11A1 GCH1 SASH1 LY86 ERBIN CACTIN SMAD6 PLCG2 TRIB1 TBXA2R SPON2 ARID5A LYN HMGB1 RIPK2 GFI1 SCARB1
Black	0.00139515	48	221	1.77115	Positive regulation of cell adhesion	http://amigo.geneontology.org/amigo/term/GO:0045785	DOCK5 ITGB3 LCK ETS1 PTPRC ITGAV CRK CBFB FN1 ADAM19 STK4 ADA CARD11 CDC42 FLCN TGM2 NRP1 CYTH3 BCL6 APBB1IP CD36 FERMT1 DUSP10 RASGRP1 SOCS5 TGFBR2 ARPC2 ZBTB1 UTRN NEDD9 BRAF IL7R CARMIL1 PTPN6 SYK PTPN22 GATA3 LIMS1 ILK PTK2 SASH3 PPM1F VAV3 CALR RSU1 HMGB1 RIPK2 EMP2
Black	0.00146873	89	483	1.49901	Cell activation	http://amigo.geneontology.org/amigo/term/GO:0001775	PRNP CAMK4 ITGB3 LCK LCP2 PTPRC NOTCH2 CBFB ATAD5 PDGF-A MAFB MYO18A ADA PRKAR1A CARD11 SH2B3 PLA2G4A SERPINE2 PPP3CB IRF8 MYD88 LMO4 UBASH3B ADORA2A TLR4 BCL6 APBB1IP NFATC2 CEBPB SPI1 FGL2 CST7 PELI1 NCSTN DUSP10 ARG2 RASGRP1 SOCS5 P2RY1 JUN SLC11A1 TGFBR2 CMTM7 ZBTB1 SNX4 BANK1 MFNG RAC2 BRAF IL7R TEC PTPN6 FYN SYK PRDM1 APP SH3KBP1 GPR183 LCP1 CD9 PTPN22 GATA3 BMPER HHEX IL6R SRF SASH3 NLRC3 …
Black	0.00147197	51	247	1.73358	T cell activation	http://amigo.geneontology.org/amigo/term/GO:0042110	PRNP LCK PTPRC CBFB MAFB ADA PRKAR1A CARD11 PPP3CB ADORA2A BCL6 APBB1IP CEBPB SPI1 FGL2 PELI1 NCSTN DUSP10 ARG2 RASGRP1 SOCS5 SLC11A1 TGFBR2 ZBTB1 RAC2 BRAF IL7R PTPN6 FYN SYK PRDM1 GPR183 LCP1 PTPN22 GATA3 IL6R SRF SASH3 NLRC3 FZD7 LMO1 TCIRG1 CTNNB1 LFNG Zfp36l1 PRR7 HMGB1 MYH9 RIPK2 NDFIP1 TWSG1
Black	0.00148514	66	305	1.60944	Positive regulation of cell motility	http://amigo.geneontology.org/amigo/term/GO:2000147	DOCK5 ITGB3 PAK1 HBEGF ETS1 MAPK1 PTPRC CREB3 PIK3CD ITGAV MYO1C FN1 PDGF-A SRC P2RX4 STK4 GPI AQP1 CSF1R FLT4 RRAS2 MMP9 NRP1 ITGB1 JCAD PIK3CG SPI1 FERMT1 PDGFC PROX1 PRKD1 LGMN JUN TGFBR2 RUFY3 MYLK HIF1A SASH1 RAC2 NEDD9 CARMIL1 ATP8A1 NUS1 ROR2 MAPRE2 APP TIAM1 PTP4A1 PLA2G7 SUN2 GATA3 GPLD1 SHTN1 ELP6 PTK2 FAM83H CTSH SPAG9 ITGA6 S100A11 PPM1F HDAC7 ADAMTS1 CALR LYN HMGB1
Black	0.00148514	34	143	1.98639	Mononuclear cell proliferation	http://amigo.geneontology.org/amigo/term/GO:0032943	PRNP PTPRC ATAD5 ADA PRKAR1A CARD11 MYD88 TLR4 BCL6 NFATC2 CEBPB PELI1 NCSTN ARG2 RASGRP1 SLC11A1 TGFBR2 RAC2 IL7R PTPN6 FYN SYK GPR183 PTPN22 SASH3 INPP5D LMO1 CTNNB1 VAV3 LYN HMGB1 RIPK2 NDFIP1 TWSG1
Black	0.00148514	34	143	1.98639	Lymphocyte proliferation	http://amigo.geneontology.org/amigo/term/GO:0046651	PRNP PTPRC ATAD5 ADA PRKAR1A CARD11 MYD88 TLR4 BCL6 NFATC2 CEBPB PELI1 NCSTN ARG2 RASGRP1 SLC11A1 TGFBR2 RAC2 IL7R PTPN6 FYN SYK GPR183 PTPN22 SASH3 INPP5D LMO1 CTNNB1 VAV3 LYN HMGB1 RIPK2 NDFIP1 TWSG1
Black	0.00154562	48	208	1.75957	Positive regulation of cytokine production	http://amigo.geneontology.org/amigo/term/GO:0001819	MAPKAPK2 B2M PTPRC BRCA1 SERPINF2 HK1 CARD11 PTPN11 IRF8 FLT4 MYD88 SORL1 TLR4 IL1RAP STAT1 CEBPB CD36 MCOLN2 FERMT1 PELI1 RASGRP1 PDE4B HPSE RFTN1 SLC11A1 HIF1A GAPDH ZBTB20 SYK APP SOD1 EIF2AK3 ATP6AP2 PTPN22 AGPAT2 DHX58 GATA3 C3 IL6R RAB1A SASH3 PLCG2 CTNNB1 SPON2 ARID5A HMGB1 RIPK2 ZFPM1
Black	0.00154562	72	396	1.57129	Regulation of immune response	http://amigo.geneontology.org/amigo/term/GO:0050776	PRNP MAPKAPK2 NLRC5 MAPK1 SEC14L1 LCP2 B2M PTPRC ATAD5 ADA TRAF3IP1 CARD11 TNIP1 PLA2G4A PPP3CB NONO PIK3AP1 MYD88 TF TLR4 BCL6 STAT1 NFATC2 SPI1 FGL2 CD36 PELI1 RAB11FIP2 DUSP10 ARG2 RASGRP1 SOCS5 PDE4B RFTN1 SLC11A1 ZBTB1 SNX4 RAC2 BRAF IL7R TEC PTPN6 ERBIN FYN SYK PSPC1 PTPN22 DHX58 CACTIN APPL2 GATA3 GPLD1 C3 SASH3 PLCG2 CTSH YTHDF2 INPP5D ENPP3 LAMP1 PRKCB ARID5A VAV3 UNC93B1 LYN HMGB1 RIPK2…
Black	0.00157958	136	799	1.3719	Regulation of phosphate metabolic process	http://amigo.geneontology.org/amigo/term/GO:0019220	PRNP ITGB3 PAK1 HBEGF NCF1 NLRC5 MAPK1 MLLT1 LCP2 NPRL2 DGKQ KIF14 PTPRC ENO1 CSNK1D INPP5K PID1 MMD MST1R FN1 PDGF-A SRC MPHOSPH10 STK4 YWHAB ELFN1 TRAF3IP1 PRKAR1A MYDGF CARD11 SH2B3 CDC42 FLCN PTPN11 CORO1C TAF7L ACSL3 CSF1R FLT4 RAP2C LMO4 TF UBASH3B SORL1 MMP9 NRP1 SLC9A3R1 PPP4R2 PIP4K2A PTPN1 PIK3CG BLM NEURL1 CD36 DNAJC10 FZD1 PDGFC DUSP10 CCNL1 RASGRP1 PROX1 PPP2R5A PRKD1 SOCS5 OSBPL8 WW…
Black	0.00171331	136	800	1.36943	Regulation of phosphorus metabolic process	http://amigo.geneontology.org/amigo/term/GO:0051174	PRNP ITGB3 PAK1 HBEGF NCF1 NLRC5 MAPK1 MLLT1 LCP2 NPRL2 DGKQ KIF14 PTPRC ENO1 CSNK1D INPP5K PID1 MMD MST1R FN1 PDGF-A SRC MPHOSPH10 STK4 YWHAB ELFN1 TRAF3IP1 PRKAR1A MYDGF CARD11 SH2B3 CDC42 FLCN PTPN11 CORO1C TAF7L ACSL3 CSF1R FLT4 RAP2C LMO4 TF UBASH3B SORL1 MMP9 NRP1 SLC9A3R1 PPP4R2 PIP4K2A PTPN1 PIK3CG BLM NEURL1 CD36 DNAJC10 FZD1 PDGFC DUSP10 CCNL1 RASGRP1 PROX1 PPP2R5A PRKD1 SOCS5 OSBPL8 WW…
Black	0.00176071	257	1671	1.24153	Regulation of signal transduction	http://amigo.geneontology.org/amigo/term/GO:0009966	PRNP LCK PAK1 MAP3K14 HBEGF NPHP4 NCF1 SKI NLRC5 CSNK1A1L RPL23 SEC14L1 LIMS2 NPRL2 DGKQ KIF14 PTPRC FBXW11 ENO1 TSPAN14 CREB3 RASGEF1A RGS1 PIK3CD PPARD ITGAV CRK MYO1C CSNK1D INPP5K BRCA1 NOTCH2 PID1 RTKN2 MST1R RGS14 NCOR2 TRIM25 LITAF CRLF3 ATAD5 HDAC1 FN1 PDGF-A RAPGEF1 CYFIP2 SRC P2RX4 TAOK1 STK4 YWHAB ADA PRKAR1A MYDGF TNFAIP8L1 CARD11 TNIP1 SH2B3 CDC42 FLCN PTPN11 SERPINE2 WWOX NONO PIK3A…
Black	0.00176071	219	1380	1.2689	Regulation of developmental process	http://amigo.geneontology.org/amigo/term/GO:0050793	DOCK5 ITGB3 TP73 LIMK1 ETS1 SKI MAPK1 cldn5 PKM CSF3R B2M KIF14 PTPRC PIK3CD PPARD ITGAV CRK BRCA1 VAT1 STC2 NOTCH2 SERPINF2 SERPINF1 MMD RFLNA CBFB HSF4 GNA11 ATAD5 HDAC1 NFATC3 GPAT4 FN1 MAFB SRC TWF2 STK4 ADA SLC6A4 MYDGF CARD11 CDC42 FLCN PTPN11 RFLNB CORO1C VCL SERPINE2 S1PR1 LAMA5 BHLHE23 CSF1R ZNRF3 PDE3B BNC1 TPH1 LMO4 JADE2 TF UBASH3B SORL1 YWHAH TGM2 USP19 RNH1 MMP9 NRP1 ITGB1 IL1RAP JC…
Black	0.00178781	52	236	1.70555	Response to wounding	http://amigo.geneontology.org/amigo/term/GO:0009611	ITGB3 PAK1 HBEGF PPARD TFPI CRK NOTCH2 SERPINF2 FN1 SLC1A3 PDGF-A SERPINC1 SH2B3 PLA2G4A SERPINE2 AQP1 UBASH3B LAMB2 TLR4 ITGB1 CD36 PTK7 FERMT1 NFE2L2 P2RY1 JUN HPSE SLC11A1 MYLK HIF1A F13A1 BRAF TEC PTPN6 SYK PROS1 SOD1 ENPP4 CD9 PTK2 SRF FZD7 SMPD1 EXT1 Zfp36l1 STXBP1 PPARA IFNAR2 LYN HMGB1 MYH9 F2RL3
Black	0.00192664	30	118	2.05194	Response to molecule of bacterial origin	http://amigo.geneontology.org/amigo/term/GO:0002237	MAPKAPK2 MAPK1 LITAF IRF8 MYD88 TF TLR4 CEBPB SPI1 CD36 PELI1 DUSP10 PDE4B SLC11A1 GCH1 SASH1 LY86 ERBIN CACTIN SMAD6 PLCG2 TRIB1 TBXA2R SPON2 ARID5A LYN HMGB1 RIPK2 GFI1 SCARB1
Black	0.00192664	10	16	3.73909	Megakaryocyte development	http://amigo.geneontology.org/amigo/term/GO:0035855	FLI1 SH2B3 PTPN11 ABI1 PIP4K2A PTPN6 TAL1 SRF MEIS1 ZFPM1
Black	0.00192664	26	98	2.17649	Coagulation	http://amigo.geneontology.org/amigo/term/GO:0050817	ITGB3 TFPI SERPINF2 PDGF-A SERPINC1 SH2B3 PLA2G4A SERPINE2 UBASH3B TLR4 CD36 NFE2L2 P2RY1 HPSE F13A1 TEC PTPN6 SYK PROS1 ENPP4 CD9 SRF STXBP1 IFNAR2 LYN F2RL3
Black	0.00221112	97	625	1.45077	Defense response	http://amigo.geneontology.org/amigo/term/GO:0006952	MAP3K14 MAPKAPK2 ETS1 NLRC5 GSN SEC14L1 PTPRC SETD6 MYO1C MLKL NOTCH2 STXBP4 TRIM25 PLEKHM2 SRC CYSLTR1 ADA TRAF3IP1 TNIP1 CDC42 AQP1 MSRB1 NONO PIK3AP1 FLNB IRF8 ALOX5 MYD88 BCL2L1 TF ADORA2A TLR4 ITGB1 KIF5B BCL6 STAT1 CEBPB SPI1 FGL2 CD36 CST7 ACTR2 NFE2L2 DUSP10 ARG2 RASGRP1 PRKD1 SOCS5 SLC11A1 HIF1A SNX4 GCH1 PLA2G6 IL7R MVK GAPDH PTPN6 ZYX HTR1A SYK APP SOD1 RB1 PSPC1 COTL1 PTPN22 DHX58 CAC…
Black	0.00245838	11	26	3.4275	Positive regulation of B cell proliferation	http://amigo.geneontology.org/amigo/term/GO:0030890	PTPRC ATAD5 ADA CARD11 TLR4 BCL6 NFATC2 PELI1 GPR183 SASH3 VAV3
Black	0.00256552	175	1119	1.30174	Positive regulation of response to stimulus	http://amigo.geneontology.org/amigo/term/GO:0048584	PRNP LCK PAK1 MAP3K14 HBEGF ETS1 NCF1 NLRC5 MAPK1 RPL23 LIMS2 LCP2 B2M PTPRC TSPAN14 CREB3 RASGEF1A PIK3CD PPARD MYO1C CSNK1D BRCA1 NOTCH2 RTKN2 SERPINF2 MST1R TRIM25 CRLF3 ATAD5 FN1 PDGF-A CYFIP2 SRC P2RX4 TAOK1 STK4 ADA MYDGF CARD11 CDC42 FLCN PTPN11 PLA2G4A WWOX NONO PIK3AP1 CSF1R BOK FLT4 RUVBL1 MYD88 UBE2I TF SORL1 ADORA2A MMP9 TLR4 ITGB1 JCAD SLC9A3R1 NFATC2 CEBPB PIK3CG SPI1 NEURL1 PDIA3 L…
Black	0.00268244	137	827	1.35279	Positive regulation of signal transduction	http://amigo.geneontology.org/amigo/term/GO:0009967	LCK PAK1 MAP3K14 HBEGF NCF1 NLRC5 RPL23 LIMS2 PTPRC TSPAN14 RASGEF1A PIK3CD PPARD MYO1C CSNK1D NOTCH2 RTKN2 MST1R TRIM25 CRLF3 FN1 PDGF-A CYFIP2 SRC P2RX4 TAOK1 STK4 ADA MYDGF CARD11 CDC42 FLCN PTPN11 WWOX PIK3AP1 CSF1R BOK FLT4 RUVBL1 MYD88 UBE2I TF SORL1 ADORA2A MMP9 TLR4 ITGB1 JCAD SLC9A3R1 PIK3CG SPI1 NEURL1 PDIA3 LMCD1 CD36 PTK7 FERMT1 PELI1 ATP6V0C PDGFC ADAMTS20 CTBP2 RASGRP1 PROX1 PRKD1 O…
Black	0.00271143	12	39	3.20494	Leukocyte mediated cytotoxicity	http://amigo.geneontology.org/amigo/term/GO:0001909	PTPRC PLEKHM2 PPP3CB MYD88 KIF5B SPI1 RASGRP1 IL7R PTPN6 CTSH LAMP1 EMP2
Black	0.00275102	18	53	2.52389	ATP generation from ADP	http://amigo.geneontology.org/amigo/term/GO:0006757	PKM ENO1 HK1 FOXK1 GPI PFKP PGK1 ENO4 HIF1A BPGM GAPDH ZBTB20 ALDOB APP HTR2A ALDOC CBFA2T3 PPARA
Black	0.00275102	107	604	1.41206	Regulation of protein phosphorylation	http://amigo.geneontology.org/amigo/term/GO:0001932	PRNP ITGB3 PAK1 HBEGF NCF1 MAPK1 MLLT1 LCP2 DGKQ KIF14 PTPRC CSNK1D INPP5K PID1 MMD MST1R FN1 PDGF-A SRC STK4 TRAF3IP1 PRKAR1A MYDGF CARD11 SH2B3 CDC42 FLCN PTPN11 CORO1C TAF7L CSF1R FLT4 RAP2C TF UBASH3B SORL1 MMP9 NRP1 SLC9A3R1 PTPN1 PIK3CG BLM NEURL1 CD36 DNAJC10 FZD1 PDGFC DUSP10 CCNL1 RASGRP1 PROX1 PRKD1 SOCS5 OSBPL8 WWTR1 SNX25 ACSL1 JUN CNOT9 SLC11A1 TGFBR2 NPFFR2 BANK1 SASH1 NEDD9 SNX9 TE…
Black	0.00275102	13	33	3.03801	Regulation of blood coagulation	http://amigo.geneontology.org/amigo/term/GO:0030193	TFPI SERPINF2 PDGF-A SERPINC1 SH2B3 SERPINE2 UBASH3B CD36 NFE2L2 HPSE PROS1 ENPP4 CD9
Black	0.00275102	9	15	3.88291	Response to lipoprotein particle	http://amigo.geneontology.org/amigo/term/GO:0055094	MYD88 TLR4 ITGB1 CD36 SOCS5 NPC1 SYK CD9 SREBF2
Black	0.00275102	60	355	1.61014	Defense response to other organism	http://amigo.geneontology.org/amigo/term/GO:0098542	MAP3K14 NLRC5 GSN SEC14L1 PTPRC MYO1C MLKL NOTCH2 STXBP4 TRIM25 PLEKHM2 SRC TRAF3IP1 CDC42 AQP1 MSRB1 NONO FLNB IRF8 MYD88 BCL2L1 TF TLR4 KIF5B STAT1 CEBPB SPI1 FGL2 CD36 ACTR2 DUSP10 ARG2 RASGRP1 PRKD1 SLC11A1 GCH1 PLA2G6 IL7R GAPDH PTPN6 ZYX SYK PSPC1 COTL1 PTPN22 DHX58 CACTIN APPL2 RAB1A PTK2 YTHDF2 SMPD1 LAMP1 SPON2 SLA MAVS HMGB1 RIPK2 NLRX1 MAPKBP1
Black	0.00275102	18	53	2.52389	Glycolytic process	http://amigo.geneontology.org/amigo/term/GO:0006096	PKM ENO1 HK1 FOXK1 GPI PFKP PGK1 ENO4 HIF1A BPGM GAPDH ZBTB20 ALDOB APP HTR2A ALDOC CBFA2T3 PPARA
Black	0.00279859	66	313	1.56852	Positive regulation of locomotion	http://amigo.geneontology.org/amigo/term/GO:0040017	DOCK5 ITGB3 PAK1 HBEGF ETS1 MAPK1 PTPRC CREB3 PIK3CD ITGAV MYO1C FN1 PDGF-A SRC P2RX4 STK4 GPI AQP1 CSF1R FLT4 RRAS2 MMP9 NRP1 ITGB1 JCAD PIK3CG SPI1 FERMT1 PDGFC PROX1 PRKD1 LGMN JUN TGFBR2 RUFY3 MYLK HIF1A SASH1 RAC2 NEDD9 CARMIL1 ATP8A1 NUS1 ROR2 MAPRE2 APP TIAM1 PTP4A1 PLA2G7 SUN2 GATA3 GPLD1 SHTN1 ELP6 PTK2 FAM83H CTSH SPAG9 ITGA6 S100A11 PPM1F HDAC7 ADAMTS1 CALR LYN HMGB1
Black	0.00288272	31	147	1.97577	Leukocyte mediated immunity	http://amigo.geneontology.org/amigo/term/GO:0002443	B2M PTPRC ATAD5 PLEKHM2 PPP3CB MYD88 TLR4 KIF5B BCL6 SPI1 RASGRP1 RFTN1 ZBTB1 SNX4 RAC2 IL7R PTPN6 WDR1 SYK GATA3 SASH3 CTSH INPP5D TCIRG1 LAMP1 SPON2 ARID5A LYN HMGB1 NDFIP1 EMP2
Black	0.00288272	38	166	1.83731	ERK1 and ERK2 cascade	http://amigo.geneontology.org/amigo/term/GO:0070371	MAPK1 PTPRC ITGAV NOTCH2 FN1 PDGF-A RAPGEF1 SRC TNIP1 FLCN PTPN11 CSF1R FLT4 TLR4 SLC9A3R1 PTPN1 CD36 PDGFC DUSP10 RASGRP1 JUN BRAF PTPN6 SYK APP GPR183 HTR2A PTPN22 FGFR4 TIMP3 BMPER YWHAZ CTSH WNK2 Zfp36l1 LYN HMGB1 RIPK2
Black	0.0030703	23	75	2.22412	Carbohydrate catabolic process	http://amigo.geneontology.org/amigo/term/GO:0016052	PKM ENO1 HK1 FOXK1 GPI PFKP PGK1 ENO4 SCARB2 HIF1A NAGA BPGM GALM GAPDH ZBTB20 ALDOB APP HTR2A ALDOC PPP1R3B CBFA2T3 PPARA HMGB1
Black	0.00322176	21	67	2.30944	Tumor necrosis factor production	http://amigo.geneontology.org/amigo/term/GO:0032640	MAPKAPK2 PTPRC PTPN11 MYD88 TF TLR4 CD36 ARG2 RASGRP1 PTPN6 ZBTB20 SYK APP PTPN22 CACTIN SASH3 NLRC3 SPON2 ARID5A HMGB1 RIPK2
Black	0.00322176	21	67	2.30944	Regulation of tumor necrosis factor production	http://amigo.geneontology.org/amigo/term/GO:0032680	MAPKAPK2 PTPRC PTPN11 MYD88 TF TLR4 CD36 ARG2 RASGRP1 PTPN6 ZBTB20 SYK APP PTPN22 CACTIN SASH3 NLRC3 SPON2 ARID5A HMGB1 RIPK2
Black	0.00335736	16	49	2.63936	Regulation of alpha-beta T cell activation	http://amigo.geneontology.org/amigo/term/GO:0046634	PTPRC CBFB ADA ADORA2A BCL6 ARG2 SOCS5 TGFBR2 SYK PRDM1 PTPN22 GATA3 SASH3 HMGB1 RIPK2 TWSG1
Black	0.003527	33	129	1.90809	Cell-matrix adhesion	http://amigo.geneontology.org/amigo/term/GO:0007160	ITGB3 ITGAV FN1 SRC CORO1C VCL NRP1 ITGB1 BCL6 ITGB2 CD36 FERMT1 STON1 HPSE UTRN ZYX ITGA2 EPHA3 TIAM1 ITGB5 LIMS1 PTK2 SRF EDA CTNNB1 PPM1F TECTA ITGA4 ACTN1 SNED1 MUC4 EMP2 ITGA2B
Black	0.003527	10	16	3.5054	Regulation of platelet activation	http://amigo.geneontology.org/amigo/term/GO:0010543	PDGF-A SH2B3 PLA2G4A SERPINE2 UBASH3B TLR4 TEC SYK CD9 LYN
Black	0.00360959	78	395	1.49309	Regulation of kinase activity	http://amigo.geneontology.org/amigo/term/GO:0043549	PRNP ITGB3 PAK1 HBEGF NCF1 NLRC5 MLLT1 LCP2 NPRL2 KIF14 PTPRC INPP5K MMD MST1R PDGF-A SRC PRKAR1A CARD11 SH2B3 CDC42 CORO1C TAF7L CSF1R RAP2C LMO4 TF UBASH3B SORL1 SLC9A3R1 PIP4K2A PTPN1 PIK3CG BLM NEURL1 PDGFC DUSP10 CCNL1 RASGRP1 PROX1 PPP2R5A SOCS5 OSBPL8 WWTR1 ACSL1 HNRNPU SLC11A1 TGFBR2 NPFFR2 SASH1 NEDD9 SNX9 PTPN6 ROR2 APP SOD1 SYAP1 HTR2A RB1 TGFA CCNB3 WDR81 GADD45B RASSF2 PKIG PTK2 SMPD…
Black	0.00360959	65	316	1.55796	Cellular response to nitrogen compound	http://amigo.geneontology.org/amigo/term/GO:1901699	PRNP MAPK1 RPL23 PKM MYO1C INPP5K BRCA1 PID1 STXBP4 EIF4EBP1 GNA11 SLC1A3 SRC P2RX4 GLRA1 AQP9 PTPN11 BCL2L1 SORL1 GNAZ TGM2 TLR4 SLC9A3R1 PIP4K2A CASTOR1 PTPN1 CEBPB GRB2 PIK3CG IRS4 BLM NEURL1 CD36 NCSTN ACTB OSBPL8 P2RY1 LGMN PDE4B CASP6 ITPR2 SLC38A9 HTR1A FYN APP HTR1B SYAP1 TBC1D4 HTR2A PTPN22 CIB2 RRAGD APPL2 SREBF1 GPLD1 PTK2 IPO5 CFTR CAPN10 AOC1 CTNNB1 Zfp36l1 ITGA4 RIPK2 SOCS2
Black	0.0036199	89	459	1.45107	Regulation of transferase activity	http://amigo.geneontology.org/amigo/term/GO:0051338	PRNP ITGB3 PAK1 HBEGF LIMK1 NCF1 NLRC5 MAPK1 MLLT1 RPL23 LCP2 NPRL2 KIF14 PTPRC INPP5K MMD MST1R POLG2 PDGF-A SRC PRKAR1A CARD11 SH2B3 MAPKAPK5 CDC42 CORO1C TAF7L CSF1R RAP2C LMO4 UBE2I TF UBASH3B SORL1 SLC9A3R1 PIP4K2A PTPN1 PIK3CG BLM NEURL1 PDGFC DUSP10 NAF1 CCNL1 RASGRP1 PROX1 PPP2R5A SOCS5 OSBPL8 WWTR1 ACSL1 HNRNPU SLC11A1 TGFBR2 NPFFR2 SASH1 NEDD9 SNX9 PTPN6 ROR2 APP SOD1 SYAP1 HMBOX1 HTR2A…
Black	0.00396169	11	25	3.24711	Lipopolysaccharide-mediated signaling pathway	http://amigo.geneontology.org/amigo/term/GO:0031663	MAPK1 MYD88 TF TLR4 SPI1 SASH1 LY86 CACTIN TRIB1 LYN RIPK2
Black	0.0040844	13	40	2.91649	B cell receptor signaling pathway	http://amigo.geneontology.org/amigo/term/GO:0050853	MAPK1 PTPRC CARD11 NFATC2 RFTN1 TEC PTPN6 SYK PLCG2 PRKCB VAV3 LYN LPXN
Black	0.00408984	21	71	2.26503	Negative regulation of immune response	http://amigo.geneontology.org/amigo/term/GO:0050777	NLRC5 SEC14L1 PTPRC TRAF3IP1 PPP3CB BCL6 SPI1 FGL2 DUSP10 ARG2 SOCS5 IL7R PTPN6 DHX58 CACTIN YTHDF2 INPP5D ENPP3 NDFIP1 NLRX1 MAPKBP1
Black	0.00408984	21	69	2.26503	Tumor necrosis factor superfamily cytokine production	http://amigo.geneontology.org/amigo/term/GO:0071706	MAPKAPK2 PTPRC PTPN11 MYD88 TF TLR4 CD36 ARG2 RASGRP1 PTPN6 ZBTB20 SYK APP PTPN22 CACTIN SASH3 NLRC3 SPON2 ARID5A HMGB1 RIPK2
Black	0.00408984	21	69	2.26503	Regulation of tumor necrosis factor superfamily cytokine production	http://amigo.geneontology.org/amigo/term/GO:1903555	MAPKAPK2 PTPRC PTPN11 MYD88 TF TLR4 CD36 ARG2 RASGRP1 PTPN6 ZBTB20 SYK APP PTPN22 CACTIN SASH3 NLRC3 SPON2 ARID5A HMGB1 RIPK2
Black	0.00421539	80	443	1.47596	Regulation of response to external stimulus	http://amigo.geneontology.org/amigo/term/GO:0032101	ETS1 NLRC5 MAPK1 SEC14L1 SETD6 CREB3 PPARD TFPI CRK SERPINF2 PDGF-A P2RX4 ADA TRAF3IP1 TNIP1 SERPINC1 SH2B3 SERPINE2 NONO PIK3AP1 ALOX5 MYD88 TF UBASH3B ADORA2A TLR4 BCL6 STAT1 CEBPB SPI1 FGL2 CD36 CST7 NFE2L2 DUSP10 ARG2 RASGRP1 PRKD1 SOCS5 LGMN HPSE SNX4 SASH1 CXCR4 RAC2 LY86 BRAF MVK ZSWIM6 PROS1 APP SOD1 ENPP4 PLA2G7 GPR183 RB1 PSPC1 CD9 PTPN22 DHX58 CACTIN MN1 APPL2 GATA3 PTK2 NLRC3 YTHDF2 T…
Black	0.00429344	78	437	1.48296	Leukocyte activation	http://amigo.geneontology.org/amigo/term/GO:0045321	PRNP CAMK4 LCK LCP2 PTPRC NOTCH2 CBFB ATAD5 MAFB MYO18A ADA PRKAR1A CARD11 PLA2G4A PPP3CB IRF8 MYD88 ADORA2A TLR4 BCL6 APBB1IP NFATC2 CEBPB SPI1 FGL2 CST7 PELI1 NCSTN DUSP10 ARG2 RASGRP1 SOCS5 JUN SLC11A1 TGFBR2 CMTM7 ZBTB1 SNX4 BANK1 MFNG RAC2 BRAF IL7R PTPN6 FYN SYK PRDM1 APP SH3KBP1 GPR183 LCP1 PTPN22 GATA3 HHEX IL6R SRF SASH3 NLRC3 PLCG2 FZD7 INPP5D LMO1 TCIRG1 CTNNB1 ENPP3 LAMP1 PRKCB LFNG Z…
Black	0.00431377	54	238	1.61961	Myeloid cell differentiation	http://amigo.geneontology.org/amigo/term/GO:0030099	CAMK4 ETS1 FLI1 CSF3R NOTCH2 CBFB MAFB SRC SH2B3 PTPN11 CSF1R IRF8 UBASH3B BCL6 ABI1 STAT1 PIP4K2A CEBPB SPI1 CREB1 FLVCR1 TET2 SCIN JUN RCOR1 TGFBR2 HIF1A PTPN6 WDR1 APP GPR183 RB1 SRP54 TAL1 FOS THOC5 GATA3 HHEX RASSF2 IL31RA SRF CBFA2T3 INPP5D TCIRG1 TRIB1 CTNNB1 Zfp36l1 MEIS1 LYN ACTN1 HMGB1 MYH9 NDFIP1 ZFPM1
Black	0.00439626	26	96	2.05387	Negative regulation of cell activation	http://amigo.geneontology.org/amigo/term/GO:0050866	PRNP CBFB PDGF-A PRKAR1A SH2B3 SERPINE2 UBASH3B ADORA2A BCL6 CEBPB SPI1 FGL2 CST7 PELI1 ARG2 SOCS5 BANK1 PTPN6 CD9 PTPN22 INPP5D ENPP3 LYN HMGB1 NDFIP1 TWSG1
Black	0.00439626	22	84	2.20339	Positive regulation of leukocyte differentiation	http://amigo.geneontology.org/amigo/term/GO:1902107	PTPRC NOTCH2 CBFB ADA BCL6 CREB1 DUSP10 RASGRP1 SOCS5 TGFBR2 ZBTB1 IL7R SYK RB1 FOS GATA3 SASH3 INPP5D TRIB1 Zfp36l1 HMGB1 RIPK2
Black	0.00439626	22	84	2.20339	Positive regulation of hemopoiesis	http://amigo.geneontology.org/amigo/term/GO:1903708	PTPRC NOTCH2 CBFB ADA BCL6 CREB1 DUSP10 RASGRP1 SOCS5 TGFBR2 ZBTB1 IL7R SYK RB1 FOS GATA3 SASH3 INPP5D TRIB1 Zfp36l1 HMGB1 RIPK2
Black	0.00463064	42	193	1.73208	Peptidyl-tyrosine modification	http://amigo.geneontology.org/amigo/term/GO:0018212	PRNP ITGB3 LCK HBEGF NCF1 DGKQ PTPRC SRC CARD11 SH2B3 PTPN11 TPST2 CSF1R FLT4 RAP2C NRP1 ABI1 PTPN1 NEURL1 CD36 SOCS5 BANK1 NEDD9 TEC PTPN6 FYN ROR2 SYK EPHA3 APP TTK HTR2A TGFA TNK2 FGFR4 IL6R IL31RA PTK2 EFEMP1 SLA LYN RIPK2
Black	0.00463064	42	208	1.73208	Immune response-regulating signaling pathway	http://amigo.geneontology.org/amigo/term/GO:0002764	PRNP MAPKAPK2 MAPK1 SEC14L1 LCP2 PTPRC ADA CARD11 TNIP1 PIK3AP1 MYD88 TF TLR4 NFATC2 CD36 PELI1 RAB11FIP2 PDE4B RFTN1 BRAF TEC PTPN6 ERBIN FYN SYK PTPN22 DHX58 CACTIN APPL2 GATA3 GPLD1 PLCG2 CTSH PRKCB VAV3 UNC93B1 LYN HMGB1 RIPK2 GFI1 NLRX1 LPXN
Black	0.00463064	20	69	2.28924	Regulation of wound healing	http://amigo.geneontology.org/amigo/term/GO:0061041	HBEGF TFPI CRK SERPINF2 PDGF-A SERPINC1 SH2B3 SERPINE2 UBASH3B ITGB1 CD36 FERMT1 NFE2L2 HPSE MYLK PROS1 ENPP4 CD9 PTK2 HMGB1
Black	0.00490382	90	561	1.42997	Response to biotic stimulus	http://amigo.geneontology.org/amigo/term/GO:0009607	PAK1 MAP3K14 MAPKAPK2 NLRC5 GSN MAPK1 SEC14L1 PTPRC ENO1 RGS1 MYO1C MLKL NOTCH2 STXBP4 MST1R TRIM25 LITAF PLEKHM2 SRC TRAF3IP1 CDC42 AQP1 MSRB1 NONO FLNB IRF8 MYD88 BCL2L1 TF TLR4 KIF5B STAT1 CEBPB SPI1 FGL2 CD36 ACTR2 PELI1 DUSP10 ARG2 RASGRP1 PRKD1 PDE4B SLC11A1 HIF1A GCH1 PLA2G6 BANK1 SASH1 LY86 CCT5 IL7R GAPDH PTPN6 ZYX ERBIN SYK EIF2AK3 B3GALT5 PSPC1 COTL1 PTPN22 DHX58 CACTIN SMAD6 APPL2 GAT…
Black	0.00490382	93	507	1.42126	Hemopoiesis	http://amigo.geneontology.org/amigo/term/GO:0030097	CAMK4 LCK ETS1 FLI1 CSF3R PTPRC NOTCH2 RTKN2 CBFB MAFB SRC STK4 MYO1E ADA CARD11 SH2B3 FLCN PTPN11 PPP3CB CSF1R IRF8 UBASH3B KMT2A BCL6 ABI1 STAT1 PIP4K2A CEBPB SPI1 FGL2 CREB1 NFE2L2 DUSP10 RASGRP1 FLVCR1 SOCS5 TET2 SCIN JUN RCOR1 TGFBR2 CMTM7 ZBTB1 HIF1A MFNG BRAF ETV6 IL7R PTPN6 WDR1 SYK PRDM1 APP GPR183 RB1 PTPN22 SRP54 TAL1 FOS THOC5 GATA3 HHEX IL6R RASSF2 IL31RA ARHGEF7 SRF CBFA2T3 SASH3 PL…
Black	0.00490382	9	48	3.60556	Zymogen activation	http://amigo.geneontology.org/amigo/term/GO:0031638	ENO1 CYFIP2 PLAU SERPINE2 CTSZ LGMN OMA1 CTSH RIPK2
Black	0.00490382	15	39	2.62905	Positive regulation of tumor necrosis factor production	http://amigo.geneontology.org/amigo/term/GO:0032760	MAPKAPK2 PTPRC PTPN11 MYD88 TLR4 CD36 RASGRP1 ZBTB20 SYK APP SASH3 SPON2 ARID5A HMGB1 RIPK2
Black	0.00490382	9	20	3.60556	Mature B cell differentiation	http://amigo.geneontology.org/amigo/term/GO:0002335	NOTCH2 ADA IRF8 SPI1 CMTM7 MFNG GPR183 PLCG2 LFNG
Black	0.00490382	62	320	1.55239	Leukocyte differentiation	http://amigo.geneontology.org/amigo/term/GO:0002521	CAMK4 LCK PTPRC NOTCH2 CBFB MAFB SRC ADA CARD11 PPP3CB CSF1R IRF8 UBASH3B BCL6 CEBPB SPI1 FGL2 CREB1 DUSP10 RASGRP1 SOCS5 JUN TGFBR2 CMTM7 ZBTB1 MFNG BRAF IL7R PTPN6 SYK PRDM1 APP GPR183 RB1 PTPN22 SRP54 TAL1 FOS THOC5 GATA3 HHEX IL6R RASSF2 IL31RA SRF CBFA2T3 SASH3 PLCG2 FZD7 INPP5D TCIRG1 TRIB1 CTNNB1 LFNG Zfp36l1 PRR7 LYN HMGB1 MYH9 RIPK2 NDFIP1 ZFPM1
Black	0.00490382	9	17	3.60556	Cellular response to lipoprotein particle stimulus	http://amigo.geneontology.org/amigo/term/GO:0071402	MYD88 TLR4 ITGB1 CD36 SOCS5 NPC1 SYK CD9 SREBF2
Black	0.00536409	45	254	1.68259	Response to bacterium	http://amigo.geneontology.org/amigo/term/GO:0009617	MAPKAPK2 NLRC5 MAPK1 RGS1 NOTCH2 LITAF AQP1 IRF8 MYD88 TF TLR4 CEBPB SPI1 CD36 PELI1 DUSP10 ARG2 PRKD1 PDE4B SLC11A1 GCH1 PLA2G6 BANK1 SASH1 LY86 IL7R ERBIN SYK B3GALT5 DHX58 CACTIN SMAD6 RAB1A PLCG2 TRIB1 TBXA2R SPON2 ARID5A LYN BAIAP2 HMGB1 RIPK2 GFI1 SCARB1 MAPKBP1
Black	0.00536409	41	190	1.72898	Peptidyl-tyrosine phosphorylation	http://amigo.geneontology.org/amigo/term/GO:0018108	PRNP ITGB3 LCK HBEGF NCF1 DGKQ PTPRC SRC CARD11 SH2B3 PTPN11 CSF1R FLT4 RAP2C NRP1 ABI1 PTPN1 NEURL1 CD36 SOCS5 BANK1 NEDD9 TEC PTPN6 FYN ROR2 SYK EPHA3 APP TTK HTR2A TGFA TNK2 FGFR4 IL6R IL31RA PTK2 EFEMP1 SLA LYN RIPK2
Black	0.00556088	30	127	1.91204	Negative regulation of cytokine production	http://amigo.geneontology.org/amigo/term/GO:0001818	PRNP PTPRC FN1 TRAF3IP1 TLR4 BCL6 ARG2 SOCS5 SLC11A1 TGFBR2 BANK1 PTPN6 ERBIN CD2AP PTPN22 DHX58 CACTIN APPL2 GATA3 NLRC3 INPP5D HDAC7 PPARA HMGB1 NDFIP1 NLRX1 LAPTM4B ZFPM1 TWSG1 MAPKBP1
Black	0.00556088	44	199	1.69028	Regulation of hemopoiesis	http://amigo.geneontology.org/amigo/term/GO:1903706	ETS1 CSF3R PTPRC NOTCH2 CBFB MAFB ADA CARD11 UBASH3B BCL6 STAT1 CEBPB SPI1 FGL2 CREB1 DUSP10 RASGRP1 SOCS5 SCIN RCOR1 TGFBR2 ZBTB1 HIF1A BRAF IL7R PTPN6 SYK PRDM1 RB1 TAL1 FOS GATA3 RASSF2 SASH3 INPP5D TRIB1 CTNNB1 Zfp36l1 MEIS1 LYN HMGB1 RIPK2 NDFIP1 ZFPM1
Black	0.00560635	13	36	2.80432	Regulation of B cell proliferation	http://amigo.geneontology.org/amigo/term/GO:0030888	PTPRC ATAD5 ADA CARD11 TLR4 BCL6 NFATC2 PELI1 GPR183 SASH3 INPP5D VAV3 LYN
Black	0.00560635	13	36	2.80432	Regulation of coagulation	http://amigo.geneontology.org/amigo/term/GO:0050818	TFPI SERPINF2 PDGF-A SERPINC1 SH2B3 SERPINE2 UBASH3B CD36 NFE2L2 HPSE PROS1 ENPP4 CD9
Black	0.00560635	86	537	1.43555	Response to other organism	http://amigo.geneontology.org/amigo/term/GO:0051707	MAP3K14 MAPKAPK2 NLRC5 GSN MAPK1 SEC14L1 PTPRC ENO1 RGS1 MYO1C MLKL NOTCH2 STXBP4 MST1R TRIM25 LITAF PLEKHM2 SRC TRAF3IP1 CDC42 AQP1 MSRB1 NONO FLNB IRF8 MYD88 BCL2L1 TF TLR4 KIF5B STAT1 CEBPB SPI1 FGL2 CD36 ACTR2 PELI1 DUSP10 ARG2 RASGRP1 PRKD1 PDE4B SLC11A1 HIF1A GCH1 PLA2G6 BANK1 SASH1 LY86 CCT5 IL7R GAPDH PTPN6 ZYX ERBIN SYK B3GALT5 PSPC1 COTL1 PTPN22 DHX58 CACTIN SMAD6 APPL2 GATA3 RAB1A PTK2…
Black	0.00560635	72	459	1.49012	Cell-cell adhesion	http://amigo.geneontology.org/amigo/term/GO:0098609	PRNP ITGB3 LCK ETS1 LIMS2 PTPRC CDHR1 ITGAV CBFB FBLIM1 RAPGEF1 ADAM19 CYFIP2 SRC ADA PRKAR1A CARD11 TNIP1 SH2B3 VCL SERPINE2 NLGN3 UBASH3B ADORA2A ITGB1 CDH22 IL1RAP LPP BCL6 CEBPB SPI1 FGL2 EPHB3 PELI1 DUSP10 NRCAM ARG2 PCDH10 RASGRP1 SOCS5 MDGA1 NEGR1 VEZT TGFBR2 ZBTB1 RAC2 IL7R PTPN6 SYK SLITRK1 CD9 PTPN22 GATA3 ITGB5 PTK2 SRF SASH3 PCDH8 CTNNB1 EXT1 PPM1F Zfp36l1 STXBP1 PPARA ITGA4 LYN HMGB1…
Black	0.00584261	24	100	2.07088	Negative regulation of defense response	http://amigo.geneontology.org/amigo/term/GO:0031348	NLRC5 SEC14L1 ADA TRAF3IP1 ALOX5 ADORA2A FGL2 CST7 DUSP10 ARG2 SOCS5 MVK SOD1 RB1 DHX58 CACTIN GATA3 NLRC3 YTHDF2 ENPP3 PPARA NDFIP1 NLRX1 MAPKBP1
Black	0.00584261	51	258	1.61605	Regulation of leukocyte activation	http://amigo.geneontology.org/amigo/term/GO:0002694	PRNP LCK PTPRC CBFB ATAD5 MYO18A ADA PRKAR1A CARD11 PLA2G4A MYD88 ADORA2A TLR4 BCL6 NFATC2 CEBPB SPI1 FGL2 CST7 PELI1 DUSP10 ARG2 RASGRP1 SOCS5 TGFBR2 ZBTB1 SNX4 BANK1 RAC2 BRAF IL7R PTPN6 SYK PRDM1 SH3KBP1 GPR183 PTPN22 GATA3 SASH3 INPP5D LMO1 CTNNB1 ENPP3 LAMP1 Zfp36l1 VAV3 LYN HMGB1 RIPK2 NDFIP1 TWSG1
Black	0.00584261	18	57	2.3478	ADP metabolic process	http://amigo.geneontology.org/amigo/term/GO:0046031	PKM ENO1 HK1 FOXK1 GPI PFKP PGK1 ENO4 HIF1A BPGM GAPDH ZBTB20 ALDOB APP HTR2A ALDOC CBFA2T3 PPARA
Black	0.00584261	96	530	1.40216	Hematopoietic or lymphoid organ development	http://amigo.geneontology.org/amigo/term/GO:0048534	CAMK4 LCK ETS1 FLI1 MAPK1 CSF3R PTPRC NOTCH2 RTKN2 CBFB MAFB SRC STK4 MYO1E ADA CARD11 SH2B3 FLCN PTPN11 PPP3CB CSF1R IRF8 LMO4 UBASH3B KMT2A BCL6 ABI1 STAT1 PIP4K2A CEBPB SPI1 FGL2 CREB1 EPHB3 NFE2L2 DUSP10 RASGRP1 FLVCR1 SOCS5 TET2 SCIN JUN RCOR1 TGFBR2 CMTM7 ZBTB1 HIF1A MFNG BRAF ETV6 IL7R PTPN6 WDR1 SYK PRDM1 APP GPR183 RB1 PTPN22 SRP54 TAL1 FOS THOC5 GATA3 HHEX IL6R RASSF2 IL31RA ARHGEF7 SRF…
Black	0.00584261	45	220	1.67145	Regulation of lymphocyte activation	http://amigo.geneontology.org/amigo/term/GO:0051249	PRNP LCK PTPRC CBFB ATAD5 ADA PRKAR1A CARD11 MYD88 ADORA2A TLR4 BCL6 NFATC2 CEBPB FGL2 PELI1 DUSP10 ARG2 RASGRP1 SOCS5 TGFBR2 ZBTB1 BANK1 RAC2 BRAF IL7R PTPN6 SYK PRDM1 SH3KBP1 GPR183 PTPN22 GATA3 SASH3 INPP5D LMO1 CTNNB1 LAMP1 Zfp36l1 VAV3 LYN HMGB1 RIPK2 NDFIP1 TWSG1
Black	0.00584261	12	28	2.92625	Bone cell development	http://amigo.geneontology.org/amigo/term/GO:0098751	FLI1 NOTCH2 SRC SH2B3 PTPN11 ABI1 PIP4K2A PTPN6 TAL1 SRF MEIS1 ZFPM1
Black	0.00595318	86	539	1.43129	Response to external biotic stimulus	http://amigo.geneontology.org/amigo/term/GO:0043207	MAP3K14 MAPKAPK2 NLRC5 GSN MAPK1 SEC14L1 PTPRC ENO1 RGS1 MYO1C MLKL NOTCH2 STXBP4 MST1R TRIM25 LITAF PLEKHM2 SRC TRAF3IP1 CDC42 AQP1 MSRB1 NONO FLNB IRF8 MYD88 BCL2L1 TF TLR4 KIF5B STAT1 CEBPB SPI1 FGL2 CD36 ACTR2 PELI1 DUSP10 ARG2 RASGRP1 PRKD1 PDE4B SLC11A1 HIF1A GCH1 PLA2G6 BANK1 SASH1 LY86 CCT5 IL7R GAPDH PTPN6 ZYX ERBIN SYK B3GALT5 PSPC1 COTL1 PTPN22 DHX58 CACTIN SMAD6 APPL2 GATA3 RAB1A PTK2…
Black	0.00625111	68	344	1.50153	Regulation of protein kinase activity	http://amigo.geneontology.org/amigo/term/GO:0045859	PRNP ITGB3 PAK1 HBEGF NCF1 MLLT1 LCP2 KIF14 PTPRC INPP5K MMD MST1R PDGF-A SRC PRKAR1A CARD11 SH2B3 CDC42 CORO1C TAF7L CSF1R RAP2C TF UBASH3B SORL1 SLC9A3R1 PTPN1 PIK3CG BLM NEURL1 PDGFC DUSP10 CCNL1 RASGRP1 PROX1 SOCS5 OSBPL8 WWTR1 ACSL1 SLC11A1 TGFBR2 NPFFR2 SASH1 NEDD9 SNX9 PTPN6 APP SOD1 SYAP1 RB1 TGFA CCNB3 GADD45B RASSF2 PKIG PTK2 SMPD1 TRIB1 PPM1F SH3BP5 DUSP7 LYN CARD10 RGS2 HMGB1 CCDC88A …
Black	0.00627813	32	127	1.85027	Myeloid leukocyte differentiation	http://amigo.geneontology.org/amigo/term/GO:0002573	CAMK4 NOTCH2 MAFB SRC CSF1R UBASH3B CEBPB SPI1 CREB1 JUN TGFBR2 APP GPR183 RB1 SRP54 TAL1 FOS THOC5 GATA3 HHEX RASSF2 IL31RA CBFA2T3 INPP5D TCIRG1 TRIB1 CTNNB1 Zfp36l1 LYN MYH9 NDFIP1 ZFPM1
Black	0.00630528	134	785	1.32084	Negative regulation of cell communication	http://amigo.geneontology.org/amigo/term/GO:0010648	PRNP NPHP4 SKI NLRC5 CSNK1A1L SEC14L1 NPRL2 PTPRC FBXW11 ENO1 CREB3 ITGAV RAB11FIP3 INPP5K BRCA1 PID1 RTKN2 NCOR2 LITAF ATAD5 HDAC1 RAPGEF1 SRC STK4 GLRA1 YWHAB ADA TNFAIP8L1 TNIP1 SH2B3 FLCN PTPN11 SERPINE2 WWOX NONO ABHD6 BOK ZNRF3 STMN3 BCL2L1 TF UBASH3B SORL1 MMP9 TLR4 ITGB1 BCL6 SLC9A3R1 STAT1 PIP4K2A CASTOR1 PTPN1 CHRDL1 SPI1 CTDSPL2 NEURL1 ITPR1 CREB3L1 FERMT1 FZD1 NFE2L2 DUSP10 SOCS5 WWTR…
Black	0.00637605	15	40	2.54938	Platelet activation	http://amigo.geneontology.org/amigo/term/GO:0030168	ITGB3 PDGF-A SH2B3 PLA2G4A SERPINE2 UBASH3B TLR4 P2RY1 TEC PTPN6 SYK CD9 SRF STXBP1 LYN
Black	0.00637605	15	41	2.54938	Positive regulation of tumor necrosis factor superfamily cytokine production	http://amigo.geneontology.org/amigo/term/GO:1903557	MAPKAPK2 PTPRC PTPN11 MYD88 TLR4 CD36 RASGRP1 ZBTB20 SYK APP SASH3 SPON2 ARID5A HMGB1 RIPK2
Black	0.00649607	303	1952	1.18674	Positive regulation of macromolecule metabolic process	http://amigo.geneontology.org/amigo/term/GO:0010604	PRNP CAMK4 ITGB3 LCK CITED3 PAK1 MAPKAPK2 HBEGF TP73 ETS1 FLI1 NCF1 TP53INP2 NLRC5 CSNK1A1L GSN MAPK1 AURKAIP1 ATP2A3 cldn5 RPL23 RFX2 PKM LCP2 DGKQ THRAP3 B2M KIF14 NR5A2 PTPRC FHOD1 FBXW11 ENO1 EXOSC3 CHCHD2 CREB3 PIK3CD PPARD ZNF76 CSNK1D INPP5K BRCA1 RILP PID1 SERPINF2 MMD MST1R NCOR2 ZFAND2A TRIM25 CBFB LITAF HSF4 CRLF3 ATAD5 HDAC1 NFATC3 MED20 POLG2 FN1 PDGF-A MAFB ADAM19 CYFIP2 SRC TAOK1 S…
Black	0.00649607	134	788	1.31852	Negative regulation of signaling	http://amigo.geneontology.org/amigo/term/GO:0023057	PRNP NPHP4 SKI NLRC5 CSNK1A1L SEC14L1 NPRL2 PTPRC FBXW11 ENO1 CREB3 ITGAV RAB11FIP3 INPP5K BRCA1 PID1 RTKN2 NCOR2 LITAF ATAD5 HDAC1 RAPGEF1 SRC STK4 GLRA1 YWHAB ADA TNFAIP8L1 TNIP1 SH2B3 FLCN PTPN11 SERPINE2 WWOX NONO ABHD6 BOK ZNRF3 STMN3 BCL2L1 TF UBASH3B SORL1 MMP9 TLR4 ITGB1 BCL6 SLC9A3R1 STAT1 PIP4K2A CASTOR1 PTPN1 CHRDL1 SPI1 CTDSPL2 NEURL1 ITPR1 CREB3L1 FERMT1 FZD1 NFE2L2 DUSP10 SOCS5 WWTR…
Black	0.00649607	17	63	2.38367	Positive regulation of mononuclear cell proliferation	http://amigo.geneontology.org/amigo/term/GO:0032946	PTPRC ATAD5 ADA CARD11 MYD88 TLR4 BCL6 NFATC2 PELI1 TGFBR2 SYK GPR183 PTPN22 SASH3 VAV3 HMGB1 RIPK2
Black	0.00649607	100	650	1.38485	Biological process involved in interspecies interaction between organisms	http://amigo.geneontology.org/amigo/term/GO:0044419	MAP3K14 MAPKAPK2 NLRC5 GSN MAPK1 SEC14L1 PTPRC ENO1 RGS1 ITGAV MYO1C INPP5K MLKL NOTCH2 STXBP4 MST1R TRIM25 LITAF HDAC1 PLEKHM2 FN1 SRC TRAF3IP1 TNIP1 ULK2 CDC42 AQP1 MSRB1 NONO FLNB CSF1R IRF8 ZNF639 MYD88 BCL2L1 TF POU2F3 TLR4 NRP1 KIF5B VAPB STAT1 CEBPB SPI1 FGL2 CD36 ACTR2 PELI1 DUSP10 ARG2 RASGRP1 PRKD1 JUN PDE4B SLC11A1 HIF1A GCH1 PLA2G6 BANK1 SASH1 LY86 CCT5 IL7R GAPDH PTPN6 ZYX ERBIN NPC1…
Black	0.00649607	150	909	1.2963	Negative regulation of response to stimulus	http://amigo.geneontology.org/amigo/term/GO:0048585	PRNP NPHP4 SKI NLRC5 CSNK1A1L SEC14L1 NPRL2 PTPRC FBXW11 ENO1 CREB3 TFPI ITGAV CRK INPP5K BRCA1 PID1 RTKN2 ERCC4 SERPINF2 NCOR2 LITAF ATAD5 HDAC1 PDGF-A VPS13C RAPGEF1 SRC STK4 YWHAB ADA TRAF3IP1 TNFAIP8L1 TNIP1 SH2B3 FLCN SERPINE2 PPP3CB WWOX NONO BOK ZNRF3 ALOX5 RTEL1 STMN3 BCL2L1 TF UBASH3B SORL1 ADORA2A MMP9 TLR4 ITGB1 RMI2 BCL6 SLC9A3R1 STAT1 PIP4K2A CASTOR1 PTPN1 CHRDL1 SPI1 CTDSPL2 NEURL1 …
Black	0.00649607	17	63	2.38367	Positive regulation of lymphocyte proliferation	http://amigo.geneontology.org/amigo/term/GO:0050671	PTPRC ATAD5 ADA CARD11 MYD88 TLR4 BCL6 NFATC2 PELI1 TGFBR2 SYK GPR183 PTPN22 SASH3 VAV3 HMGB1 RIPK2
Black	0.00649607	65	317	1.5127	Negative regulation of intracellular signal transduction	http://amigo.geneontology.org/amigo/term/GO:1902532	PRNP SEC14L1 NPRL2 PTPRC FBXW11 ENO1 CREB3 INPP5K RTKN2 LITAF ATAD5 HDAC1 RAPGEF1 SRC TNFAIP8L1 TNIP1 SH2B3 FLCN SERPINE2 NONO STMN3 BCL2L1 SORL1 MMP9 TLR4 ITGB1 BCL6 SLC9A3R1 STAT1 CASTOR1 PTPN1 SPI1 ITPR1 NFE2L2 DUSP10 HIF1A BANK1 PHLPP1 CDT1 PTPN6 ERBIN CD2AP RNF149 RASA3 PRDM15 PTPN22 DHX58 CACTIN TIMP3 THOC5 RASSF2 ITGA3 NLRC3 SMPD1 MGRN1 WNK2 NDUFA13 HDAC7 PPARA DUSP7 LYN STAMBP RGS2 NLRX1 …
Black	0.00669364	8	14	3.73909	Platelet formation	http://amigo.geneontology.org/amigo/term/GO:0030220	PTPN11 PTPN6 WDR1 TAL1 SRF ACTN1 MYH9 ZFPM1
Black	0.00669364	8	17	3.73909	Mature B cell differentiation involved in immune response	http://amigo.geneontology.org/amigo/term/GO:0002313	NOTCH2 ADA IRF8 SPI1 MFNG GPR183 PLCG2 LFNG
Black	0.00669364	8	14	3.73909	Platelet morphogenesis	http://amigo.geneontology.org/amigo/term/GO:0036344	PTPN11 PTPN6 WDR1 TAL1 SRF ACTN1 MYH9 ZFPM1
Black	0.00675288	173	1214	1.26836	Response to external stimulus	http://amigo.geneontology.org/amigo/term/GO:0009605	MAP3K14 MAPKAPK2 HBEGF ETS1 NLRC5 GSN MAPK1 SEC14L1 TMEM120A CSF3R NPRL2 PTPRC SETD6 ENO1 CREB3 RGS1 PPARD TFPI ITGAV CRK MYO1C MLKL NOTCH2 SERPINF2 STXBP4 MST1R TRIM25 LITAF PLEKHM2 SLC1A3 PDGF-A SRC P2RX4 CYSLTR1 GLRA1 ADA TRAF3IP1 FOXK1 TNIP1 SERPINC1 SH2B3 CDC42 SERPINE2 S1PR1 AQP1 MSRB1 NONO PIK3AP1 FLNB CSF1R IRF8 ALOX5 MYD88 BCL2L1 TF UBASH3B SORL1 ADORA2A LAMB2 TLR4 NRP1 KIF5B BCL6 STAT1 …
Black	0.00675288	34	154	1.799	Regulation of ERK1 and ERK2 cascade	http://amigo.geneontology.org/amigo/term/GO:0070372	PTPRC NOTCH2 FN1 PDGF-A RAPGEF1 SRC TNIP1 FLCN PTPN11 CSF1R FLT4 TLR4 SLC9A3R1 PTPN1 CD36 PDGFC DUSP10 RASGRP1 JUN BRAF PTPN6 SYK APP GPR183 HTR2A PTPN22 FGFR4 TIMP3 BMPER YWHAZ WNK2 LYN HMGB1 RIPK2
Black	0.0067635	14	46	2.61737	Positive regulation of T cell differentiation	http://amigo.geneontology.org/amigo/term/GO:0045582	PTPRC CBFB ADA BCL6 DUSP10 RASGRP1 SOCS5 TGFBR2 ZBTB1 IL7R SYK GATA3 SASH3 RIPK2
Black	0.00683581	33	148	1.81456	Regulation of T cell activation	http://amigo.geneontology.org/amigo/term/GO:0050863	PRNP LCK PTPRC CBFB ADA PRKAR1A CARD11 ADORA2A BCL6 CEBPB FGL2 PELI1 DUSP10 ARG2 RASGRP1 SOCS5 TGFBR2 ZBTB1 RAC2 BRAF IL7R PTPN6 SYK PRDM1 PTPN22 GATA3 SASH3 LMO1 CTNNB1 HMGB1 RIPK2 NDFIP1 TWSG1
Black	0.0070002	26	101	1.9706	Positive regulation of immune effector process	http://amigo.geneontology.org/amigo/term/GO:0002699	B2M PTPRC ATAD5 MYO18A HK1 GPI TLR4 SPI1 CD36 RASGRP1 SOCS5 ZBTB1 SNX4 RAC2 SYK PTPN22 DHX58 APPL2 GATA3 SASH3 ENPP3 LAMP1 SPON2 ARID5A LYN RIPK2
Black	0.00705963	68	372	1.4898	Lymphocyte activation	http://amigo.geneontology.org/amigo/term/GO:0046649	PRNP LCK PTPRC NOTCH2 CBFB ATAD5 MAFB ADA PRKAR1A CARD11 PPP3CB IRF8 MYD88 ADORA2A TLR4 BCL6 APBB1IP NFATC2 CEBPB SPI1 FGL2 PELI1 NCSTN DUSP10 ARG2 RASGRP1 SOCS5 SLC11A1 TGFBR2 CMTM7 ZBTB1 BANK1 MFNG RAC2 BRAF IL7R PTPN6 FYN SYK PRDM1 SH3KBP1 GPR183 LCP1 PTPN22 GATA3 HHEX IL6R SRF SASH3 NLRC3 PLCG2 FZD7 INPP5D LMO1 TCIRG1 CTNNB1 LAMP1 PRKCB LFNG Zfp36l1 VAV3 PRR7 LYN HMGB1 MYH9 RIPK2 NDFIP1 TWSG1
Black	0.00710266	18	60	2.29444	Purine nucleoside diphosphate metabolic process	http://amigo.geneontology.org/amigo/term/GO:0009135	PKM ENO1 HK1 FOXK1 GPI PFKP PGK1 ENO4 HIF1A BPGM GAPDH ZBTB20 ALDOB APP HTR2A ALDOC CBFA2T3 PPARA
Black	0.00710266	18	60	2.29444	Purine ribonucleoside diphosphate metabolic process	http://amigo.geneontology.org/amigo/term/GO:0009179	PKM ENO1 HK1 FOXK1 GPI PFKP PGK1 ENO4 HIF1A BPGM GAPDH ZBTB20 ALDOB APP HTR2A ALDOC CBFA2T3 PPARA
Black	0.00718222	41	195	1.69084	Negative regulation of immune system process	http://amigo.geneontology.org/amigo/term/GO:0002683	PRNP NLRC5 SEC14L1 PTPRC CBFB MAFB ADA TRAF3IP1 PRKAR1A PPP3CB UBASH3B ADORA2A BCL6 CEBPB SPI1 FGL2 CST7 PELI1 DUSP10 ARG2 SOCS5 TGFBR2 BANK1 IL7R PTPN6 PTPN22 DHX58 CACTIN YTHDF2 INPP5D TRIB1 CTNNB1 ENPP3 LYN HMGB1 NDFIP1 NLRX1 ZFPM1 TWSG1 MAPKBP1 LPXN
Black	0.00758311	22	82	2.09136	Cellular response to biotic stimulus	http://amigo.geneontology.org/amigo/term/GO:0071216	MAPK1 LITAF IRF8 MYD88 TF TLR4 SPI1 CD36 PDE4B SASH1 LY86 SYK EIF2AK3 CACTIN SLX4 TRIB1 SPON2 ARID5A LYN HMGB1 RIPK2 GFI1
Black	0.00782273	57	323	1.54441	Small GTPase mediated signal transduction	http://amigo.geneontology.org/amigo/term/GO:0007264	DOCK5 KIF14 RASGEF1A NOTCH2 ARHGEF18 RAPGEF1 MYO9B SRC MAPKAPK5 CDC42 FLCN RAB9B SH2D3C RRAS2 RAP2C STMN3 ARHGEF12 AKAP13 CYTH1 NRP1 ITGB1 CYTH3 BCL6 AMOT PIK3CG MADD ARHGDIA RASGRP1 PRKD1 JUN CHN2 ARHGDIB CYTH4 RAC2 IQSEC3 EPS8 MAPRE2 TIAM1 YWHAQ CD2AP CYFIP1 RASA3 RB1 RAB30 RND3 ITGA3 RHOBTB2 ELMO1 RAPGEFL1 DOK1 KPNB1 VAV3 CCDC88C DOCK1 ARHGAP1 STAMBP CCDC88A
Black	0.00797325	12	35	2.80432	Positive regulation of substrate adhesion-dependent cell spreading	http://amigo.geneontology.org/amigo/term/GO:1900026	DOCK5 ITGB3 CRK CDC42 NRP1 ARPC2 NEDD9 BRAF CARMIL1 LIMS1 ILK CALR
Black	0.0085247	26	108	1.94433	Phagocytosis	http://amigo.geneontology.org/amigo/term/GO:0006909	ITGB3 GSN PTPRC ITGAV MYO18A CDC42 IRF8 MYD88 TUB TGM2 TLR4 CD36 RAB11FIP2 SLC11A1 SYK SOD1 APPL2 C3 LRP1 ELMO1 NCF4 SPON2 CALR HMGB1 MYH9 SCARB1
Black	0.00865451	87	503	1.4062	Positive regulation of intracellular signal transduction	http://amigo.geneontology.org/amigo/term/GO:1902533	LCK PAK1 MAP3K14 HBEGF NCF1 RPL23 PTPRC RASGEF1A PIK3CD PPARD NOTCH2 RTKN2 MST1R TRIM25 FN1 PDGF-A SRC P2RX4 TAOK1 ADA MYDGF CARD11 CDC42 FLCN PTPN11 PIK3AP1 CSF1R BOK FLT4 MYD88 UBE2I TF TLR4 ITGB1 JCAD SLC9A3R1 PIK3CG SPI1 LMCD1 CD36 PELI1 PDGFC RASGRP1 PROX1 PRKD1 OSBPL8 RNF13 GPR137B JUN HPSE BANK1 SASH1 BRAF PTPN6 SLC38A9 FYN ROR2 MAPRE2 SYK TNIP2 APP SOD1 GPR183 HTR2A PTPN22 DHX58 RRAGD FGF…
Black	0.0089573	35	165	1.7527	Leukocyte cell-cell adhesion	http://amigo.geneontology.org/amigo/term/GO:0007159	PRNP LCK ETS1 PTPRC CBFB ADA PRKAR1A CARD11 TNIP1 ADORA2A ITGB1 BCL6 CEBPB FGL2 PELI1 DUSP10 ARG2 RASGRP1 SOCS5 TGFBR2 ZBTB1 RAC2 IL7R PTPN6 SYK PTPN22 GATA3 SASH3 EXT1 PPARA ITGA4 HMGB1 RIPK2 NDFIP1 TWSG1
Black	0.00939928	18	62	2.24346	Ribonucleoside diphosphate metabolic process	http://amigo.geneontology.org/amigo/term/GO:0009185	PKM ENO1 HK1 FOXK1 GPI PFKP PGK1 ENO4 HIF1A BPGM GAPDH ZBTB20 ALDOB APP HTR2A ALDOC CBFA2T3 PPARA
Black	0.00939928	18	71	2.24346	Toll-like receptor signaling pathway	http://amigo.geneontology.org/amigo/term/GO:0002224	MAPKAPK2 TNIP1 PIK3AP1 MYD88 TF TLR4 CD36 PELI1 RAB11FIP2 RFTN1 PTPN22 CACTIN APPL2 UNC93B1 LYN HMGB1 RIPK2 GFI1
Black	0.00949941	126	739	1.31599	Negative regulation of signal transduction	http://amigo.geneontology.org/amigo/term/GO:0009968	PRNP NPHP4 SKI NLRC5 CSNK1A1L SEC14L1 NPRL2 PTPRC FBXW11 ENO1 CREB3 ITGAV INPP5K BRCA1 PID1 RTKN2 NCOR2 LITAF ATAD5 HDAC1 RAPGEF1 SRC STK4 YWHAB ADA TNFAIP8L1 TNIP1 SH2B3 FLCN SERPINE2 WWOX NONO BOK ZNRF3 STMN3 BCL2L1 TF UBASH3B SORL1 MMP9 TLR4 ITGB1 BCL6 SLC9A3R1 STAT1 PIP4K2A CASTOR1 PTPN1 CHRDL1 SPI1 CTDSPL2 NEURL1 ITPR1 CREB3L1 FERMT1 FZD1 NFE2L2 DUSP10 SOCS5 WWTR1 SNX25 LGMN PDE4B CNOT9 HIF1…
Black	0.00949941	77	422	1.43477	Response to cytokine	http://amigo.geneontology.org/amigo/term/GO:0034097	MAPKAPK2 LDLRAP1 NLRC5 GSN MAPK1 RFX2 NR5A2 PTPRC MYO1C INPP5K BRCA1 PID1 STXBP4 TRIM25 SRC SH2B3 CDC42 PPP3CB FLNB CSF1R IRF8 MYD88 BCL2L1 PFKP TLR4 KIF5B IL1RAP STAT1 SPI1 PDIA3 CREB1 ACTR2 NFE2L2 CTBP2 SOCS5 MME ACSL1 HNRNPU CNOT9 SLC11A1 HIF1A GCH1 CXCR4 EPS8 IL7R GAPDH ZYX SLC12A2 ERBIN GLDC SYK CACTIN APPL2 SYNGR1 TIMP3 GATA3 LIMS1 IL6R IL31RA HTRA2 ARID5B ILK SRF STAT4 YTHDF2 DOK1 TCIRG1 S…
Black	0.00964184	7	19	3.92605	Response to fungus	http://amigo.geneontology.org/amigo/term/GO:0009620	MYD88 TF SPI1 GAPDH SYK COTL1 SPON2
Black	0.00964184	85	489	1.4063	Positive regulation of cell differentiation	http://amigo.geneontology.org/amigo/term/GO:0045597	DOCK5 ITGB3 LIMK1 ETS1 cldn5 PTPRC CRK NOTCH2 SERPINF2 SERPINF1 MMD CBFB HSF4 HDAC1 FN1 TWF2 STK4 ADA CDC42 SERPINE2 BNC1 TPH1 JADE2 TF TGM2 NRP1 BCL6 STAT1 CEBPB NEURL1 CD36 CREB1 DUSP10 ADAMTS20 RASGRP1 PROX1 PRKD1 SOCS5 PTCH2 MME WWTR1 HNRNPU SCIN MYF6 OBSL1 RCOR1 TGFBR2 ARPC2 ZBTB1 HIF1A PRKCH NEDD9 BRAF IL7R CARMIL1 MEF2C FBN2 SYK SYAP1 SLITRK1 HTR2A RB1 WDFY2 TAL1 XRCC2 FOS GATA3 LIMS1 ILK …
Black	0.00964184	37	187	1.71504	Regulation of peptidase activity	http://amigo.geneontology.org/amigo/term/GO:0052547	PRNP LCK ATP2A3 TFPI SERPINF2 HDAC1 CYFIP2 SRC SERPINE2 BOK TF SORL1 MMP9 CST7 NCSTN TFPI2 LGMN DAP GAPDH SYK BIRC2 TIMP2 TNFAIP8 TIMP3 FOXL2 HTRA2 CTSH RECK LAPTM5 PPM1F NDUFA13 HIP1 PRR7 LYN HMGB1 RIPK2 APH1A
Black	0.00991544	143	869	1.28945	Regulation of cell differentiation	http://amigo.geneontology.org/amigo/term/GO:0045595	DOCK5 ITGB3 LIMK1 ETS1 SKI MAPK1 cldn5 CSF3R B2M KIF14 PTPRC PPARD ITGAV CRK NOTCH2 SERPINF2 SERPINF1 MMD RFLNA CBFB HSF4 GNA11 HDAC1 NFATC3 FN1 MAFB TWF2 STK4 ADA CARD11 CDC42 FLCN PTPN11 RFLNB CORO1C VCL SERPINE2 BNC1 TPH1 JADE2 TF UBASH3B SORL1 YWHAH TGM2 MMP9 NRP1 ITGB1 BCL6 STAT1 NFATC2 CEBPB SPI1 NEURL1 FGL2 CD36 CREB1 NFE2L2 IFRD1 DUSP10 ADAMTS20 RASGRP1 PROX1 PRKD1 SOCS5 PTCH2 MME WWTR1 H…
Black	0.0100808	25	136	1.94744	Protein processing	http://amigo.geneontology.org/amigo/term/GO:0016485	GSN ENO1 ADAM19 CYFIP2 SRC PLAU SERPINE2 CTSZ CST7 NCSTN MME LGMN OMA1 XPNPEP3 AFG3L2 ATP6AP2 RNF139 CTSH TYSND1 SEC11A GLG1 MYH9 RIPK2 APH1A DISP1
Black	0.0105588	13	37	2.60401	Cell adhesion mediated by integrin	http://amigo.geneontology.org/amigo/term/GO:0033627	ITGAV ADA PTPN11 ITGB1 FERMT1 PTPN6 ITGA2 SYK PTK2 EXT1 ITGA4 LYN LPXN
Black	0.0106289	49	246	1.57944	Mononuclear cell differentiation	http://amigo.geneontology.org/amigo/term/GO:1903131	CAMK4 LCK PTPRC NOTCH2 CBFB MAFB ADA CARD11 PPP3CB IRF8 BCL6 CEBPB SPI1 FGL2 DUSP10 RASGRP1 SOCS5 JUN TGFBR2 CMTM7 ZBTB1 MFNG BRAF IL7R PTPN6 SYK PRDM1 GPR183 PTPN22 THOC5 GATA3 HHEX IL6R IL31RA SRF SASH3 PLCG2 FZD7 INPP5D TCIRG1 CTNNB1 LFNG Zfp36l1 PRR7 LYN HMGB1 MYH9 RIPK2 NDFIP1
Black	0.0109029	46	200	1.60247	Epithelial cell migration	http://amigo.geneontology.org/amigo/term/GO:0010631	DOCK5 HBEGF ETS1 PIK3CD PPARD SRC P2RX4 PKN3 PTPN11 CORO1C GPI FLT4 MMP9 NRP1 ITGB1 JCAD AMOT PIK3CG FERMT1 DUSP10 PROX1 PRKD1 LGMN JUN EVL TGFBR2 HIF1A SASH1 MEF2C NUS1 MAPRE2 GATA3 BMPER GPLD1 PTK2 SRF CTSH TBXA2R PPM1F HDAC7 CALR CARD10 HMGB1 MYH9 SCARB1 EMP2
[truncated: 170 more rows]
